# Supplementary material for: Precocious leaf senescence by functional loss of PROTEIN S-ACYL TRANSFERASE14 involves the NPR1-dependent salicylic acid signaling
Source: Sci Rep. 2016 Feb 4;6:20309. doi: 10.1038/srep20309 (PMC4740857; doi:10.1038/srep20309)
Supplement: Supplementary Dataset 1 [file srep20309-s2.xls]

## Sheet: up (MU3 v.s. WT3)
Locustag	foldchange	Symbol	Description
AT2G44240	93.6696	AT2G44240	hypothetical protein[Arabidopsis thaliana]
AT4G10500	88.4492	AT4G10500	oxidoreductase, 2OG-Fe(II) oxygenase family protein[Arabidopsis thaliana]
AT1G09080	82.4077	BIP3	Hsp70 protein BiP chaperone BIP-L[Arabidopsis thaliana]
AT1G35230	45.0847	AGP5	arabinogalactan protein 5[Arabidopsis thaliana]
AT3G28510	41.4332	AT3G28510	AAA-type ATPase family protein[Arabidopsis thaliana]
AT3G53150	35.665	UGT73D1	UDP-glucosyl transferase 73D1[Arabidopsis thaliana]
AT1G33960	35.6232	AIG1	protein AIG1[Arabidopsis thaliana]
AT2G14610	35.5359	PR1	pathogenesis-related protein 1[Arabidopsis thaliana]
AT5G13320	30.9047	PBS3	auxin-responsive GH3 family protein[Arabidopsis thaliana]
AT5G49290	25.3937	RLP56	receptor like protein 56[Arabidopsis thaliana]
AT2G18690	23.2655	AT2G18690	hypothetical protein[Arabidopsis thaliana]
AT3G13610	22.3065	AT3G13610	oxidoreductase, 2OG-Fe(II) oxygenase family protein[Arabidopsis thaliana]
AT5G37160	20.48	AT5G37160	tRNA-splicing endonuclease positive effector-related protein[Arabidopsis thaliana]
AT2G13810	19.7965	ALD1	AGD2-like defense response protein 1[Arabidopsis thaliana]
AT3G22600	19.7576	AT3G22600	bifunctional inhibitor/lipid-transfer protein/seed storage 2S albumin-like protein[Arabidopsis thali
AT1G74590	18.9092	GSTU10	glutathione S-transferase TAU 10[Arabidopsis thaliana]
AT5G61550	16.7682	AT5G61550	U-box domain-containing protein 52[Arabidopsis thaliana]
AT4G39756	16.5695	AT4G39756	putative F-box/kelch-repeat protein[Arabidopsis thaliana]
AT5G64000	16.2957	SAL2	SAL2 phosphatase[Arabidopsis thaliana]
AT2G41510	16.1565	CKX1	cytokinin dehydrogenase 1[Arabidopsis thaliana]
AT3G57260	16.03	BGL2	glucan endo-1,3-beta-D-glucosidase[Arabidopsis thaliana]
AT3G24900	15.6628	RLP39	receptor like protein 39[Arabidopsis thaliana]
AT3G20180	15.2411	AT3G20180	putative copper transport protein[Arabidopsis thaliana]
AT1G57630	14.9412	AT1G57630	Toll-Interleukin-Resistance domain-containing protein[Arabidopsis thaliana]
AT3G07600	14.6253	AT3G07600	heavy-metal-associated domain-containing protein[Arabidopsis thaliana]
AT3G13100	14.3303	MRP7	ABC transporter C family member 7[Arabidopsis thaliana]
AT3G06630	13.7956	AT3G06630	protein kinase family protein[Arabidopsis thaliana]
AT2G35980	13.7468	YLS9	late embryogenesis abundant hydroxyproline-rich glycoprotein[Arabidopsis thaliana]
AT4G23030	13.6937	AT4G23030	mate efflux domain-containing protein[Arabidopsis thaliana]
AT4G14630	13.6596	GLP9	germin-like protein subfamily 1 member 8[Arabidopsis thaliana]
AT2G03040	13.3624	AT2G03040	emp24/gp25L/p24 family/GOLD domain-containing protein[Arabidopsis thaliana]
AT1G33950	13.2541	AT1G33950	avirulence induced protein[Arabidopsis thaliana]
AT5G39520	12.448	AT5G39520	hypothetical protein[Arabidopsis thaliana]
AT4G23070	12.4317	RBL7	RHOMBOID-like protein 7[Arabidopsis thaliana]
AT1G58260	12.3944	CYP79C2	cytochrome p450 79c2[Arabidopsis thaliana]
AT5G25550	12.3727	AT5G25550	leucine-rich repeat extensin-like protein 7[Arabidopsis thaliana]
AT1G46336	12.28	AT1G46336	hypothetical protein[Arabidopsis thaliana]
AT1G75040	12.2018	PR5	pathogenesis-related protein 5[Arabidopsis thaliana]
AT1G01660	12.2009	AT1G01660	putative U-box domain-containing protein 55[Arabidopsis thaliana]
AT3G55190	12.0646	AT3G55190	esterase/lipase/thioesterase family protein[Arabidopsis thaliana]
AT5G17330	11.9364	GAD	glutamate decarboxylase 1[Arabidopsis thaliana]
AT4G27290	11.8525	AT4G27290	S-locus lectin protein kinase-like protein[Arabidopsis thaliana]
AT1G59930	11.779	AT1G59930	MADS-box family protein[Arabidopsis thaliana]
AT4G23210	11.6207	CRK13	cysteine-rich receptor-like protein kinase 13[Arabidopsis thaliana]
AT4G05140	11.4803	AT4G05140	Nucleoside transporter family protein[Arabidopsis thaliana]
AT1G15900	11.3854	AT1G15900	hypothetical protein[Arabidopsis thaliana]
AT5G19340	11.2451	AT5G19340	hypothetical protein[Arabidopsis thaliana]
AT1G26390	11.1022	AT1G26390	FAD-binding and BBE domain-containing protein[Arabidopsis thaliana]
AT2G31210	11.0505	AT2G31210	transcription factor bHLH91[Arabidopsis thaliana]
AT5G12020	10.866	HSP17.6II	heat shock protein 17.6-II[Arabidopsis thaliana]
AT5G53810	10.777	AT5G53810	putative O-diphenol-O-methyl transferase[Arabidopsis thaliana]
AT3G28210	10.7573	PMZ	zinc finger AN1 domain-containing stress-associated protein 12[Arabidopsis thaliana]
AT3G04070	10.614	NAC047	NAC domain containing protein 47[Arabidopsis thaliana]
AT2G33850	10.5273	AT2G33850	hypothetical protein[Arabidopsis thaliana]
AT1G67000	10.4429	AT1G67000	protein kinase-like protein[Arabidopsis thaliana]
AT1G35545	10.3881	AT1G35545	ncRNA[Arabidopsis thaliana]
AT2G19960	10.3475	AT2G19960	hAT dimerisation domain-containing protein / transposase-related protein[Arabidopsis thaliana]
AT1G08730	10.2852	XIC	myosin motor domain-containing protein and DIL domain-containing protein[Arabidopsis thaliana]
AT2G07692	10.2675	AT2G07692	hypothetical protein[Arabidopsis thaliana]
AT3G03290	10.2287	AT3G03290	Adenine nucleotide alpha hydrolases-like protein[Arabidopsis thaliana]
AT3G01830	10.1378	AT3G01830	putative calcium-binding protein CML40[Arabidopsis thaliana]
AT1G15590	10.0533	AT1G15590	hypothetical protein[Arabidopsis thaliana]
AT2G43570	10.0233	CHI	chitinase class 4-like protein[Arabidopsis thaliana]
AT2G26400	9.8737	ARD3	1,2-dihydroxy-3-keto-5-methylthiopentene dioxygenase 1[Arabidopsis thaliana]
AT5G39280	9.6338	EXPA23	expansin A23[Arabidopsis thaliana]
AT5G38170	9.6337	AT5G38170	bifunctional inhibitor/lipid-transfer protein/seed storage 2S albumin-like protein[Arabidopsis thali
AT2G31540	9.6074	AT2G31540	GDSL esterase/lipase[Arabidopsis thaliana]
AT5G14670	9.5968	ARFA1B	ADP-ribosylation factor A1B[Arabidopsis thaliana]
AT1G13700	9.5963	PGL1	6-phosphogluconolactonase 1[Arabidopsis thaliana]
AT3G56700	9.4531	FAR6	fatty acyl-CoA reductase 6[Arabidopsis thaliana]
AT4G23700	9.3578	CHX17	cation/H(+) antiporter 17[Arabidopsis thaliana]
AT3G47480	9.3393	AT3G47480	putative calcium-binding protein CML47[Arabidopsis thaliana]
AT4G36000	9.2528	AT4G36000	pathogenesis-related thaumatin family protein[Arabidopsis thaliana]
AT4G13090	9.1531	XTH2	xyloglucan endotransglucosylase/hydrolase protein 2[Arabidopsis thaliana]
AT4G32230	9.0353	AT4G32230	hypothetical protein[Arabidopsis thaliana]
AT5G51580	8.8902	AT5G51580	hypothetical protein[Arabidopsis thaliana]
AT2G31500	8.8799	CPK24	calcium-dependent protein kinase 24[Arabidopsis thaliana]
AT5G11210	8.8699	GLR2.5	glutamate receptor 2.5[Arabidopsis thaliana]
AT1G53270	8.848	AT1G53270	ABC transporter G family member 10[Arabidopsis thaliana]
AT4G10490	8.8469	AT4G10490	oxidoreductase, 2OG-Fe(II) oxygenase family protein[Arabidopsis thaliana]
AT1G22980	8.824	AT1G22980	hypothetical protein[Arabidopsis thaliana]
AT2G18660	8.7914	PNP-A	EG45-like domain-containing protein 2[Arabidopsis thaliana]
AT2G19050	8.7668	AT2G19050	GDSL esterase/lipase[Arabidopsis thaliana]
AT1G75870	8.7561	AT1G75870	hypothetical protein[Arabidopsis thaliana]
AT5G22570	8.7286	WRKY38	putative WRKY transcription factor 38[Arabidopsis thaliana]
AT4G21200	8.7194	GA2OX8	gibberellin 2-beta-dioxygenase 8[Arabidopsis thaliana]
AT3G53940	8.5753	AT3G53940	Mitochondrial substrate carrier family protein[Arabidopsis thaliana]
AT4G25160	8.5711	AT4G25160	U-box domain-containing protein 35[Arabidopsis thaliana]
AT5G39400	8.5566	PTEN1	Calcium/lipid-binding (CaLB) phosphatase[Arabidopsis thaliana]
AT1G64480	8.4547	CBL8	calcineurin B-like protein 8[Arabidopsis thaliana]
AT1G23790	8.4341	AT1G23790	hypothetical protein[Arabidopsis thaliana]
AT1G71470	8.3455	AT1G71470	hypothetical protein[Arabidopsis thaliana]
AT5G28920	8.3244	AT5G28920	hypothetical protein[Arabidopsis thaliana]
AT5G38700	8.2959	AT5G38700	hypothetical protein[Arabidopsis thaliana]
AT3G09940	8.1973	MDHAR	monodehydroascorbate reductase (NADH)[Arabidopsis thaliana]
AT1G01410	8.1972	PUM22	pumilio 22[Arabidopsis thaliana]
AT1G71380	8.173	CEL3	endoglucanase 9[Arabidopsis thaliana]
AT2G25500	8.1292	AT2G25500	Inosine triphosphate pyrophosphatase-like protein[Arabidopsis thaliana]
AT1G35150	8.1205	AT1G35150	General transcription factor 2-related zinc finger protein[Arabidopsis thaliana]
AT5G41720	8.1168	AT5G41720	hypothetical protein[Arabidopsis thaliana]
AT4G04500	8.0771	CRK37	cysteine-rich receptor-like protein kinase 37[Arabidopsis thaliana]
AT4G33800	8.0766	AT4G33800	hypothetical protein[Arabidopsis thaliana]
AT1G68620	8.0505	AT1G68620	alpha/beta-hydrolase domain-containing protein[Arabidopsis thaliana]
AT5G20230	8.0434	BCB	blue copper protein[Arabidopsis thaliana]
AT2G22920	8.0417	SCPL12	serine carboxypeptidase-like 12[Arabidopsis thaliana]
AT3G25010	7.9287	RLP41	receptor like protein 41[Arabidopsis thaliana]
AT2G19190	7.9064	FRK1	senescence-induced receptor-like serine/threonine-protein kinase[Arabidopsis thaliana]
AT3G43170	7.8345	AT3G43170	hypothetical protein[Arabidopsis thaliana]
AT5G28780	7.8124	AT5G28780	PIF1 helicase[Arabidopsis thaliana]
AT4G35120	7.782	AT4G35120	putative F-box/kelch-repeat protein[Arabidopsis thaliana]
AT3G13950	7.7664	AT3G13950	hypothetical protein[Arabidopsis thaliana]
AT3G01760	7.743	AT3G01760	Lysine histidine transporter-like 4[Arabidopsis thaliana]
AT4G15400	7.6983	AT4G15400	HXXXD-type acyl-transferase-like protein[Arabidopsis thaliana]
AT5G16850	7.6698	TERT	telomerase reverse transcriptase[Arabidopsis thaliana]
AT2G21420	7.6581	AT2G21420	IBR domain containing protein[Arabidopsis thaliana]
AT1G66960	7.6453	AT1G66960	lupeol synthase 5[Arabidopsis thaliana]
AT2G39590	7.5917	AT2G39590	40S ribosomal protein S15a-3[Arabidopsis thaliana]
AT1G15480	7.5632	AT1G15480	pentatricopeptide repeat-containing protein[Arabidopsis thaliana]
AT4G25000	7.5592	AMY1	alpha-amylase[Arabidopsis thaliana]
AT3G21430	7.4963	ALY3	protein ALWAYS EARLY 3[Arabidopsis thaliana]
AT1G26420	7.4392	AT1G26420	FAD-binding and BBE domain-containing protein[Arabidopsis thaliana]
AT5G48280	7.4325	AT5G48280	hypothetical protein[Arabidopsis thaliana]
AT1G17615	7.3816	AT1G17615	Disease resistance protein (TIR-NBS class)[Arabidopsis thaliana]
AT1G57670	7.3509	AT1G57670	Toll-Interleukin-Resistance domain-containing protein[Arabidopsis thaliana]
AT1G51620	7.3	AT1G51620	protein kinase domain-containing protein[Arabidopsis thaliana]
AT3G51760	7.2575	AT3G51760	hypothetical protein[Arabidopsis thaliana]
AT2G34880	7.2421	MEE27	transcription factor jumonji and C5HC2 type zinc finger domain-containing protein[Arabidopsis thalia
AT5G58540	7.2061	AT5G58540	protein kinase-like protein[Arabidopsis thaliana]
AT5G37030	7.1948	AT5G37030	tRNA-splicing endonuclease positive effector-related protein[Arabidopsis thaliana]
AT1G58122	7.1784	CPuORF45	conserved peptide upstream open reading frame 45[Arabidopsis thaliana]
AT1G01130	7.1769	AT1G01130	hypothetical protein[Arabidopsis thaliana]
AT5G07640	7.1123	AT5G07640	RING/U-box domain-containing protein[Arabidopsis thaliana]
AT4G08530	7.0332	AT4G08530	non-specific lipid-transfer protein 15[Arabidopsis thaliana]
AT1G60300	6.9867	AT1G60300	No Apical Meristem domain-containing protein[Arabidopsis thaliana]
AT5G57240	6.9704	ORP4C	OSBP(oxysterol binding protein)-related protein 4C[Arabidopsis thaliana]
AT3G50674	6.753	AT3G50674	hypothetical protein[Arabidopsis thaliana]
AT2G22180	6.7442	AT2G22180	hydroxyproline-rich glycoprotein-like protein[Arabidopsis thaliana]
AT5G65170	6.7417	AT5G65170	VQ motif-containing protein[Arabidopsis thaliana]
AT3G12500	6.6263	HCHIB	chitinase[Arabidopsis thaliana]
AT5G07280	6.624	EMS1	leucine-rich repeat receptor protein kinase EXS[Arabidopsis thaliana]
AT1G19250	6.6148	FMO1	putative flavin-containing monooxygenase 1[Arabidopsis thaliana]
AT4G23310	6.6078	CRK23	putative cysteine-rich receptor-like protein kinase 23[Arabidopsis thaliana]
AT5G64990	6.5788	RABH1a	RAB GTPase homolog H1A[Arabidopsis thaliana]
AT1G56060	6.5481	AT1G56060	hypothetical protein[Arabidopsis thaliana]
AT5G49620	6.545	MYB78	myb domain protein 78[Arabidopsis thaliana]
AT2G20595	6.5388	AT2G20595	hypothetical protein[Arabidopsis thaliana]
AT4G26280	6.5361	AT4G26280	sulfotransferase family protein[Arabidopsis thaliana]
AT2G02280	6.504	PP2-B4	phloem protein 2-LIKE B4[Arabidopsis thaliana]
AT5G57690	6.4632	DGK4	diacylglycerol kinase 4[Arabidopsis thaliana]
AT4G00960	6.441	AT4G00960	protein kinase family protein[Arabidopsis thaliana]
AT2G24140	6.4286	AT2G24140	hypothetical protein[Arabidopsis thaliana]
AT3G51690	6.4229	AT3G51690	PIF1 helicase[Arabidopsis thaliana]
AT1G02205	6.4199	CER1	CER1 protein[Arabidopsis thaliana]
AT3G49480	6.408	AT3G49480	F-box/LRR-repeat protein[Arabidopsis thaliana]
AT5G64190	6.3845	AT5G64190	hypothetical protein[Arabidopsis thaliana]
AT2G01310	6.3689	AT2G01310	hypothetical protein[Arabidopsis thaliana]
AT1G05340	6.3288	AT1G05340	hypothetical protein[Arabidopsis thaliana]
AT2G43150	6.3201	AT2G43150	Proline-rich extensin-like family protein[Arabidopsis thaliana]
AT4G01930	6.2003	AT4G01930	cysteine/histidine-rich C1 domain-containing protein[Arabidopsis thaliana]
AT1G42560	6.1662	MLO9	MLO-like protein 9[Arabidopsis thaliana]
AT1G78940	6.137	AT1G78940	adenine nucleotide alpha hydrolases-domain containing protein kinase[Arabidopsis thaliana]
AT1G68930	6.1133	AT1G68930	pentatricopeptide repeat-containing protein[Arabidopsis thaliana]
AT5G55090	6.1045	MAPKKK15	mitogen-activated protein kinase kinase kinase 15[Arabidopsis thaliana]
AT1G61210	6.0868	AT1G61210	transducin/WD-40 repeat-containing protein[Arabidopsis thaliana]
AT4G00670	6.0866	AT4G00670	Remorin family protein[Arabidopsis thaliana]
AT1G27670	6.0802	AT1G27670	hypothetical protein[Arabidopsis thaliana]
AT1G35890	6.0473	AT1G35890	NAC (No Apical Meristem) domain transcriptional regulator superfamily protein[Arabidopsis thaliana]
AT1G57560	6.0131	MYB50	myb domain protein 50[Arabidopsis thaliana]
AT1G11130	6.0002	SUB	protein STRUBBELIG[Arabidopsis thaliana]
AT1G61120	5.9997	TPS04	terpene synthase 04[Arabidopsis thaliana]
AT2G38840	5.95	AT2G38840	guanylate-binding-like protein[Arabidopsis thaliana]
AT4G26040	5.9371	AT4G26040	hypothetical protein[Arabidopsis thaliana]
AT2G34500	5.9354	CYP710A1	cytochrome P450, family 710, subfamily A[Arabidopsis thaliana]
AT3G13820	5.93	AT3G13820	F-box protein[Arabidopsis thaliana]
AT3G23630	5.9133	IPT7	adenylate isopentenyltransferase 7[Arabidopsis thaliana]
AT1G61563	5.8917	RALFL8	ralf-like 8 protein[Arabidopsis thaliana]
AT1G08990	5.8517	PGSIP5	plant glycogenin-like starch initiation protein 5[Arabidopsis thaliana]
AT5G45210	5.8389	AT5G45210	TIR-NBS-LRR class disease resistance protein[Arabidopsis thaliana]
AT2G24850	5.838	TAT3	tyrosine aminotransferase 3[Arabidopsis thaliana]
AT3G59170	5.8211	AT3G59170	putative F-box/LRR-repeat protein[Arabidopsis thaliana]
AT1G32350	5.7724	AOX1D	alternative oxidase 3[Arabidopsis thaliana]
AT3G45510	5.736	AT3G45510	RING/U-box protein[Arabidopsis thaliana]
AT3G20030	5.735	AT3G20030	putative F-box protein[Arabidopsis thaliana]
AT2G27700	5.7251	AT2G27700	putative translation initiation factor IF-2[Arabidopsis thaliana]
AT2G29110	5.6972	GLR2.8	glutamate receptor 2.8[Arabidopsis thaliana]
AT1G16980	5.6413	TPS2	trehalose-phosphatase/synthase 2[Arabidopsis thaliana]
AT4G11890	5.6244	AT4G11890	protein kinase family protein[Arabidopsis thaliana]
AT2G03630	5.6226	AT2G03630	hypothetical protein[Arabidopsis thaliana]
AT2G39640	5.591	AT2G39640	glycosyl hydrolase-17[Arabidopsis thaliana]
AT1G15520	5.5774	PDR12	ABC transporter G family member 40[Arabidopsis thaliana]
AT4G34970	5.5712	ADF9	actin depolymerizing factor 9[Arabidopsis thaliana]
AT4G35590	5.5496	AT4G35590	RWP-RK domain-containing protein[Arabidopsis thaliana]
AT2G36920	5.544	AT2G36920	hypothetical protein[Arabidopsis thaliana]
AT1G01750	5.5385	ADF11	actin depolymerizing factor 11[Arabidopsis thaliana]
AT4G25510	5.5138	AT4G25510	hypothetical protein[Arabidopsis thaliana]
AT4G23150	5.5014	CRK7	cysteine-rich receptor-like protein kinase 7[Arabidopsis thaliana]
AT3G22800	5.4972	AT3G22800	leucine-rich repeat extensin-like protein 6[Arabidopsis thaliana]
AT3G42550	5.4878	AT3G42550	aspartyl protease family protein[Arabidopsis thaliana]
AT2G46480	5.4688	GAUT2	alpha-1,4-galacturonosyltransferase[Arabidopsis thaliana]
AT5G28650	5.4417	WRKY74	putative WRKY transcription factor 74[Arabidopsis thaliana]
AT1G53020	5.4223	UBC26	pseudo[Arabidopsis thaliana]
AT5G64060	5.3999	NAC103	NAC domain containing protein 103[Arabidopsis thaliana]
AT4G23230	5.3777	CRK15	cysteine-rich receptor-like protein kinase 15[Arabidopsis thaliana]
AT1G15380	5.3769	AT1G15380	lactoylglutathione lyase / glyoxalase I-like protein[Arabidopsis thaliana]
AT5G23940	5.3749	PEL3	BAHD acyltransferase DCR[Arabidopsis thaliana]
AT4G34580	5.3747	COW1	Sec14p-like phosphatidylinositol transfer family protein[Arabidopsis thaliana]
AT3G03230	5.3636	AT3G03230	alpha/beta-hydrolase domain-containing protein[Arabidopsis thaliana]
AT4G24300	5.3456	AT4G24300	Peptidase C50, separase[Arabidopsis thaliana]
AT3G25200	5.3444	AT3G25200	hypothetical protein[Arabidopsis thaliana]
AT5G29050	5.3332	AT5G29050	hypothetical protein[Arabidopsis thaliana]
AT2G04060	5.3198	AT2G04060	glycosyl hydrolase family 35 protein[Arabidopsis thaliana]
AT5G38190	5.2662	AT5G38190	hypothetical protein[Arabidopsis thaliana]
AT5G20460	5.2434	AT5G20460	hypothetical protein[Arabidopsis thaliana]
AT4G25040	5.2027	AT4G25040	hypothetical protein[Arabidopsis thaliana]
AT1G56360	5.1934	PAP6	purple acid phosphatase 6[Arabidopsis thaliana]
AT4G38340	5.1893	AT4G38340	RWP-RK domain-containing protein[Arabidopsis thaliana]
AT5G38770	5.1692	GDU7	glutamine dumper 7[Arabidopsis thaliana]
AT1G28480	5.1101	GRX480	glutaredoxin-C9[Arabidopsis thaliana]
AT3G27550	5.1079	AT3G27550	RNA-binding CRS1 / YhbY (CRM) domain protein[Arabidopsis thaliana]
AT2G34830	5.1052	WRKY35	putative WRKY transcription factor 35[Arabidopsis thaliana]
AT1G21320	5.0718	AT1G21320	nucleic acid/nucleotide binding protein[Arabidopsis thaliana]
AT5G05430	5.0521	AT5G05430	RNA-binding protein[Arabidopsis thaliana]
AT5G15120	5.0094	AT5G15120	hypothetical protein[Arabidopsis thaliana]
AT4G23140	4.9758	CRK6	cysteine-rich receptor-like protein kinase 6[Arabidopsis thaliana]
AT2G29460	4.9695	GSTU4	glutathione S-transferase[Arabidopsis thaliana]
AT4G17660	4.9673	AT4G17660	protein kinase family protein[Arabidopsis thaliana]
AT4G00700	4.9636	AT4G00700	C2 calcium/lipid-binding and phosphoribosyltransferase C-terminal domain-containing protein[Arabidop
AT1G30760	4.9548	AT1G30760	FAD-binding and BBE domain-containing protein[Arabidopsis thaliana]
AT4G26380	4.9475	AT4G26380	cysteine/histidine-rich C1 domain-containing protein[Arabidopsis thaliana]
AT4G38560	4.9449	AT4G38560	phospholipase like protein (PEARLI 4)[Arabidopsis thaliana]
AT1G25460	4.9441	AT1G25460	Rossmann-fold NAD(P)-binding domain-containing protein[Arabidopsis thaliana]
AT4G35180	4.8968	LHT7	LYS/HIS transporter 7[Arabidopsis thaliana]
AT5G15110	4.8931	AT5G15110	putative pectate lyase 19[Arabidopsis thaliana]
AT4G37010	4.8922	CEN2	calcium-binding protein CML19[Arabidopsis thaliana]
AT3G28890	4.855	RLP43	receptor like protein 43[Arabidopsis thaliana]
AT1G64320	4.8082	AT1G64320	myosin heavy chain-related protein[Arabidopsis thaliana]
AT4G39670	4.8049	AT4G39670	glycolipid transfer protein[Arabidopsis thaliana]
AT1G78990	4.8048	AT1G78990	HXXXD-type acyl-transferase[Arabidopsis thaliana]
AT1G51890	4.8003	AT1G51890	putative leucine-rich repeat protein kinase[Arabidopsis thaliana]
AT4G10640	4.8002	IQD16	protein IQ-domain 16[Arabidopsis thaliana]
AT2G07728	4.7888	AT2G07728	hypothetical protein[Arabidopsis thaliana]
AT5G27510	4.7788	AT5G27510	protein kinase family protein[Arabidopsis thaliana]
AT2G40440	4.7772	AT2G40440	BTB/POZ domain-containing protein[Arabidopsis thaliana]
AT4G16460	4.7657	AT4G16460	hypothetical protein[Arabidopsis thaliana]
AT1G77655	4.7452	AT1G77655	hypothetical protein[Arabidopsis thaliana]
AT5G37240	4.7362	AT5G37240	hypothetical protein[Arabidopsis thaliana]
AT1G09950	4.7358	RAS1	response to ABA and salt 1[Arabidopsis thaliana]
AT2G02340	4.7356	PP2-B8	putative F-box protein PP2-B8[Arabidopsis thaliana]
AT2G16620	4.7258	AT2G16620	putative protein kinase[Arabidopsis thaliana]
AT1G50560	4.7013	CYP705A25	cytochrome P450, family 705, subfamily A, polypeptide 25[Arabidopsis thaliana]
AT1G32960	4.6996	SBT3.3	Subtilase-like protein[Arabidopsis thaliana]
AT1G50090	4.6985	AT1G50090	branched-chain amino acid aminotransferase[Arabidopsis thaliana]
AT1G74870	4.6973	AT1G74870	RING/U-box domain-containing protein[Arabidopsis thaliana]
AT2G32680	4.6929	RLP23	receptor like protein 23[Arabidopsis thaliana]
AT1G13340	4.6829	AT1G13340	Regulator of Vps4 activity in the MVB pathway protein[Arabidopsis thaliana]
AT1G37020	4.678	AT1G37020	cysteine proteinase-like protein[Arabidopsis thaliana]
AT4G20000	4.6747	AT4G20000	VQ motif-containing protein[Arabidopsis thaliana]
AT4G38820	4.6501	AT4G38820	hypothetical protein[Arabidopsis thaliana]
AT5G43640	4.6428	AT5G43640	40S ribosomal protein S15-5[Arabidopsis thaliana]
AT5G03870	4.6169	AT5G03870	Glutaredoxin family protein[Arabidopsis thaliana]
AT5G35870	4.6127	AT5G35870	hypothetical protein[Arabidopsis thaliana]
AT5G39670	4.6086	AT5G39670	putative calcium-binding protein CML45[Arabidopsis thaliana]
AT4G32500	4.6084	KT5	putative potassium channel AKT5[Arabidopsis thaliana]
AT3G54310	4.5983	AT3G54310	hypothetical protein[Arabidopsis thaliana]
AT5G66940	4.5915	AT5G66940	Dof zinc finger protein DOF5.8[Arabidopsis thaliana]
AT5G66815	4.5487	AT5G66815	hypothetical protein[Arabidopsis thaliana]
AT4G21080	4.537	AT4G21080	Dof zinc finger protein DOF4.5[Arabidopsis thaliana]
AT1G47940	4.527	AT1G47940	pentatricopeptide repeat-containing protein[Arabidopsis thaliana]
AT5G14770	4.5164	AT5G14770	pentatricopeptide repeat-containing protein[Arabidopsis thaliana]
AT4G19380	4.5146	AT4G19380	Long-chain-alcohol oxidase FAO4A[Arabidopsis thaliana]
AT4G04260	4.4574	AT4G04260	Bromo-adjacent homology (BAH) domain-containing protein[Arabidopsis thaliana]
AT1G36510	4.434	AT1G36510	nucleic acid-binding domain-containing protein[Arabidopsis thaliana]
AT3G24240	4.4326	AT3G24240	receptor-like protein kinase 2[Arabidopsis thaliana]
AT3G60540	4.4199	AT3G60540	Preprotein translocase Sec, Sec61-beta subunit protein[Arabidopsis thaliana]
AT3G17280	4.4143	AT3G17280	putative F-box/kelch-repeat protein[Arabidopsis thaliana]
AT5G62770	4.3612	AT5G62770	hypothetical protein[Arabidopsis thaliana]
AT2G42360	4.3607	AT2G42360	E3 ubiquitin-protein ligase ATL41[Arabidopsis thaliana]
AT1G68875	4.3586	AT1G68875	hypothetical protein[Arabidopsis thaliana]
AT3G30720	4.3558	QQS	qua-quine starch[Arabidopsis thaliana]
AT4G11690	4.3535	AT4G11690	pentatricopeptide repeat-containing protein[Arabidopsis thaliana]
AT5G37040	4.3068	AT5G37040	F-box protein[Arabidopsis thaliana]
AT1G49450	4.3011	AT1G49450	WD40 domain-containing protein[Arabidopsis thaliana]
AT3G60760	4.3006	AT3G60760	hypothetical protein[Arabidopsis thaliana]
AT2G38240	4.3005	AT2G38240	2-oxoglutarate (2OG) and Fe(II)-dependent oxygenase-like protein[Arabidopsis thaliana]
AT1G44130	4.2951	AT1G44130	aspartyl protease-like protein[Arabidopsis thaliana]
AT3G11990	4.2918	AT3G11990	hypothetical protein[Arabidopsis thaliana]
AT5G46950	4.284	AT5G46950	plant invertase/pectin methylesterase inhibitor domain-containing protein[Arabidopsis thaliana]
AT4G27190	4.2762	AT4G27190	NB-ARC domain-containing disease resistance protein[Arabidopsis thaliana]
AT3G60060	4.2445	AT3G60060	NAD(P)-binding Rossmann-fold-containing protein[Arabidopsis thaliana]
AT1G01480	4.2215	ACS2	1-aminocyclopropane-1-carboxylate synthase 2[Arabidopsis thaliana]
AT5G26650	4.2184	AGL36	agamous-like MADS-box protein AGL36[Arabidopsis thaliana]
AT3G29380	4.2017	AT3G29380	transcription initiation factor TFIIB[Arabidopsis thaliana]
AT1G27740	4.1992	RSL4	transcription factor bHLH54[Arabidopsis thaliana]
AT1G21870	4.1658	GONST5	golgi nucleotide sugar transporter 5[Arabidopsis thaliana]
AT1G32810	4.1641	AT1G32810	RING/FYVE/PHD zinc finger protein[Arabidopsis thaliana]
AT5G25250	4.1619	AT5G25250	Flotillin-like protein 1[Arabidopsis thaliana]
AT4G11920	4.1382	CCS52A2	protein FIZZY-related 1[Arabidopsis thaliana]
AT4G39830	4.1329	AT4G39830	putative L-ascorbate oxidase[Arabidopsis thaliana]
AT3G26470	4.13	AT3G26470	RPW8 domain-containing powdery mildew resistance protein[Arabidopsis thaliana]
AT2G37750	4.1264	AT2G37750	hypothetical protein[Arabidopsis thaliana]
AT2G22320	4.0844	AT2G22320	hypothetical protein[Arabidopsis thaliana]
AT5G58500	4.0806	LSH5	hypothetical protein[Arabidopsis thaliana]
AT4G33230	4.0788	AT4G33230	pectinesterase 45[Arabidopsis thaliana]
AT2G36080	4.0787	AT2G36080	B3 domain-containing protein[Arabidopsis thaliana]
AT5G13080	4.0664	WRKY75	putative WRKY transcription factor 75[Arabidopsis thaliana]
AT5G17430	4.0404	BBM	AP2-like ethylene-responsive transcription factor BBM[Arabidopsis thaliana]
AT3G18250	4.0398	AT3G18250	Putative membrane lipoprotein[Arabidopsis thaliana]
AT4G15480	4.0218	UGT84A1	UDP-glycosyltransferase-like protein[Arabidopsis thaliana]
AT3G14880	4.018	AT3G14880	hypothetical protein[Arabidopsis thaliana]
AT3G44350	4.0085	NAC061	putative NAC domain-containing protein 61[Arabidopsis thaliana]
AT3G29035	3.9953	NAC3	NAC domain-containing protein 3[Arabidopsis thaliana]
AT3G10780	3.9935	AT3G10780	emp24/gp25L/p24 family/GOLD domain-containing protein[Arabidopsis thaliana]
AT1G74710	3.9797	EDS16	Isochorismate synthase 1[Arabidopsis thaliana]
AT4G22620	3.9782	AT4G22620	SAUR-like auxin-responsive protein[Arabidopsis thaliana]
AT4G15360	3.9737	CYP705A3	cytochrome P450, family 705, subfamily A, polypeptide 3[Arabidopsis thaliana]
AT3G14030	3.9584	AT3G14030	F-box associated ubiquitination effector family protein[Arabidopsis thaliana]
AT5G57670	3.9511	AT5G57670	protein kinase-like protein[Arabidopsis thaliana]
AT5G17470	3.9421	AT5G17470	putative calcium-binding protein CML32[Arabidopsis thaliana]
AT2G39540	3.9364	AT2G39540	gibberellin-regulated protein[Arabidopsis thaliana]
AT5G24530	3.9248	DMR6	downy mildew resistance 6 protein / oxidoreductase[Arabidopsis thaliana]
AT2G30760	3.913	AT2G30760	hypothetical protein[Arabidopsis thaliana]
AT5G38900	3.8806	AT5G38900	DSBA oxidoreductase family protein[Arabidopsis thaliana]
AT1G03790	3.8787	SOM	zinc finger CCCH domain-containing protein 2[Arabidopsis thaliana]
AT5G08240	3.8669	AT5G08240	hypothetical protein[Arabidopsis thaliana]
AT4G04490	3.8554	CRK36	cysteine-rich receptor-like protein kinase 36[Arabidopsis thaliana]
AT4G37050	3.8444	PLP4	PATATIN-like protein 4[Arabidopsis thaliana]
AT4G21690	3.823	GA3OX3	gibberellin 3-beta-dioxygenase 3[Arabidopsis thaliana]
AT5G35190	3.8191	AT5G35190	proline-rich extensin-like family protein[Arabidopsis thaliana]
AT1G63190	3.8164	AT1G63190	cystatin-related domain protein[Arabidopsis thaliana]
AT4G21830	3.7976	MSRB7	peptide methionine sulfoxide reductase B7[Arabidopsis thaliana]
AT4G28700	3.7973	AMT1;4	ammonium transporter 1;4[Arabidopsis thaliana]
AT5G09950	3.7937	AT5G09950	pentatricopeptide repeat-containing protein[Arabidopsis thaliana]
AT2G03580	3.7929	AT2G03580	F-box-related family protein[Arabidopsis thaliana]
AT3G26210	3.7844	CYP71B23	cytochrome P450 71B23[Arabidopsis thaliana]
AT1G66000	3.7825	AT1G66000	hypothetical protein[Arabidopsis thaliana]
AT1G66830	3.7803	AT1G66830	putative leucine-rich repeat transmembrane protein kinase[Arabidopsis thaliana]
AT1G16830	3.7778	AT1G16830	pentatricopeptide repeat-containing protein[Arabidopsis thaliana]
AT2G23040	3.7689	AT2G23040	hypothetical protein[Arabidopsis thaliana]
AT2G40170	3.7652	GEA6	Em-like protein GEA6[Arabidopsis thaliana]
AT1G06090	3.7387	AT1G06090	delta-9 desaturase-like 1 protein[Arabidopsis thaliana]
AT3G18570	3.7321	AT3G18570	oleosin / glycine-rich protein[Arabidopsis thaliana]
AT4G36170	3.7185	AT4G36170	hypothetical protein[Arabidopsis thaliana]
AT1G14870	3.707	PCR2	cadmium resistance protein 2[Arabidopsis thaliana]
AT3G20475	3.7061	MSH5	DNA mismatch repair protein MSH5[Arabidopsis thaliana]
AT3G46810	3.7018	AT3G46810	cysteine/histidine-rich C1 domain-containing protein[Arabidopsis thaliana]
AT5G12060	3.6897	AT5G12060	self-incompatibility S1 family protein[Arabidopsis thaliana]
AT3G47790	3.6783	ATH7	ABC transporter A family member 8[Arabidopsis thaliana]
AT3G11010	3.6516	RLP34	receptor like protein 34[Arabidopsis thaliana]
AT5G17760	3.5763	AT5G17760	AAA-type ATPase family protein[Arabidopsis thaliana]
AT2G07706	3.5675	AT2G07706	hypothetical protein[Arabidopsis thaliana]
AT1G30040	3.5658	GA2OX2	gibberellin 2-beta-dioxygenase 2[Arabidopsis thaliana]
AT4G28500	3.5641	NAC073	NAC domain containing protein 73[Arabidopsis thaliana]
AT3G49080	3.5585	AT3G49080	small subunit ribosomal protein S9[Arabidopsis thaliana]
AT1G50270	3.5572	AT1G50270	pentatricopeptide repeat-containing protein[Arabidopsis thaliana]
AT5G66710	3.554	AT5G66710	protein kinase family protein[Arabidopsis thaliana]
AT4G30300	3.5444	NAP15	ABC transporter E family member 3[Arabidopsis thaliana]
AT5G10760	3.5269	AT5G10760	aspartyl protease family protein[Arabidopsis thaliana]
AT1G27080	3.5164	NRT1.6	nitrate transporter 1.6[Arabidopsis thaliana]
AT2G34610	3.5157	AT2G34610	hypothetical protein[Arabidopsis thaliana]
AT3G13065	3.5118	SRF4	STRUBBELIG-receptor family 4[Arabidopsis thaliana]
AT1G68320	3.5066	MYB62	myb domain protein 62[Arabidopsis thaliana]
AT5G66640	3.4852	DAR3	protein DA1-related 3[Arabidopsis thaliana]
AT2G20515	3.4804	AT2G20515	hypothetical protein[Arabidopsis thaliana]
AT4G00540	3.4783	MYB3R2	myb domain protein 3r2[Arabidopsis thaliana]
AT3G03660	3.4647	WOX11	WUSCHEL related homeobox 11[Arabidopsis thaliana]
AT4G32780	3.4519	AT4G32780	phosphoinositide binding protein[Arabidopsis thaliana]
AT5G52710	3.4387	AT5G52710	copper transport family protein[Arabidopsis thaliana]
AT5G18470	3.4065	AT5G18470	curculin-like (mannose-binding) lectin family protein[Arabidopsis thaliana]
AT4G28670	3.3617	AT4G28670	putative cysteine-rich receptor-like protein kinase 43[Arabidopsis thaliana]
AT4G39753	3.3572	AT4G39753	F-box/kelch-repeat protein[Arabidopsis thaliana]
AT1G36150	3.3562	AT1G36150	bifunctional inhibitor/lipid-transfer protein/seed storage 2S albumin-like protein[Arabidopsis thali
AT3G04660	3.3534	AT3G04660	F-box/kelch-repeat protein[Arabidopsis thaliana]
AT1G21850	3.3438	sks8	SKU5 similar 8 protein[Arabidopsis thaliana]
AT2G07290	3.3422	AT2G07290	hypothetical protein[Arabidopsis thaliana]
AT3G52510	3.3408	AT3G52510	F-box associated ubiquitination effector family protein[Arabidopsis thaliana]
AT2G04450	3.3346	NUDT6	nudix hydrolase 6[Arabidopsis thaliana]
AT3G25990	3.3244	AT3G25990	DNA-binding protein GT-1-related protein[Arabidopsis thaliana]
AT5G38780	3.323	AT5G38780	putative S-adenosylmethionine-dependent methyltransferase[Arabidopsis thaliana]
AT1G01520	3.3154	AT1G01520	myb family transcription factor[Arabidopsis thaliana]
AT5G38760	3.3062	AT5G38760	Late embryogenesis abundant protein (LEA) family protein[Arabidopsis thaliana]
AT1G65510	3.2886	AT1G65510	hypothetical protein[Arabidopsis thaliana]
AT3G11340	3.2851	AT3G11340	UDP-glycosyltransferase-like protein[Arabidopsis thaliana]
AT2G45210	3.253	AT2G45210	SAUR-like auxin-responsive protein[Arabidopsis thaliana]
AT4G28090	3.2509	sks10	SKU5 similar 10 protein[Arabidopsis thaliana]
AT1G30460	3.2465	CPSF30	cleavage and polyadenylation specificity factor CPSF30[Arabidopsis thaliana]
AT1G23650	3.2349	AT1G23650	hypothetical protein[Arabidopsis thaliana]
AT5G22380	3.2271	NAC090	NAC domain-containing protein 90[Arabidopsis thaliana]
AT3G48520	3.2118	CYP94B3	cytochrome P450, family 94, subfamily B, polypeptide 3[Arabidopsis thaliana]
AT4G25810	3.2117	XTR6	xyloglucan:xyloglucosyl transferase[Arabidopsis thaliana]
AT1G02070	3.1988	AT1G02070	hypothetical protein[Arabidopsis thaliana]
AT5G52760	3.1961	AT5G52760	copper transport family protein[Arabidopsis thaliana]
AT3G48850	3.1948	PHT3;2	phosphate transporter 3;2[Arabidopsis thaliana]
AT1G21890	3.1778	AT1G21890	nodulin MtN21 /EamA-like transporter-like protein[Arabidopsis thaliana]
AT2G43000	3.177	NAC042	NAC domain-containing protein 42[Arabidopsis thaliana]
AT1G75160	3.1747	AT1G75160	hypothetical protein[Arabidopsis thaliana]
AT5G53660	3.1733	GRF7	growth-regulating factor 7[Arabidopsis thaliana]
AT3G62730	3.1731	AT3G62730	hypothetical protein[Arabidopsis thaliana]
AT4G22610	3.1608	AT4G22610	bifunctional inhibitor/lipid-transfer protein/seed storage 2S albumin-like protein[Arabidopsis thali
AT5G37050	3.1587	AT5G37050	hypothetical protein[Arabidopsis thaliana]
AT2G44580	3.1576	AT2G44580	sister chromatid cohesion protein DCC1[Arabidopsis thaliana]
AT1G66450	3.1521	AT1G66450	cysteine/histidine-rich C1 domain-containing protein[Arabidopsis thaliana]
AT1G02920	3.1369	GSTF7	glutathione S-transferase 11[Arabidopsis thaliana]
AT5G27340	3.1266	AT5G27340	hypothetical protein[Arabidopsis thaliana]
AT2G25810	3.1216	TIP4;1	aquaporin TIP4-1[Arabidopsis thaliana]
AT5G52390	3.1145	AT5G52390	PAR1 protein[Arabidopsis thaliana]
AT2G21300	3.0942	AT2G21300	ATP binding microtubule motor family protein[Arabidopsis thaliana]
AT4G21850	3.0819	MSRB9	peptide methionine sulfoxide reductase B9[Arabidopsis thaliana]
AT2G22960	3.0759	AT2G22960	putative serine carboxypeptidase-like 52[Arabidopsis thaliana]
AT5G48400	3.0724	ATGLR1.2	glutamate receptor 1.2[Arabidopsis thaliana]
AT1G73000	3.0677	PYL3	abscisic acid receptor PYL3[Arabidopsis thaliana]
AT3G49400	3.0628	AT3G49400	transducin/WD40 domain-containing protein[Arabidopsis thaliana]
AT4G14365	3.0621	XBAT34	putative E3 ubiquitin-protein ligase XBAT34[Arabidopsis thaliana]
AT2G15490	3.0504	UGT73B4	UDP-glycosyltransferase 73B4[Arabidopsis thaliana]
AT1G14780	3.0469	AT1G14780	MAC/Perforin domain-containing protein[Arabidopsis thaliana]
AT3G52430	3.0437	PAD4	protein PHYTOALEXIN DEFICIENT 4[Arabidopsis thaliana]
AT3G30840	3.0389	AT3G30840	hypothetical protein[Arabidopsis thaliana]
AT5G09520	3.034	AT5G09520	hydroxyproline-rich glycoprotein family protein[Arabidopsis thaliana]
AT2G44380	3.0319	AT2G44380	cysteine/histidine-rich C1 domain-containing protein[Arabidopsis thaliana]
AT5G28320	3.0162	AT5G28320	hypothetical protein[Arabidopsis thaliana]
AT1G76040	3.0074	CPK29	calcium-dependent protein kinase 29[Arabidopsis thaliana]
AT1G11990	2.9982	AT1G11990	O-fucosyltransferase family protein[Arabidopsis thaliana]
AT1G20720	2.9977	AT1G20720	RAD3-like DNA-binding helicase protein[Arabidopsis thaliana]
AT3G09270	2.9868	GSTU8	glutathione S-transferase TAU 8[Arabidopsis thaliana]
AT3G17230	2.9848	AT3G17230	invertase/pectin methylesterase inhibitor-like protein[Arabidopsis thaliana]
AT1G64405	2.978	AT1G64405	hypothetical protein[Arabidopsis thaliana]
AT4G36380	2.9641	ROT3	3-epi-6-deoxocathasterone 23-monooxygenase[Arabidopsis thaliana]
AT2G37130	2.9629	AT2G37130	peroxidase[Arabidopsis thaliana]
AT2G24400	2.9619	AT2G24400	SAUR-like auxin-responsive protein[Arabidopsis thaliana]
AT3G25020	2.9614	RLP42	receptor like protein 42[Arabidopsis thaliana]
AT1G10340	2.9582	AT1G10340	ankyrin repeat-containing protein[Arabidopsis thaliana]
AT2G33640	2.9569	AT2G33640	putative S-acyltransferase[Arabidopsis thaliana]
AT5G01280	2.9505	AT5G01280	hypothetical protein[Arabidopsis thaliana]
AT2G37810	2.9237	AT2G37810	cysteine/histidine-rich C1 domain-containing protein[Arabidopsis thaliana]
AT2G20142	2.9146	AT2G20142	Toll-Interleukin-Resistance domain-containing protein[Arabidopsis thaliana]
AT5G66020	2.9096	ATSAC1B	Phosphoinositide phosphatase-like protein[Arabidopsis thaliana]
AT4G08300	2.8884	AT4G08300	nodulin MtN21 /EamA-like transporter family protein[Arabidopsis thaliana]
AT1G69930	2.8855	GSTU11	glutathione S-transferase TAU 11[Arabidopsis thaliana]
AT5G50830	2.8847	AT5G50830	hypothetical protein[Arabidopsis thaliana]
AT1G05250	2.8831	AT1G05250	peroxidase 1/2[Arabidopsis thaliana]
AT1G68340	2.8828	AT1G68340	hypothetical protein[Arabidopsis thaliana]
AT1G16530	2.8746	ASL9	LOB domain-containing protein 3[Arabidopsis thaliana]
AT4G08290	2.8741	AT4G08290	nodulin MtN21 /EamA-like transporter family protein[Arabidopsis thaliana]
AT5G06520	2.8685	AT5G06520	SWAP/Surp domain-containing protein[Arabidopsis thaliana]
AT5G38440	2.8593	AT5G38440	self-incompatibility S1 family protein[Arabidopsis thaliana]
AT3G11080	2.857	RLP35	receptor like protein 35[Arabidopsis thaliana]
AT2G46150	2.8385	AT2G46150	late embryogenesis abundant hydroxyproline-rich glycoprotein[Arabidopsis thaliana]
AT2G32370	2.8287	HDG3	homeobox-leucine zipper protein HDG3[Arabidopsis thaliana]
AT2G07240	2.8175	AT2G07240	cysteine-type peptidase[Arabidopsis thaliana]
AT5G26130	2.8024	AT5G26130	SCP-like extracellular protein domain-containing protein[Arabidopsis thaliana]
AT3G26830	2.8018	PAD3	cytochrome P450 71B15[Arabidopsis thaliana]
AT5G06720	2.7797	PA2	peroxidase 53[Arabidopsis thaliana]
AT5G10380	2.7773	RING1	E3 ubiquitin-protein ligase RING1[Arabidopsis thaliana]
AT5G11920	2.7739	cwINV6	beta-fructofuranosidase, insoluble isoenzyme CWINV6[Arabidopsis thaliana]
AT5G26100	2.7732	AT5G26100	hypothetical protein[Arabidopsis thaliana]
AT4G15710	2.755	AT4G15710	hypothetical protein[Arabidopsis thaliana]
AT5G46000	2.7496	AT5G46000	jacalin lectin family protein[Arabidopsis thaliana]
AT3G49510	2.7493	AT3G49510	F-box protein[Arabidopsis thaliana]
AT5G01070	2.7312	AT5G01070	RING/FYVE/PHD zinc finger-containing protein[Arabidopsis thaliana]
AT1G66880	2.7298	AT1G66880	protein kinase domain-containing protein[Arabidopsis thaliana]
AT1G30900	2.7284	VSR6	vacuolar sorting receptor 6[Arabidopsis thaliana]
AT1G70690	2.728	HWI1	cysteine-rich repeat secretory protein 2[Arabidopsis thaliana]
AT4G02380	2.7256	SAG21	senescence-associated protein[Arabidopsis thaliana]
AT1G52200	2.7179	AT1G52200	PLAC8 family protein[Arabidopsis thaliana]
AT1G58390	2.7115	AT1G58390	CC-NBS-LRR class disease resistance protein[Arabidopsis thaliana]
AT5G47460	2.6955	AT5G47460	pentatricopeptide repeat-containing protein[Arabidopsis thaliana]
AT5G39660	2.6926	CDF2	Dof zinc finger protein DOF5.2[Arabidopsis thaliana]
AT5G43910	2.6821	AT5G43910	pfkB-like carbohydrate kinase family protein[Arabidopsis thaliana]
AT1G65610	2.6734	KOR2	endoglucanase 7[Arabidopsis thaliana]
AT4G38410	2.671	AT4G38410	putative dehydrin[Arabidopsis thaliana]
AT5G41450	2.6534	AT5G41450	RING/U-box domain-containing protein[Arabidopsis thaliana]
AT5G57200	2.652	AT5G57200	putative clathrin assembly protein[Arabidopsis thaliana]
AT4G24100	2.6447	AT4G24100	protein kinase family protein[Arabidopsis thaliana]
AT3G14280	2.6404	AT3G14280	hypothetical protein[Arabidopsis thaliana]
AT3G04440	2.6355	AT3G04440	Plasma-membrane choline transporter family protein[Arabidopsis thaliana]
AT4G35770	2.6222	SEN1	senescence-associated protein DIN1[Arabidopsis thaliana]
AT1G09190	2.6185	AT1G09190	pentatricopeptide repeat-containing protein[Arabidopsis thaliana]
AT5G65790	2.6166	MYB68	myb domain protein 68[Arabidopsis thaliana]
AT1G11880	2.6147	AT1G11880	phosphatidylinositol glycan, class V[Arabidopsis thaliana]
AT1G55610	2.6125	BRL1	serine/threonine-protein kinase BRI1-like 1[Arabidopsis thaliana]
AT2G25440	2.6122	RLP20	receptor like protein 20[Arabidopsis thaliana]
AT3G09220	2.6042	LAC7	laccase 7[Arabidopsis thaliana]
AT5G46050	2.6033	PTR3	peptide transporter PTR3-A[Arabidopsis thaliana]
AT2G24780	2.594	AT2G24780	hypothetical protein[Arabidopsis thaliana]
AT2G39280	2.5934	AT2G39280	RabGAP/TBC domain-containing protein[Arabidopsis thaliana]
AT1G65690	2.5886	AT1G65690	late embryogenesis abundant (LEA) hydroxyproline-rich glycoprotein[Arabidopsis thaliana]
AT1G08030	2.5856	TPST	protein-tyrosine sulfotransferase[Arabidopsis thaliana]
AT3G44910	2.5825	CHX12	cation/H(+) antiporter 12[Arabidopsis thaliana]
AT1G03850	2.5575	AT1G03850	monothiol glutaredoxin-S13[Arabidopsis thaliana]
AT5G63930	2.5456	AT5G63930	leucine-rich repeat protein kinase-like protein[Arabidopsis thaliana]
AT3G18880	2.5446	AT3G18880	Nucleic acid-binding, OB-fold-like protein[Arabidopsis thaliana]
AT3G18180	2.5419	AT3G18180	Glycosyltransferase family 61 protein[Arabidopsis thaliana]
AT3G26440	2.538	AT3G26440	hypothetical protein[Arabidopsis thaliana]
AT3G27785	2.5374	MYB118	myb domain protein 118[Arabidopsis thaliana]
AT1G32940	2.5334	SBT3.5	Subtilase-like protein[Arabidopsis thaliana]
AT4G23200	2.5277	CRK12	putative cysteine-rich receptor-like protein kinase 12[Arabidopsis thaliana]
AT3G28540	2.5167	AT3G28540	AAA-type ATPase family protein[Arabidopsis thaliana]
AT3G25090	2.5151	AT3G25090	F-box associated ubiquitination effector-like protein[Arabidopsis thaliana]
AT4G26420	2.5131	GAMT1	S-adenosyl-L-methionine-dependent methyltransferases-like protein protein[Arabidopsis thaliana]
AT1G06620	2.5123	AT1G06620	1-aminocyclopropane-1-carboxylate oxidase-1[Arabidopsis thaliana]
AT5G44480	2.5117	DUR	UDP-arabinose 4-epimerase[Arabidopsis thaliana]
AT1G21520	2.5102	AT1G21520	hypothetical protein[Arabidopsis thaliana]
AT2G18590	2.4968	AT2G18590	major facilitator protein[Arabidopsis thaliana]
AT5G57420	2.4912	IAA33	auxin-responsive protein IAA33[Arabidopsis thaliana]
AT5G67340	2.4877	AT5G67340	U-box domain-containing protein 2[Arabidopsis thaliana]
AT4G00130	2.4846	AT4G00130	DNA-binding storekeeper protein-related transcriptional regulator[Arabidopsis thaliana]
AT4G24950	2.4806	AT4G24950	hypothetical protein[Arabidopsis thaliana]
AT4G16000	2.472	AT4G16000	hypothetical protein[Arabidopsis thaliana]
AT4G30270	2.4711	XTH24	xyloglucan:xyloglucosyl transferase[Arabidopsis thaliana]
AT1G74360	2.4699	AT1G74360	putative LRR receptor-like serine/threonine-protein kinase[Arabidopsis thaliana]
AT1G55700	2.4604	AT1G55700	cysteine/histidine-rich C1 domain-containing protein[Arabidopsis thaliana]
AT3G10320	2.4543	AT3G10320	Glycosyltransferase family 61 protein[Arabidopsis thaliana]
AT3G09750	2.4328	AT3G09750	galactose oxidase/kelch repeat-like protein[Arabidopsis thaliana]
AT5G26920	2.4314	CBP60G	Cam-binding protein 60-like G[Arabidopsis thaliana]
AT5G11540	2.4294	AT5G11540	D-arabinono-1,4-lactone oxidase family protein[Arabidopsis thaliana]
AT1G47890	2.4291	RLP7	receptor like protein 7[Arabidopsis thaliana]
AT2G47130	2.429	AT2G47130	Rossmann-fold NAD(P)-binding domain-containing protein[Arabidopsis thaliana]
AT4G39030	2.4182	EDS5	enhanced disease susceptibility 5[Arabidopsis thaliana]
AT2G28580	2.4127	AT2G28580	hypothetical protein[Arabidopsis thaliana]
AT4G24050	2.4085	AT4G24050	Rossmann-fold NAD(P)-binding domain-containing protein[Arabidopsis thaliana]
AT5G25430	2.4069	AT5G25430	putative boron transporter 6[Arabidopsis thaliana]
AT3G58290	2.382	AT3G58290	meprin and TRAF-C like domain-containing protein[Arabidopsis thaliana]
AT4G23610	2.3787	AT4G23610	late embryogenesis abundant hydroxyproline-rich glycoprotein[Arabidopsis thaliana]
AT2G18670	2.3712	AT2G18670	RING-H2 finger protein ATL56[Arabidopsis thaliana]
AT2G29350	2.3603	SAG13	senescence-associated protein 13[Arabidopsis thaliana]
AT3G51860	2.3597	CAX3	vacuolar cation/proton exchanger 3[Arabidopsis thaliana]
AT3G51660	2.354	AT3G51660	macrophage migration inhibitory factor family protein[Arabidopsis thaliana]
AT5G20540	2.3523	BRXL4	protein Brevis radix-like 4[Arabidopsis thaliana]
AT5G58940	2.3497	CRCK1	calmodulin-binding receptor-like cytoplasmic kinase 1[Arabidopsis thaliana]
AT5G37550	2.3483	AT5G37550	hypothetical protein[Arabidopsis thaliana]
AT1G19210	2.3469	AT1G19210	ethylene-responsive transcription factor ERF017[Arabidopsis thaliana]
AT4G30640	2.3456	AT4G30640	putative F-box/LRR-repeat protein 19[Arabidopsis thaliana]
AT3G27580	2.3435	ATPK7	serine/threonine kinase[Arabidopsis thaliana]
AT1G02450	2.3429	NIMIN1	protein NIM1-interacting 1[Arabidopsis thaliana]
AT3G49780	2.3427	PSK4	phytosulfokine-beta[Arabidopsis thaliana]
AT4G15850	2.3359	RH1	RNA helicase 1[Arabidopsis thaliana]
AT3G16160	2.3313	AT3G16160	Tesmin/TSO1-like CXC domain-containing protein[Arabidopsis thaliana]
AT5G48780	2.3295	AT5G48780	TIR-NBS class disease resistance protein[Arabidopsis thaliana]
AT1G15790	2.3292	AT1G15790	hypothetical protein[Arabidopsis thaliana]
AT5G58620	2.3287	AT5G58620	zinc finger CCCH domain-containing protein 66[Arabidopsis thaliana]
AT5G35430	2.3189	AT5G35430	CCR4-NOT transcription complex subunit 10[Arabidopsis thaliana]
AT5G07700	2.3148	MYB76	myb domain protein 76[Arabidopsis thaliana]
AT5G02490	2.3114	AT5G02490	heat shock protein 70[Arabidopsis thaliana]
AT2G16570	2.3088	ASE1	amidophosphoribosyltransferase[Arabidopsis thaliana]
AT4G22430	2.3053	AT4G22430	putative F-box/kelch-repeat protein[Arabidopsis thaliana]
AT2G30770	2.3027	CYP71A13	cytochrome P450, family 71, subfamily A, polypeptide 13[Arabidopsis thaliana]
AT1G67040	2.2969	AT1G67040	hypothetical protein[Arabidopsis thaliana]
AT2G21900	2.2933	WRKY59	putative WRKY transcription factor 59[Arabidopsis thaliana]
AT5G41270	2.2923	AT5G41270	hypothetical protein[Arabidopsis thaliana]
AT5G02780	2.2806	GSTL1	glutathione transferase lambda 1[Arabidopsis thaliana]
AT1G15670	2.2692	AT1G15670	putative F-box/kelch-repeat protein[Arabidopsis thaliana]
AT3G50770	2.2628	CML41	putative calcium-binding protein CML41[Arabidopsis thaliana]
AT1G78780	2.2609	AT1G78780	pathogenesis-related protein[Arabidopsis thaliana]
AT2G05530	2.255	AT2G05530	glycine-rich protein[Arabidopsis thaliana]
AT2G30550	2.2463	AT2G30550	phospholipase A1-Igamma2[Arabidopsis thaliana]
AT5G27860	2.2439	AT5G27860	hypothetical protein[Arabidopsis thaliana]
AT1G23840	2.2381	AT1G23840	hypothetical protein[Arabidopsis thaliana]
AT4G01390	2.2345	AT4G01390	TRAF-like family protein[Arabidopsis thaliana]
AT3G48080	2.2332	AT3G48080	lipase class 3 family protein / disease resistance protein-related protein[Arabidopsis thaliana]
AT5G49440	2.2327	AT5G49440	hypothetical protein[Arabidopsis thaliana]
AT4G35985	2.2269	AT4G35985	senescence/dehydration-associated protein[Arabidopsis thaliana]
AT1G09790	2.2231	COBL6	COBRA-like protein 6[Arabidopsis thaliana]
AT4G03450	2.2123	AT4G03450	ankyrin repeat-containing protein[Arabidopsis thaliana]
AT1G22015	2.2119	DD46	putative beta-1,3-galactosyltransferase 5[Arabidopsis thaliana]
AT1G51800	2.21	AT1G51800	putative leucine-rich repeat protein kinase[Arabidopsis thaliana]
AT5G52740	2.204	AT5G52740	copper transport family protein[Arabidopsis thaliana]
AT5G64510	2.1976	AT5G64510	hypothetical protein[Arabidopsis thaliana]
AT1G63350	2.1966	AT1G63350	CC-NBS-LRR class disease resistance protein[Arabidopsis thaliana]
AT3G22435	2.1959	AT3G22435	protein coding
AT4G16270	2.1942	AT4G16270	peroxidase 40[Arabidopsis thaliana]
AT4G21370	2.1924	PSEUDOSRKA	pseudo[Arabidopsis thaliana]
AT4G27450	2.1892	AT4G27450	aluminum induced protein with YGL and LRDR motifs[Arabidopsis thaliana]
AT3G48090	2.186	EDS1	enhanced disease susceptibility 1 protein[Arabidopsis thaliana]
AT1G45145	2.1692	TRX5	thioredoxin H5[Arabidopsis thaliana]
AT4G23720	2.1682	AT4G23720	hypothetical protein[Arabidopsis thaliana]
AT3G54950	2.163	PLA	patatin-like protein 6[Arabidopsis thaliana]
AT2G31180	2.1558	MYB14	myb domain protein 14[Arabidopsis thaliana]
AT2G18810	2.1482	AT2G18810	hypothetical protein[Arabidopsis thaliana]
AT1G07120	2.1453	AT1G07120	hypothetical protein[Arabidopsis thaliana]
AT2G30140	2.1441	AT2G30140	UDP-glucoronosyl/UDP-glucosyl transferase-like protein[Arabidopsis thaliana]
AT3G50260	2.142	CEJ1	ethylene-responsive transcription factor ERF011[Arabidopsis thaliana]
AT2G32140	2.1415	AT2G32140	transmembrane receptor protein[Arabidopsis thaliana]
AT5G54150	2.1393	AT5G54150	hypothetical protein[Arabidopsis thaliana]
AT3G22910	2.1389	AT3G22910	Ca2+-transporting ATPase[Arabidopsis thaliana]
AT4G23450	2.1368	AT4G23450	RING/U-box domain-containing protein[Arabidopsis thaliana]
AT3G61190	2.1357	BAP1	BON1-associated protein 1[Arabidopsis thaliana]
AT5G40780	2.1348	LHT1	Lysine histidine transporter 1[Arabidopsis thaliana]
AT3G57240	2.1326	BG3	beta-1,3-glucanase 3[Arabidopsis thaliana]
AT4G21940	2.1292	CPK15	calcium-dependent protein kinase 15[Arabidopsis thaliana]
AT3G51330	2.1268	AT3G51330	aspartyl protease family protein[Arabidopsis thaliana]
AT2G17040	2.1256	NAC036	NAC domain containing protein 36[Arabidopsis thaliana]
AT4G23220	2.1186	CRK14	cysteine-rich receptor-like protein kinase 14[Arabidopsis thaliana]
AT2G31160	2.1173	LSH3	hypothetical protein[Arabidopsis thaliana]
AT3G53980	2.1115	AT3G53980	bifunctional inhibitor/lipid-transfer protein/seed storage 2S albumin-like protein[Arabidopsis thali
AT3G16810	2.1098	PUM24	protein pumilio 24[Arabidopsis thaliana]
AT5G59680	2.1039	AT5G59680	leucine-rich repeat protein kinase-like protein[Arabidopsis thaliana]
AT1G42980	2.1012	AT1G42980	formin-like protein 12[Arabidopsis thaliana]
AT4G36988	2.101	CPuORF49	uncharacerized protein[Arabidopsis thaliana]
AT3G05650	2.101	RLP32	receptor like protein 32[Arabidopsis thaliana]
AT3G50280	2.0931	AT3G50280	uncharacterized acetyltransferase[Arabidopsis thaliana]
AT5G24910	2.0903	CYP714A1	cytochrome P450, family 714, subfamily A, polypeptide 1[Arabidopsis thaliana]
AT4G22592	2.0843	CPuORF27	uncharacerized protein[Arabidopsis thaliana]
AT2G44480	2.0829	BGLU17	beta glucosidase 17[Arabidopsis thaliana]
AT3G25610	2.0815	AT3G25610	phospholipid-transporting ATPase 10[Arabidopsis thaliana]
AT4G32750	2.079	AT4G32750	hypothetical protein[Arabidopsis thaliana]
AT4G36160	2.0714	NAC076	NAC domain containing protein 76[Arabidopsis thaliana]
AT2G38530	2.0705	LTP2	non-specific lipid-transfer protein 2[Arabidopsis thaliana]
AT5G24560	2.0642	PP2-B12	putative F-box protein PP2-B12[Arabidopsis thaliana]
AT1G43770	2.0619	AT1G43770	RING/FYVE/PHD zinc finger-containing protein[Arabidopsis thaliana]
AT1G01560	2.0582	MPK11	mitogen-activated protein kinase 11[Arabidopsis thaliana]
AT4G13290	2.0566	CYP71A19	cytochrome P450 71A19[Arabidopsis thaliana]
AT3G20010	2.0468	AT3G20010	SNF2 and helicase domain-containing protein[Arabidopsis thaliana]
AT3G26240	2.046	AT3G26240	cysteine/histidine-rich C1 domain-containing protein[Arabidopsis thaliana]
AT3G10200	2.0431	AT3G10200	putative methyltransferase PMT6[Arabidopsis thaliana]
AT1G03620	2.0419	AT1G03620	ELMO/CED-12 family protein[Arabidopsis thaliana]
AT2G13790	2.0331	SERK4	somatic embryogenesis receptor kinase 4[Arabidopsis thaliana]
AT2G28250	2.0305	NCRK	protein kinase domain-containing protein[Arabidopsis thaliana]
AT1G24150	2.02	FH4	formin homologue 4[Arabidopsis thaliana]
AT5G55450	2.0189	AT5G55450	bifunctional inhibitor/lipid-transfer protein/seed storage 2S albumin-like protein[Arabidopsis thali
AT2G43890	2.0086	AT2G43890	putative polygalacturonase /pectinase[Arabidopsis thaliana]
AT1G20350	1.9993	TIM17-1	translocase inner membrane subunit 17-1[Arabidopsis thaliana]
AT1G61420	1.994	AT1G61420	putative S-locus protein kinase[Arabidopsis thaliana]
AT4G20820	1.9934	AT4G20820	FAD-binding and BBE domain-containing protein[Arabidopsis thaliana]
AT1G80330	1.993	GA3OX4	gibberellin 3-beta-dioxygenase 4[Arabidopsis thaliana]
AT3G58740	1.9912	CSY1	citrate synthase 1[Arabidopsis thaliana]
AT2G46400	1.9899	WRKY46	putative WRKY transcription factor 46[Arabidopsis thaliana]
AT4G08850	1.9878	AT4G08850	Leucine-rich repeat-containing protein[Arabidopsis thaliana]
AT3G45860	1.9847	CRK4	cysteine-rich receptor-like protein kinase 4[Arabidopsis thaliana]
AT2G32800	1.9814	AP4.3A	putative protein kinase[Arabidopsis thaliana]
AT3G63380	1.9803	AT3G63380	Ca2+-transporting ATPase[Arabidopsis thaliana]
AT3G04700	1.9788	AT3G04700	hypothetical protein[Arabidopsis thaliana]
AT1G19020	1.9772	AT1G19020	hypothetical protein[Arabidopsis thaliana]
AT2G19410	1.9763	AT2G19410	U-box domain-containing protein 34[Arabidopsis thaliana]
AT1G69280	1.9748	AT1G69280	hypothetical protein[Arabidopsis thaliana]
AT1G56520	1.9746	AT1G56520	TIR-NBS-LRR class disease resistance protein[Arabidopsis thaliana]
AT3G15355	1.974	UBC25	putative ubiquitin-conjugating enzyme E2 25[Arabidopsis thaliana]
AT1G01240	1.9689	AT1G01240	hypothetical protein[Arabidopsis thaliana]
AT5G24090	1.968	CHIA	acidic endochitinase[Arabidopsis thaliana]
AT3G07520	1.9653	GLR1.4	glutamate receptor 1.4[Arabidopsis thaliana]
AT4G16090	1.9583	AT4G16090	hypothetical protein[Arabidopsis thaliana]
AT3G12510	1.9574	AT3G12510	MADS-box family protein[Arabidopsis thaliana]
AT5G46500	1.9556	AT5G46500	hypothetical protein[Arabidopsis thaliana]

## Sheet: down (MU3 v.s. WT3)
Locustag	foldchange	Symbol	Description
AT3G06710	0.0389	AT3G06710	hypothetical protein[Arabidopsis thaliana]
AT5G44420	0.0455	PDF1.2	defensin-like protein 16[Arabidopsis thaliana]
AT2G43880	0.0498	AT2G43880	putative polygalacturonase /pectinase[Arabidopsis thaliana]
AT4G25920	0.0505	AT4G25920	hypothetical protein[Arabidopsis thaliana]
AT4G25590	0.06	ADF7	actin depolymerizing factor 7[Arabidopsis thaliana]
AT3G26620	0.0607	LBD23	LOB domain-containing protein 23[Arabidopsis thaliana]
AT3G44900	0.061	CHX4	cation/H(+) antiporter 4[Arabidopsis thaliana]
AT2G18800	0.0629	XTH21	xyloglucan:xyloglucosyl transferase[Arabidopsis thaliana]
AT3G51700	0.0697	AT3G51700	PIF1 helicase[Arabidopsis thaliana]
AT5G53240	0.0717	AT5G53240	hypothetical protein[Arabidopsis thaliana]
AT5G04380	0.0741	AT5G04380	S-adenosyl-L-methionine-dependent methyltransferase-like protein[Arabidopsis thaliana]
AT5G35640	0.0758	AT5G35640	Putative endonuclease or glycosyl hydrolase[Arabidopsis thaliana]
AT5G51900	0.0771	AT5G51900	Cytochrome P450 family protein[Arabidopsis thaliana]
AT5G19360	0.0796	CPK34	calcium-dependent protein kinase 34[Arabidopsis thaliana]
AT5G19810	0.0797	AT5G19810	Proline-rich extensin-like family protein[Arabidopsis thaliana]
AT1G25410	0.0805	IPT6	adenylate isopentenyltransferase 6[Arabidopsis thaliana]
AT2G04830	0.082	AT2G04830	hypothetical protein[Arabidopsis thaliana]
AT3G05110	0.0824	AT3G05110	hypothetical protein[Arabidopsis thaliana]
AT4G31260	0.0826	AT4G31260	hypothetical protein[Arabidopsis thaliana]
AT4G19460	0.085	AT4G19460	UDP-glycosyltransferase-like protein[Arabidopsis thaliana]
AT1G77830	0.0854	AT1G77830	RING/U-box domain-containing protein[Arabidopsis thaliana]
AT3G50320	0.0856	AT3G50320	hypothetical protein[Arabidopsis thaliana]
AT1G52615	0.0865	AT1G52615	ncRNA[Arabidopsis thaliana]
AT5G36900	0.088	AT5G36900	hypothetical protein[Arabidopsis thaliana]
AT1G62700	0.0903	ANAC026	NAC domain containing protein 26[Arabidopsis thaliana]
AT1G27140	0.0951	GSTU14	glutathione S-transferase tau 14[Arabidopsis thaliana]
AT5G09430	0.0972	AT5G09430	alpha/beta-hydrolase domain-containing protein[Arabidopsis thaliana]
AT2G30340	0.0981	LBD13	LOB domain-containing protein 13[Arabidopsis thaliana]
AT2G25240	0.0986	AT2G25240	serpin-Z10[Arabidopsis thaliana]
AT3G09910	0.0992	RABC2b	RAB GTPase-like protein C2B[Arabidopsis thaliana]
AT2G21550	0.1009	AT2G21550	bifunctional dihydrofolate reductase/thymidylate synthase[Arabidopsis thaliana]
AT3G11000	0.102	AT3G11000	DCD (Development and Cell Death) domain protein[Arabidopsis thaliana]
AT4G17200	0.1026	AT4G17200	putative F-box protein[Arabidopsis thaliana]
AT2G44590	0.1035	DL1D	dynamin-related protein 1d[Arabidopsis thaliana]
AT3G26130	0.1035	AT3G26130	Cellulase (glycosyl hydrolase family 5) protein[Arabidopsis thaliana]
AT5G12450	0.1038	AT5G12450	FBD-like domain family protein[Arabidopsis thaliana]
AT3G45480	0.1044	AT3G45480	RING/U-box protein with C6HC-type zinc finger[Arabidopsis thaliana]
AT2G13570	0.105	NF-YB7	nuclear transcription factor Y subunit B-7[Arabidopsis thaliana]
AT5G45200	0.1057	AT5G45200	TIR-NBS-LRR class disease resistance protein[Arabidopsis thaliana]
AT2G44840	0.106	ERF13	ethylene-responsive transcription factor 13[Arabidopsis thaliana]
AT1G74460	0.1065	AT1G74460	GDSL esterase/lipase[Arabidopsis thaliana]
AT1G18520	0.1071	TET11	tetraspanin11[Arabidopsis thaliana]
AT4G35820	0.11	AT4G35820	oxidoreductase, 2OG-Fe(II) oxygenase family protein[Arabidopsis thaliana]
AT5G37140	0.1107	AT5G37140	tRNA-splicing endonuclease positive effector-related protein[Arabidopsis thaliana]
AT3G01900	0.1108	CYP94B2	cytochrome P450, family 94, subfamily B, polypeptide 2[Arabidopsis thaliana]
AT5G23780	0.1109	DUF9	hypothetical protein[Arabidopsis thaliana]
AT1G54970	0.1111	PRP1	proline-rich protein 1[Arabidopsis thaliana]
AT2G20625	0.1114	AT2G20625	hypothetical protein[Arabidopsis thaliana]
AT5G25160	0.1115	ZFP3	zinc finger protein 3[Arabidopsis thaliana]
AT4G14980	0.1117	AT4G14980	Cysteine/Histidine-rich C1 domain family protein[Arabidopsis thaliana]
AT3G46270	0.1124	AT3G46270	receptor protein kinase-like protein[Arabidopsis thaliana]
AT1G72490	0.1127	AT1G72490	hypothetical protein[Arabidopsis thaliana]
AT4G09110	0.1136	AT4G09110	putative RING-H2 finger protein ATL35[Arabidopsis thaliana]
AT1G22440	0.1137	AT1G22440	alcohol dehydrogenase-like 2[Arabidopsis thaliana]
AT2G17860	0.1141	AT2G17860	pathogenesis-related thaumatin-like protein[Arabidopsis thaliana]
AT2G27570	0.1141	AT2G27570	P-loop containing nucleoside triphosphate hydrolase-like protein[Arabidopsis thaliana]
AT4G38400	0.1145	EXLA2	expansin-like A2[Arabidopsis thaliana]
AT2G45570	0.1158	CYP76C2	cytochrome P450 76C2[Arabidopsis thaliana]
AT5G15180	0.1181	AT5G15180	peroxidase 56[Arabidopsis thaliana]
AT4G21630	0.1185	AT4G21630	Subtilase family protein[Arabidopsis thaliana]
AT2G23580	0.1223	MES4	methyl esterase 4[Arabidopsis thaliana]
AT3G46750	0.1226	AT3G46750	hypothetical protein[Arabidopsis thaliana]
AT1G75930	0.1246	EXL6	GDSL esterase/lipase EXL6[Arabidopsis thaliana]
AT1G02490	0.1262	AT1G02490	hypothetical protein[Arabidopsis thaliana]
AT4G21020	0.1264	AT4G21020	late embryogenesis abundant domain-containing protein[Arabidopsis thaliana]
AT1G20180	0.1279	AT1G20180	hypothetical protein[Arabidopsis thaliana]
AT2G38890	0.1292	AT2G38890	hypothetical protein[Arabidopsis thaliana]
AT5G40750	0.1298	AT5G40750	FBD / Leucine Rich Repeat domains containing protein[Arabidopsis thaliana]
AT1G07680	0.1322	AT1G07680	hypothetical protein[Arabidopsis thaliana]
AT4G15720	0.1322	AT4G15720	pentatricopeptide repeat-containing protein[Arabidopsis thaliana]
AT2G31480	0.1325	AT2G31480	hypothetical protein[Arabidopsis thaliana]
AT5G25370	0.134	PLDALPHA3	phospholipase D zeta[Arabidopsis thaliana]
AT2G26960	0.1344	MYB81	myb domain protein 81[Arabidopsis thaliana]
AT2G25409	0.1346	AT2G25409	hypothetical protein[Arabidopsis thaliana]
AT5G46670	0.1356	AT5G46670	Cysteine/Histidine-rich C1 domain family protein[Arabidopsis thaliana]
AT5G06080	0.1371	LBD33	LOB domain-containing protein 33[Arabidopsis thaliana]
AT5G59510	0.1372	RTFL5	protein rotundifolia like 5[Arabidopsis thaliana]
AT5G61160	0.1376	AACT1	anthocyanin 5-aromatic acyltransferase 1[Arabidopsis thaliana]
AT2G21800	0.1378	EME1A	essential meiotic endonuclease 1A[Arabidopsis thaliana]
AT5G57450	0.1382	XRCC3	DNA repair protein XRCC3-like protein[Arabidopsis thaliana]
AT4G39130	0.1384	AT4G39130	Dehydrin family protein[Arabidopsis thaliana]
AT5G37900	0.1386	AT5G37900	E3 ubiquitin-protein ligase SINA-like 8[Arabidopsis thaliana]
AT3G28620	0.1393	AT3G28620	C3HC4-type RING finger domain-containing protein[Arabidopsis thaliana]
AT1G49390	0.1394	AT1G49390	2-oxoglutarate (2OG) and Fe(II)-dependent oxygenase-like protein[Arabidopsis thaliana]
AT5G52670	0.1414	AT5G52670	putative copper transport protein[Arabidopsis thaliana]
AT4G37950	0.1417	AT4G37950	Rhamnogalacturonate lyase family protein[Arabidopsis thaliana]
AT5G14995	0.1418	AT5G14995	ECA1 gametogenesis related family protein[Arabidopsis thaliana]
AT2G26050	0.1423	AT2G26050	hypothetical protein[Arabidopsis thaliana]
AT5G35069	0.1426	AT5G35069	hypothetical protein[Arabidopsis thaliana]
AT1G69630	0.1438	AT1G69630	F-box/LRR-repeat protein 13[Arabidopsis thaliana]
AT3G62230	0.1439	AT3G62230	F-box protein[Arabidopsis thaliana]
AT5G05400	0.1447	AT5G05400	LRR and NB-ARC domain-containing disease resistance protein[Arabidopsis thaliana]
AT4G16730	0.1453	TPS02	terpene synthase 02[Arabidopsis thaliana]
AT2G07714	0.1455	AT2G07714	transcription factor-related protein[Arabidopsis thaliana]
AT1G12940	0.1456	NRT2.5	nitrate transporter2.5[Arabidopsis thaliana]
AT5G18810	0.1463	SCL28	SC35-like splicing factor 28[Arabidopsis thaliana]
AT4G23780	0.1476	AT4G23780	hypothetical protein[Arabidopsis thaliana]
AT1G25510	0.1482	AT1G25510	aspartyl protease-like protein[Arabidopsis thaliana]
AT1G72660	0.1487	AT1G72660	P-loop containing nucleoside triphosphate hydrolase-like protein[Arabidopsis thaliana]
AT1G07340	0.1511	STP2	sugar transport protein 2[Arabidopsis thaliana]
AT5G47340	0.1522	AT5G47340	palmitoyl protein thioesterase family protein[Arabidopsis thaliana]
AT5G16430	0.1537	AT5G16430	Cysteine/Histidine-rich C1 domain family protein[Arabidopsis thaliana]
AT3G21960	0.1543	AT3G21960	putative cysteine-rich repeat secretory protein 24[Arabidopsis thaliana]
AT1G72760	0.1544	AT1G72760	protein kinase-like protein[Arabidopsis thaliana]
AT3G21890	0.1545	AT3G21890	B-box type zinc finger-containing protein[Arabidopsis thaliana]
AT4G36490	0.1549	SFH12	protein SEC14-like 12[Arabidopsis thaliana]
AT1G72250	0.155	AT1G72250	Di-glucose binding protein with Kinesin motor domain[Arabidopsis thaliana]
AT5G64590	0.1555	AT5G64590	hypothetical protein[Arabidopsis thaliana]
AT5G42590	0.1561	CYP71A16	cytochrome P450 71A16[Arabidopsis thaliana]
AT5G16900	0.1571	AT5G16900	putative LRR receptor-like serine/threonine-protein kinase[Arabidopsis thaliana]
AT2G06570	0.1586	AT2G06570	hypothetical protein[Arabidopsis thaliana]
AT2G43390	0.1599	AT2G43390	hypothetical protein[Arabidopsis thaliana]
AT4G30280	0.161	XTH18	xyloglucan:xyloglucosyl transferase[Arabidopsis thaliana]
AT2G01960	0.162	TET14	tetraspanin14[Arabidopsis thaliana]
AT1G47765	0.162	AT1G47765	F-box-like protein[Arabidopsis thaliana]
AT1G14760	0.1625	KNATM	protein KNATM[Arabidopsis thaliana]
AT2G44470	0.1634	BGLU29	beta glucosidase 29[Arabidopsis thaliana]
AT2G13680	0.1639	CALS5	callose synthase 5[Arabidopsis thaliana]
AT3G25905	0.1646	CLE27	protein CLAVATA3/ESR-related 27[Arabidopsis thaliana]
AT3G46500	0.1666	AT3G46500	oxidoreductase, 2OG-Fe(II) oxygenase family protein[Arabidopsis thaliana]
AT3G63020	0.1669	AT3G63020	hypothetical protein[Arabidopsis thaliana]
AT1G53690	0.1677	AT1G53690	DNA directed RNA polymerase-7 subunit[Arabidopsis thaliana]
AT1G04180	0.1679	YUC9	YUCCA 9 protein[Arabidopsis thaliana]
AT5G52680	0.1683	AT5G52680	copper transport family protein[Arabidopsis thaliana]
AT1G24430	0.1684	AT1G24430	HXXXD-type acyl-transferase-like protein[Arabidopsis thaliana]
AT1G31370	0.1685	AT1G31370	Ubiquitin-specific protease family C19-related protein[Arabidopsis thaliana]
AT3G13540	0.169	MYB5	transcription repressor MYB5[Arabidopsis thaliana]
AT1G69880	0.1696	TH8	thioredoxin H8[Arabidopsis thaliana]
AT2G33870	0.17	ArRABA1h	RAB GTPaselike protein A1H[Arabidopsis thaliana]
AT5G25920	0.1707	AT5G25920	hypothetical protein[Arabidopsis thaliana]
AT3G06560	0.1709	PAPS3	poly(A) polymerase 3[Arabidopsis thaliana]
AT4G38080	0.1718	AT4G38080	hydroxyproline-rich glycoprotein family protein[Arabidopsis thaliana]
AT1G80590	0.173	WRKY66	putative WRKY transcription factor 66[Arabidopsis thaliana]
AT3G25850	0.173	AT3G25850	Cysteine/Histidine-rich C1 domain family protein[Arabidopsis thaliana]
AT5G64690	0.1733	AT5G64690	neurofilament triplet H protein-like protein[Arabidopsis thaliana]
AT5G40940	0.1738	FLA20	putative fasciclin-like arabinogalactan protein 20[Arabidopsis thaliana]
AT1G33870	0.1755	AT1G33870	putative avirulence-responsive protein[Arabidopsis thaliana]
AT4G31100	0.1761	AT4G31100	wall-associated receptor kinase-like 17[Arabidopsis thaliana]
AT2G14210	0.178	AGL44	protein agamous-like 44[Arabidopsis thaliana]
AT1G80090	0.1781	AT1G80090	cystathionine beta-synthase domain-containing protein[Arabidopsis thaliana]
AT2G21040	0.1797	AT2G21040	calcium-dependent lipid-binding domain[Arabidopsis thaliana]
AT3G01070	0.1798	ENODL16	early nodulin-like protein 16[Arabidopsis thaliana]
AT3G31950	0.1798	AT3G31950	hypothetical protein[Arabidopsis thaliana]
AT1G27640	0.1815	AT1G27640	hypothetical protein[Arabidopsis thaliana]
AT2G45050	0.182	GATA2	GATA transcription factor 2[Arabidopsis thaliana]
AT1G11710	0.1825	AT1G11710	pentatricopeptide repeat-containing protein[Arabidopsis thaliana]
AT3G19880	0.1826	AT3G19880	F-box protein[Arabidopsis thaliana]
AT5G46200	0.1826	AT5G46200	hypothetical protein[Arabidopsis thaliana]
AT2G21480	0.1829	AT2G21480	Malectin/receptor-like protein kinase[Arabidopsis thaliana]
AT5G24880	0.1842	AT5G24880	hypothetical protein[Arabidopsis thaliana]
AT5G57590	0.185	BIO1	adenosylmethionine-8-amino-7-oxononanoate aminotransferase[Arabidopsis thaliana]
AT1G77230	0.1855	AT1G77230	tetratricopeptide repeat-containing protein[Arabidopsis thaliana]
AT2G27370	0.1856	AT2G27370	hypothetical protein[Arabidopsis thaliana]
AT2G13900	0.1857	AT2G13900	cysteine/histidine-rich C1 domain-containing protein[Arabidopsis thaliana]
AT5G23190	0.1871	CYP86B1	cytochrome P450 86B1[Arabidopsis thaliana]
AT4G25410	0.1872	AT4G25410	basic helix-loop-helix domain-containing protein[Arabidopsis thaliana]
AT3G25060	0.1896	AT3G25060	pentatricopeptide repeat-containing protein[Arabidopsis thaliana]
AT2G42870	0.191	PAR1	phy rapidly regulated 1[Arabidopsis thaliana]
AT5G01600	0.1933	FER1	ferritin heavy chain[Arabidopsis thaliana]
AT1G61710	0.1941	AT1G61710	cysteine/histidine-rich C1 domain-containing protein[Arabidopsis thaliana]
AT5G40510	0.1948	AT5G40510	Sucrase/ferredoxin-like family protein[Arabidopsis thaliana]
AT2G13430	0.1954	AT2G13430	hypothetical protein[Arabidopsis thaliana]
AT3G56890	0.1995	AT3G56890	F-box associated ubiquitination effector family protein[Arabidopsis thaliana]
AT4G17585	0.1998	AT4G17585	aluminum activated malate transporter family protein[Arabidopsis thaliana]
AT4G13660	0.2011	PRR2	pinoresinol reductase 2[Arabidopsis thaliana]
AT2G32670	0.202	VAMP725	vesicle-associated membrane protein 725[Arabidopsis thaliana]
AT3G48010	0.2025	CNGC16	cyclic nucleotide gated channel[Arabidopsis thaliana]
AT2G07742	0.2045	AT2G07742	tRNA[Arabidopsis thaliana]
AT1G04560	0.2045	AT1G04560	AWPM-19-like family protein[Arabidopsis thaliana]
AT5G10210	0.2048	AT5G10210	hypothetical protein[Arabidopsis thaliana]
AT3G27710	0.2051	ARI3	putative E3 ubiquitin-protein ligase ARI3[Arabidopsis thaliana]
AT2G25780	0.2054	AT2G25780	hypothetical protein[Arabidopsis thaliana]
AT1G62530	0.2097	AT1G62530	hypothetical protein[Arabidopsis thaliana]
AT4G30970	0.21	AT4G30970	hypothetical protein[Arabidopsis thaliana]
AT2G37880	0.2104	AT2G37880	hypothetical protein[Arabidopsis thaliana]
AT3G45000	0.2106	VPS24.2	charged multivesicular body protein 3[Arabidopsis thaliana]
AT5G42340	0.2107	PUB15	U-box domain-containing protein 15[Arabidopsis thaliana]
AT1G76210	0.2124	AT1G76210	hypothetical protein[Arabidopsis thaliana]
AT1G69180	0.2125	CRC	protein CRABS CLAW[Arabidopsis thaliana]
AT1G10810	0.2136	AT1G10810	NAD(P)-linked oxidoreductase-like protein[Arabidopsis thaliana]
AT5G01830	0.2139	AT5G01830	U-box domain-containing protein 16[Arabidopsis thaliana]
AT1G23000	0.2155	AT1G23000	heavy-metal-associated domain-containing protein[Arabidopsis thaliana]
AT1G31640	0.2157	AGL92	agamous-like MADS-box protein AGL92[Arabidopsis thaliana]
AT5G59170	0.2164	AT5G59170	Proline-rich extensin-like family protein[Arabidopsis thaliana]
AT4G26540	0.2166	AT4G26540	putative LRR receptor-like serine/threonine-protein kinase[Arabidopsis thaliana]
AT2G46300	0.2196	AT2G46300	late embryogenesis abundant hydroxyproline-rich glycoprotein[Arabidopsis thaliana]
AT1G49810	0.2198	NHD2	Na+/H+ antiporter 2[Arabidopsis thaliana]
AT2G20616	0.2209	AT2G20616	hypothetical protein[Arabidopsis thaliana]
AT2G16980	0.2213	AT2G16980	major facilitator protein[Arabidopsis thaliana]
AT4G31970	0.2229	CYP82C2	cytochrome P450, family 82, subfamily C, polypeptide 2[Arabidopsis thaliana]
AT3G49620	0.2243	DIN11	2-oxoglutarate-Fe(II)-dependent oxygenase domain-containing protein[Arabidopsis thaliana]
AT2G46310	0.2246	CRF5	ethylene-responsive transcription factor CRF5[Arabidopsis thaliana]
AT2G47220	0.2258	DUF5	hypothetical protein[Arabidopsis thaliana]
AT3G07710	0.2261	AT3G07710	hypothetical protein[Arabidopsis thaliana]
AT5G14730	0.2265	AT5G14730	hypothetical protein[Arabidopsis thaliana]
AT3G58190	0.2268	LBD29	LOB domain-containing protein 29[Arabidopsis thaliana]
AT4G00890	0.2273	AT4G00890	proline-rich family protein[Arabidopsis thaliana]
AT2G17950	0.2275	WUS	protein WUSCHEL[Arabidopsis thaliana]
AT3G20160	0.2275	AT3G20160	geranylgeranyl diphosphate synthase 10[Arabidopsis thaliana]
AT5G34908	0.2281	AT5G34908	hypothetical protein[Arabidopsis thaliana]
AT2G45080	0.2288	cycp3;1	cyclin-U2-1[Arabidopsis thaliana]
AT2G19850	0.2298	AT2G19850	hypothetical protein[Arabidopsis thaliana]
AT3G60730	0.23	AT3G60730	putative pectinesterase/pectinesterase inhibitor 36[Arabidopsis thaliana]
AT1G54540	0.2301	AT1G54540	late embryogenesis abundant hydroxyproline-rich glycoprotein[Arabidopsis thaliana]
AT1G23420	0.2305	INO	axial regulator YABBY 4[Arabidopsis thaliana]
AT5G49260	0.232	AT5G49260	hypothetical protein[Arabidopsis thaliana]
AT2G25230	0.2322	MYB100	myb domain protein 100[Arabidopsis thaliana]
AT1G67770	0.2326	TEL2	terminal EAR1-like 2 protein[Arabidopsis thaliana]
AT5G55780	0.2338	AT5G55780	cysteine/histidine-rich C1 domain-containing protein[Arabidopsis thaliana]
AT5G51480	0.2354	SKS2	Monocopper oxidase-like protein SKS2[Arabidopsis thaliana]
AT4G29980	0.238	AT4G29980	hypothetical protein[Arabidopsis thaliana]
AT1G55060	0.2387	UBQ12	polyubiquitin 12[Arabidopsis thaliana]
AT2G12880	0.2393	AT2G12880	CCHC-type zinc knuckle protein[Arabidopsis thaliana]
AT4G28520	0.24	CRU3	cruciferin 3[Arabidopsis thaliana]
AT1G22150	0.2422	SULTR1;3	sulfate transporter 1.3[Arabidopsis thaliana]
AT4G32700	0.2425	AT4G32700	DNA polymerase theta subunit[Arabidopsis thaliana]
AT5G48550	0.2432	AT5G48550	F-box protein[Arabidopsis thaliana]
AT3G58780	0.2434	SHP1	agamous-like MADS-box protein AGL1[Arabidopsis thaliana]
AT1G44120	0.2443	AT1G44120	armadillo/beta-catenin-like repeat and C2 calcium/lipid-binding domain-containing protein[Arabidopsi
AT3G03260	0.2456	HDG8	homeobox-leucine zipper protein HDG8[Arabidopsis thaliana]
AT1G29480	0.2462	AT1G29480	hypothetical protein[Arabidopsis thaliana]
AT4G07670	0.2469	AT4G07670	protease-associated (PA) domain-containing protein[Arabidopsis thaliana]
AT3G50870	0.2472	MNP	GATA transcription factor 18[Arabidopsis thaliana]
AT3G10890	0.2477	AT3G10890	mannan endo-1,4-beta-mannosidase 3[Arabidopsis thaliana]
AT5G59120	0.2494	SBT4.13	subtilase 4.13[Arabidopsis thaliana]
AT5G48710	0.2501	AT5G48710	putative small ubiquitin-related modifier 4[Arabidopsis thaliana]
AT2G37910	0.2504	AT2G37910	putative cation/hydrogen exchanger (CHX21)[Arabidopsis thaliana]
AT2G43590	0.2505	AT2G43590	chitinase-like protein[Arabidopsis thaliana]
AT1G70920	0.2521	HB18	homeobox-leucine zipper protein ATHB-X[Arabidopsis thaliana]
AT5G43000	0.2522	AT5G43000	hypothetical protein[Arabidopsis thaliana]
AT2G17310	0.2525	SON1	protein SUPPRESSOR OF NIM1 1[Arabidopsis thaliana]
AT4G19000	0.2526	IWS2	Transcription elongation factor (TFIIS) family protein[Arabidopsis thaliana]
AT3G54070	0.2528	AT3G54070	ankyrin repeat-containing protein[Arabidopsis thaliana]
AT2G47140	0.2548	AT2G47140	Rossmann-fold NAD(P)-binding domain-containing protein[Arabidopsis thaliana]
AT3G14480	0.2561	AT3G14480	glycine/proline-rich protein[Arabidopsis thaliana]
AT1G10530	0.2563	AT1G10530	hypothetical protein[Arabidopsis thaliana]
AT1G24706	0.2571	THO2	THO complex subunit 2[Arabidopsis thaliana]
AT1G19090	0.2576	RKF2	receptor-like serine/threonine kinase 2[Arabidopsis thaliana]
AT5G01190	0.2577	LAC10	laccase 10[Arabidopsis thaliana]
AT4G17930	0.2598	AT4G17930	hypothetical protein[Arabidopsis thaliana]
AT5G55240	0.26	ATPXG2	peroxygenase 2[Arabidopsis thaliana]
AT3G28320	0.2607	AT3G28320	hypothetical protein[Arabidopsis thaliana]
AT2G04840	0.2608	AT2G04840	F-box protein[Arabidopsis thaliana]
AT3G46860	0.2608	AT3G46860	serine protease inhibitor / potato inhibitor I domain-containing protein[Arabidopsis thaliana]
AT5G38580	0.2616	AT5G38580	FBD-like domain family protein[Arabidopsis thaliana]
AT4G37900	0.2619	AT4G37900	hypothetical protein[Arabidopsis thaliana]
AT3G54630	0.2624	AT3G54630	kinetochore protein NDC80[Arabidopsis thaliana]
AT1G07560	0.2642	AT1G07560	leucine-rich repeat protein kinase-like protein[Arabidopsis thaliana]
AT4G15040	0.2644	AT4G15040	Subtilisin-like serine endopeptidase family protein[Arabidopsis thaliana]
AT2G07773	0.2653	AT2G07773	hypothetical protein[Arabidopsis thaliana]
AT3G05820	0.2687	INVH	invertase H[Arabidopsis thaliana]
AT2G30830	0.2689	AT2G30830	2-oxoglutarate (2OG) and Fe(II)-dependent oxygenase-like protein[Arabidopsis thaliana]
AT4G11870	0.2692	AT4G11870	hypothetical protein[Arabidopsis thaliana]
AT1G51420	0.2697	SPP1	sucrose-phosphatase 1[Arabidopsis thaliana]
AT3G13240	0.2707	AT3G13240	hypothetical protein[Arabidopsis thaliana]
AT2G02660	0.2717	AT2G02660	F-box associated ubiquitination effector-like protein[Arabidopsis thaliana]
AT3G25170	0.2718	RALFL26	protein ralf-like 26[Arabidopsis thaliana]
AT3G20210	0.2721	DELTA-VPE	legumain[Arabidopsis thaliana]
AT5G57770	0.2728	AT5G57770	hypothetical protein[Arabidopsis thaliana]
AT5G38670	0.2735	AT5G38670	F-box/kelch-repeat protein[Arabidopsis thaliana]
AT4G09430	0.2748	AT4G09430	TIR-NBS-LRR class disease resistance protein[Arabidopsis thaliana]
AT2G23570	0.2759	MES19	methyl esterase 19[Arabidopsis thaliana]
AT2G05400	0.2806	AT2G05400	Ubiquitin-specific protease family C19-related protein[Arabidopsis thaliana]
AT5G07510	0.2812	GRP14	glycine-rich protein 14[Arabidopsis thaliana]
AT4G30170	0.2822	AT4G30170	peroxidase 45[Arabidopsis thaliana]
AT5G60220	0.2824	TET4	tetraspanin4[Arabidopsis thaliana]
AT1G35500	0.284	AT1G35500	hypothetical protein[Arabidopsis thaliana]
AT3G16320	0.2847	CDC27a	cell division cycle protein 27-A[Arabidopsis thaliana]
AT1G76220	0.2849	AT1G76220	hypothetical protein[Arabidopsis thaliana]
AT3G55590	0.2859	AT3G55590	mannose-1-phosphate guanylyltransferase[Arabidopsis thaliana]
AT1G62320	0.286	AT1G62320	ERD (early-responsive to dehydration stress) family protein[Arabidopsis thaliana]
AT2G24620	0.2862	AT2G24620	S-locus glycoprotein-like protein[Arabidopsis thaliana]
AT3G20530	0.2865	AT3G20530	protein kinase family protein[Arabidopsis thaliana]
AT2G31010	0.2866	AT2G31010	protein kinase domain-containing protein[Arabidopsis thaliana]
AT3G60780	0.2878	AT3G60780	hypothetical protein[Arabidopsis thaliana]
AT4G28560	0.2892	RIC7	ROP-interactive CRIB motif-containing protein 7[Arabidopsis thaliana]
AT4G29090	0.2896	AT4G29090	Ribonuclease H-like protein[Arabidopsis thaliana]
AT1G32180	0.2902	CSLD6	putative cellulose synthase-like protein D6[Arabidopsis thaliana]
AT4G19430	0.2904	AT4G19430	hypothetical protein[Arabidopsis thaliana]
AT5G38080	0.2908	AT5G38080	hypothetical protein[Arabidopsis thaliana]
AT2G19640	0.2911	ASHR2	histone-lysine N-methyltransferase ASHR2[Arabidopsis thaliana]
AT3G04290	0.2928	LTL1	GDSL esterase/lipase LTL1[Arabidopsis thaliana]
AT4G17410	0.294	AT4G17410	DWNN domain-containing protein[Arabidopsis thaliana]
AT2G37820	0.2957	AT2G37820	cysteine/histidine-rich C1 domain-containing protein[Arabidopsis thaliana]
AT3G21170	0.2958	AT3G21170	F-box and associated interaction domain-containing protein[Arabidopsis thaliana]
AT4G35670	0.2963	AT4G35670	glycoside hydrolase family 28 protein / polygalacturonase (pectinase) family protein[Arabidopsis tha
AT3G13228	0.2964	AT3G13228	RING/U-box domain-containing protein[Arabidopsis thaliana]
AT3G48950	0.2966	AT3G48950	glycoside hydrolase family 28 protein / polygalacturonase (pectinase) family protein[Arabidopsis tha
AT3G17490	0.2969	AT3G17490	putative F-box protein[Arabidopsis thaliana]
AT2G29830	0.2982	AT2G29830	F-box/kelch-repeat protein[Arabidopsis thaliana]
AT2G23540	0.2983	AT2G23540	GDSL esterase/lipase[Arabidopsis thaliana]
AT2G10440	0.2993	AT2G10440	hypothetical protein[Arabidopsis thaliana]
AT2G34020	0.2999	AT2G34020	calcium-binding EF-hand-containing protein[Arabidopsis thaliana]
AT1G11690	0.3019	AT1G11690	hypothetical protein[Arabidopsis thaliana]
AT3G56100	0.3019	MRLK	putative leucine-rich repeat receptor-like protein kinase IMK3[Arabidopsis thaliana]
AT5G49590	0.3025	AT5G49590	hypothetical protein[Arabidopsis thaliana]
AT2G36100	0.3027	AT2G36100	hypothetical protein[Arabidopsis thaliana]
AT5G54010	0.3033	AT5G54010	glycosyltransferase domain-containing protein[Arabidopsis thaliana]
AT2G30370	0.3047	CHAL	allergen-related protein[Arabidopsis thaliana]
AT3G54520	0.305	AT3G54520	hypothetical protein[Arabidopsis thaliana]
AT5G65550	0.3054	AT5G65550	UDP-glucoronosyl/UDP-glucosyl transferase family protein[Arabidopsis thaliana]
AT2G33320	0.3059	AT2G33320	calcium-dependent lipid-binding domain-containing protein[Arabidopsis thaliana]
AT1G51300	0.3064	AT1G51300	acyl-protein thioesterase-related protein[Arabidopsis thaliana]
AT4G25090	0.3072	AT4G25090	putative respiratory burst oxidase-like protein protein G[Arabidopsis thaliana]
AT3G61900	0.3085	AT3G61900	SAUR-like auxin-responsive protein[Arabidopsis thaliana]
AT5G07400	0.3091	AT5G07400	forkhead-associated domainand FHA domain-containing protein[Arabidopsis thaliana]
AT1G29200	0.3104	AT1G29200	O-fucosyltransferase-like protein[Arabidopsis thaliana]
AT4G24430	0.3107	AT4G24430	Rhamnogalacturonate lyase family protein[Arabidopsis thaliana]
AT2G23800	0.311	GGPS2	geranylgeranyl pyrophosphate synthase 4[Arabidopsis thaliana]
AT2G29605	0.3118	AT2G29605	hypothetical protein[Arabidopsis thaliana]
AT1G16705	0.3122	AT1G16705	p300/CBP acetyltransferase-related protein[Arabidopsis thaliana]
AT1G20680	0.3125	AT1G20680	hypothetical protein[Arabidopsis thaliana]
AT1G07850	0.3127	AT1G07850	hypothetical protein[Arabidopsis thaliana]
AT2G29750	0.313	UGT71C1	UDP-glucosyl transferase 71C1[Arabidopsis thaliana]
AT2G32270	0.3191	ZIP3	zinc transporter 3[Arabidopsis thaliana]
AT2G16520	0.3208	AT2G16520	hypothetical protein[Arabidopsis thaliana]
AT3G12900	0.3218	AT3G12900	oxidoreductase, 2OG-Fe(II) oxygenase family protein[Arabidopsis thaliana]
AT3G18700	0.3231	AT3G18700	hypothetical protein[Arabidopsis thaliana]
AT3G46720	0.3269	AT3G46720	UDP-glycosyltransferase-like protein[Arabidopsis thaliana]
AT3G26930	0.3271	AT3G26930	FBD and leucine rich repeat domain-containing protein[Arabidopsis thaliana]
AT5G36260	0.3282	AT5G36260	aspartyl protease family protein[Arabidopsis thaliana]
AT3G23650	0.3287	AT3G23650	protein kinase-like protein[Arabidopsis thaliana]
AT3G11860	0.3292	AT3G11860	hypothetical protein[Arabidopsis thaliana]
AT2G46670	0.3293	AT2G46670	CCT motif family protein[Arabidopsis thaliana]
AT4G27580	0.3298	AT4G27580	hypothetical protein[Arabidopsis thaliana]
AT1G08430	0.3311	ALMT1	aluminum-activated malate transporter 1[Arabidopsis thaliana]
AT3G20520	0.3312	SVL3	protein SEUSS-like 3[Arabidopsis thaliana]
AT3G23670	0.3316	KINESIN-12B	putative phragmoplast-associated kinesin-related protein[Arabidopsis thaliana]
AT5G51720	0.3318	AT5G51720	Iron-binding zinc finger CDGSH type domain-containing protein[Arabidopsis thaliana]
AT5G51360	0.3318	AT5G51360	Transcription elongation factor (TFIIS) family protein[Arabidopsis thaliana]
AT2G39040	0.3321	AT2G39040	peroxidase 24[Arabidopsis thaliana]
AT3G49160	0.3322	AT3G49160	pyruvate kinase[Arabidopsis thaliana]
AT4G03740	0.3322	AT4G03740	hypothetical protein[Arabidopsis thaliana]
AT5G56480	0.334	AT5G56480	bifunctional inhibitor/lipid-transfer protein/seed storage 2S albumin-like protein[Arabidopsis thali
AT1G05370	0.3341	AT1G05370	Sec.4-like phosphatidylinositol transfer family protein[Arabidopsis thaliana]
AT4G25580	0.3365	AT4G25580	CAP160 protein[Arabidopsis thaliana]
AT4G23330	0.3369	AT4G23330	hypothetical protein[Arabidopsis thaliana]
AT4G39000	0.3374	GH9B17	endoglucanase 23[Arabidopsis thaliana]
AT2G21610	0.3391	PE11	pectinesterase 11[Arabidopsis thaliana]
AT1G13400	0.3393	NUB	C2H2 and C2HC zinc finger protein[Arabidopsis thaliana]
AT3G43550	0.3396	AT3G43550	GDSL esterase/lipase[Arabidopsis thaliana]
AT5G15600	0.3399	SP1L4	protein SPIRAL1-like4[Arabidopsis thaliana]
AT4G04650	0.3418	AT4G04650	RNA-directed DNA polymerase (reverse transcriptase)-related family protein[Arabidopsis thaliana]
AT5G39640	0.3428	AT5G39640	Putative endonuclease or glycosyl hydrolase[Arabidopsis thaliana]
AT4G38760	0.3438	AT4G38760	hypothetical protein[Arabidopsis thaliana]
AT3G58860	0.3454	AT3G58860	putative F-box protein[Arabidopsis thaliana]
AT5G51500	0.3456	AT5G51500	Putative pectinesterase/pectinesterase inhibitor 60[Arabidopsis thaliana]
AT1G79370	0.3497	CYP79C1	cytochrome P450, family 79, subfamily C, polypeptide 1[Arabidopsis thaliana]
AT3G25490	0.3501	AT3G25490	putative wall-associated receptor kinase-like 16[Arabidopsis thaliana]
AT4G19440	0.3503	AT4G19440	pentatricopeptide repeat-containing protein[Arabidopsis thaliana]
AT3G23230	0.351	AT3G23230	ethylene-responsive transcription factor ERF098[Arabidopsis thaliana]
AT3G25050	0.3523	XTH3	xyloglucan endotransglucosylase/hydrolase protein 3[Arabidopsis thaliana]
AT5G18840	0.3532	AT5G18840	sugar transporter ERD6-like 16[Arabidopsis thaliana]
AT3G19020	0.3541	AT3G19020	Pollen-specific leucine-rich repeat extensin-like protein 1[Arabidopsis thaliana]
AT1G04930	0.3558	AT1G04930	hydroxyproline-rich glycoprotein family protein[Arabidopsis thaliana]
AT1G11915	0.3571	AT1G11915	hypothetical protein[Arabidopsis thaliana]
AT5G43110	0.3572	PUM14	pumilio 14[Arabidopsis thaliana]
AT2G30040	0.359	MAPKKK14	mitogen-activated protein kinase kinase kinase 14[Arabidopsis thaliana]
AT3G26680	0.3666	SNM1	DNA cross-link repair protein SNM1[Arabidopsis thaliana]
AT4G16050	0.3681	AT4G16050	Aminotransferase-like, plant mobile domain family protein[Arabidopsis thaliana]
AT2G35710	0.3685	AT2G35710	nucleotide-diphospho-sugar transferase domain-containing protein[Arabidopsis thaliana]
AT5G01910	0.3703	AT5G01910	hypothetical protein[Arabidopsis thaliana]
AT5G58860	0.3709	CYP86A1	cytochrome P450 86A1[Arabidopsis thaliana]
AT1G22810	0.3744	AT1G22810	ethylene-responsive transcription factor ERF019[Arabidopsis thaliana]
AT5G23000	0.3786	MYB37	transcription factor RAX1[Arabidopsis thaliana]
AT4G10410	0.3804	AT4G10410	Leucine-rich repeat (LRR) family protein[Arabidopsis thaliana]
AT5G06540	0.3804	AT5G06540	pentatricopeptide repeat-containing protein[Arabidopsis thaliana]
AT1G28010	0.3807	PGP14	ABC transporter B family member 14[Arabidopsis thaliana]
AT1G66400	0.3817	CML23	putative calcium-binding protein CML23[Arabidopsis thaliana]
AT1G80320	0.382	AT1G80320	2-oxoglutarate (2OG) and Fe(II)-dependent oxygenase-like protein[Arabidopsis thaliana]
AT3G04390	0.3821	AT3G04390	Aldehyde oxidase/xanthine dehydrogenase, molybdopterin binding protein[Arabidopsis thaliana]
AT3G23220	0.3836	AT3G23220	ethylene-responsive transcription factor ERF095[Arabidopsis thaliana]
AT1G74150	0.384	AT1G74150	kelch motif-containing protein[Arabidopsis thaliana]
AT1G18330	0.3842	EPR1	early-phytochrome-responsive1[Arabidopsis thaliana]
AT2G40300	0.3845	FER4	ferritin 4[Arabidopsis thaliana]
AT1G60680	0.3847	AT1G60680	NAD(P)-linked oxidoreductase-like protein[Arabidopsis thaliana]
AT1G17250	0.3918	RLP3	receptor like protein 3[Arabidopsis thaliana]
AT3G06120	0.3919	MUTE	transcription factor MUTE[Arabidopsis thaliana]
AT4G05520	0.3947	EHD2	EPS15 homology domain 2 protein[Arabidopsis thaliana]
AT1G61460	0.3952	AT1G61460	putative S-locus protein kinase[Arabidopsis thaliana]
AT1G13300	0.396	HRS1	myb-like transcription factor family protein[Arabidopsis thaliana]
AT3G25980	0.3965	MAD2	mitotic spindle checkpoint protein MAD2[Arabidopsis thaliana]
AT4G35700	0.3978	AT4G35700	zinc finger (C2H2 type) family protein[Arabidopsis thaliana]
AT2G35970	0.398	AT2G35970	late embryogenesis abundant hydroxyproline-rich glycoprotein[Arabidopsis thaliana]
AT1G25360	0.3988	AT1G25360	pentatricopeptide repeat-containing protein[Arabidopsis thaliana]
AT2G18210	0.3993	AT2G18210	hypothetical protein[Arabidopsis thaliana]
AT2G23740	0.3996	AT2G23740	zinc binding motif and SET domain-containing protein[Arabidopsis thaliana]
AT5G07880	0.4	SNAP29	SNAP25 homologous protein SNAP29[Arabidopsis thaliana]
AT5G51190	0.4001	AT5G51190	ethylene-responsive transcription factor ERF105[Arabidopsis thaliana]
AT1G02810	0.4016	AT1G02810	pectinesterase 7[Arabidopsis thaliana]
AT1G50800	0.405	AT1G50800	hypothetical protein[Arabidopsis thaliana]
AT4G27657	0.4057	AT4G27657	hypothetical protein[Arabidopsis thaliana]
AT3G23550	0.4058	AT3G23550	mate efflux domain-containing protein[Arabidopsis thaliana]
AT3G16530	0.406	AT3G16530	legume lectin-like protein[Arabidopsis thaliana]
AT3G48450	0.4063	AT3G48450	RPM1-interacting protein 4 (RIN4)[Arabidopsis thaliana]
AT3G14200	0.4066	AT3G14200	chaperone DnaJ-domain containing protein[Arabidopsis thaliana]
AT4G27370	0.4066	VIIIB	myosin heavy chain-like protein[Arabidopsis thaliana]
AT3G44690	0.4071	AT3G44690	hypothetical protein[Arabidopsis thaliana]
AT1G49015	0.4078	AT1G49015	DPP6 N-terminal domain-like protein[Arabidopsis thaliana]
AT5G50510	0.4092	AT5G50510	Molecular chaperone Hsp40/DnaJ family protein[Arabidopsis thaliana]
AT2G37210	0.4097	AT2G37210	cytokinin riboside 5'-monophosphate phosphoribohydrolase LOG3[Arabidopsis thaliana]
AT2G28085	0.4137	AT2G28085	SAUR-like auxin-responsive protein[Arabidopsis thaliana]
AT4G38380	0.4141	AT4G38380	mate efflux domain-containing protein[Arabidopsis thaliana]
AT1G65880	0.4146	BZO1	benzoyloxyglucosinolate 1[Arabidopsis thaliana]
AT5G54350	0.417	AT5G54350	hypothetical protein[Arabidopsis thaliana]
AT2G40955	0.4184	AT2G40955	hypothetical protein[Arabidopsis thaliana]
AT1G27380	0.419	RIC2	ROP-interactive CRIB motif-containing protein 2[Arabidopsis thaliana]
AT1G04240	0.4194	SHY2	auxin-responsive protein IAA3[Arabidopsis thaliana]
AT4G25100	0.4209	FSD1	Superoxide dismutase [Fe][Arabidopsis thaliana]
AT2G18190	0.4221	AT2G18190	P-loop containing nucleoside triphosphate hydrolase-like protein[Arabidopsis thaliana]
AT5G66220	0.423	AT5G66220	chalcone--flavonone isomerase 2[Arabidopsis thaliana]
AT2G20805	0.4232	AT2G20805	hypothetical protein[Arabidopsis thaliana]
AT1G20690	0.4249	AT1G20690	SWI-SNF-related chromatin binding protein[Arabidopsis thaliana]
AT3G01620	0.4259	AT3G01620	beta-1,4-mannosyl-glycoprotein[Arabidopsis thaliana]
AT1G52680	0.426	AT1G52680	late embryogenesis abundant protein-like protein[Arabidopsis thaliana]
AT1G54470	0.4273	RPP27	putative disease resistance protein[Arabidopsis thaliana]
AT4G24570	0.4297	DIC2	dicarboxylate carrier 2[Arabidopsis thaliana]
AT2G30210	0.432	LAC3	laccase 3[Arabidopsis thaliana]
AT5G64100	0.4322	AT5G64100	peroxidase 69[Arabidopsis thaliana]
AT3G31350	0.4324	AT3G31350	hypothetical protein[Arabidopsis thaliana]
AT3G32120	0.4346	AT3G32120	hypothetical protein[Arabidopsis thaliana]
AT1G24650	0.4362	AT1G24650	leucine-rich repeat protein kinase-like protein[Arabidopsis thaliana]
AT2G01300	0.4363	AT2G01300	hypothetical protein[Arabidopsis thaliana]
AT2G40910	0.4375	AT2G40910	F-box protein[Arabidopsis thaliana]
AT1G74930	0.4384	ORA47	ethylene-responsive transcription factor ERF018[Arabidopsis thaliana]
AT2G22340	0.4393	AT2G22340	hypothetical protein[Arabidopsis thaliana]
AT5G62260	0.4399	AT5G62260	AT hook motif DNA-binding protein[Arabidopsis thaliana]
AT4G16620	0.4431	AT4G16620	nodulin MtN21 /EamA-like transporter family protein[Arabidopsis thaliana]
AT4G11400	0.4435	AT4G11400	ARID/BRIGHT DNA-binding , ELM2 domain and myb-like DNA-binding domain-containing protein[Arabidopsis
AT3G28830	0.4462	AT3G28830	hypothetical protein[Arabidopsis thaliana]
AT3G21720	0.4465	ICL	isocitrate lyase[Arabidopsis thaliana]
AT5G59240	0.447	AT5G59240	40S ribosomal protein S8-2[Arabidopsis thaliana]
AT4G09690	0.448	AT4G09690	cysteine/histidine-rich C1 domain-containing protein[Arabidopsis thaliana]
AT3G21175	0.4482	ZML1	GATA transcription factor 24[Arabidopsis thaliana]
AT5G28190	0.4487	AT5G28190	hypothetical protein[Arabidopsis thaliana]
AT5G56110	0.4495	MYB103	myb domain protein 103[Arabidopsis thaliana]
AT1G43080	0.4509	AT1G43080	glycoside hydrolase family 28 protein / polygalacturonase (pectinase) family protein[Arabidopsis tha
AT1G44224	0.4558	AT1G44224	ECA1 gametogenesis related family protein[Arabidopsis thaliana]
AT5G59400	0.4562	AT5G59400	hypothetical protein[Arabidopsis thaliana]
AT3G55060	0.4573	AT3G55060	hypothetical protein[Arabidopsis thaliana]
AT5G57720	0.4577	AT5G57720	AP2/B3 domain-containing protein[Arabidopsis thaliana]
AT2G19700	0.458	AT2G19700	hypothetical protein[Arabidopsis thaliana]
AT3G14710	0.4582	AT3G14710	RNI-like protein[Arabidopsis thaliana]
AT5G45340	0.4583	CYP707A3	abscisic acid 8'-hydroxylase 3[Arabidopsis thaliana]
AT1G26350	0.4585	AT1G26350	hypothetical protein[Arabidopsis thaliana]
AT5G04190	0.459	PKS4	protein PHYTOCHROME KINASE SUBSTRATE 4[Arabidopsis thaliana]
AT3G10880	0.461	AT3G10880	hypothetical protein[Arabidopsis thaliana]
AT1G10020	0.4631	AT1G10020	hypothetical protein[Arabidopsis thaliana]
AT3G13784	0.466	CWINV5	beta-fructofuranosidase, insoluble isoenzyme CWINV5[Arabidopsis thaliana]
AT5G53210	0.4662	SPCH	transcription factor SPEECHLESS[Arabidopsis thaliana]
AT2G42380	0.467	BZIP34	basic helix-loop-helix domain-containing protein[Arabidopsis thaliana]
AT5G16080	0.4688	CXE17	carboxyesterase 17[Arabidopsis thaliana]
AT5G22370	0.4692	QQT1	putative purine nucleotide binding protein[Arabidopsis thaliana]
AT5G67300	0.4704	MYBR1	transcription factor MYB44[Arabidopsis thaliana]
AT4G16900	0.472	AT4G16900	TIR-NBS-LRR class disease resistance protein[Arabidopsis thaliana]
AT5G02370	0.4732	AT5G02370	kinesin family member 22[Arabidopsis thaliana]
AT5G57560	0.4741	TCH4	xyloglucan endotransglucosylase/hydrolase protein 22[Arabidopsis thaliana]
AT4G29020	0.4743	AT4G29020	glycine-rich protein[Arabidopsis thaliana]
AT2G34890	0.4764	AT2G34890	pyrG CTP synthase[Arabidopsis thaliana]
AT4G29780	0.4783	AT4G29780	hypothetical protein[Arabidopsis thaliana]
AT5G13230	0.4789	AT5G13230	pentatricopeptide repeat-containing protein[Arabidopsis thaliana]
AT4G23800	0.4813	AT4G23800	HMG (high mobility group) box protein[Arabidopsis thaliana]
AT5G65600	0.4823	AT5G65600	concanavalin A-like lectin kinase-like protein[Arabidopsis thaliana]
AT5G04340	0.4836	ZAT6	putative c2h2 zinc finger transcription factor[Arabidopsis thaliana]
AT1G63100	0.4838	AT1G63100	scarecrow-like protein 28[Arabidopsis thaliana]
AT4G30130	0.484	AT4G30130	hypothetical protein[Arabidopsis thaliana]
AT4G19095	0.4854	AT4G19095	hypothetical protein[Arabidopsis thaliana]
AT4G29540	0.4854	AT4G29540	UDP-N-acetylglucosamine O-acyltransferase domain-containing protein[Arabidopsis thaliana]
AT1G77300	0.4866	EFS	histone-lysine N-methyltransferase SETD2[Arabidopsis thaliana]
AT3G14490	0.4867	AT3G14490	terpene cyclase, C1 domain-containing protein[Arabidopsis thaliana]
AT3G11550	0.4871	AT3G11550	hypothetical protein[Arabidopsis thaliana]
AT3G25900	0.4881	HMT-1	homocysteine S-methyltransferase 1[Arabidopsis thaliana]
AT4G17490	0.4893	ERF6	ethylene-responsive transcription factor 6[Arabidopsis thaliana]
AT4G01760	0.4893	AT4G01760	cysteine/histidine-rich C1 domain-containing protein[Arabidopsis thaliana]
AT5G11780	0.4899	AT5G11780	hypothetical protein[Arabidopsis thaliana]
AT3G26940	0.4912	CDG1	protein kinase family protein[Arabidopsis thaliana]
AT3G21300	0.4937	AT3G21300	RNA methyltransferase family protein[Arabidopsis thaliana]
AT1G68330	0.4943	AT1G68330	hypothetical protein[Arabidopsis thaliana]
AT5G28810	0.495	AT5G28810	hypothetical protein[Arabidopsis thaliana]
AT5G63100	0.4966	AT5G63100	S-adenosyl-L-methionine-dependent methyltransferase domain-containing protein[Arabidopsis thaliana]
AT3G10310	0.4989	AT3G10310	myosin and kinesin motor and CH domain-containing protein[Arabidopsis thaliana]
AT3G26200	0.4997	CYP71B22	cytochrome P450 71B22[Arabidopsis thaliana]
AT4G36620	0.5001	GATA19	GATA transcription factor 19[Arabidopsis thaliana]
AT1G22330	0.5059	AT1G22330	RNA recognition motif-containing protein[Arabidopsis thaliana]
AT1G20823	0.507	AT1G20823	RING-H2 finger protein ATL80[Arabidopsis thaliana]
AT5G44560	0.5077	VPS2.2	vacuolar protein sorting-associated protein 2-2[Arabidopsis thaliana]
AT1G23240	0.5093	AT1G23240	caleosin-related protein[Arabidopsis thaliana]

## Sheet: up (WT5 v.s. WT3)
Locustag	foldchange	Symbol	Description
AT4G10500	150.389	AT4G10500	oxidoreductase, 2OG-Fe(II) oxygenase family protein[Arabidopsis thaliana]
AT1G09080	101.543	BIP3	Hsp70 protein BiP chaperone BIP-L[Arabidopsis thaliana]
AT3G28510	62.5498	AT3G28510	AAA-type ATPase family protein[Arabidopsis thaliana]
AT2G14610	56.3479	PR1	pathogenesis-related protein 1[Arabidopsis thaliana]
AT3G29035	52.5967	NAC3	NAC domain-containing protein 3[Arabidopsis thaliana]
AT1G61563	46.0963	RALFL8	ralf-like 8 protein[Arabidopsis thaliana]
AT5G64190	45.7327	AT5G64190	hypothetical protein[Arabidopsis thaliana]
AT3G50770	44.3787	CML41	putative calcium-binding protein CML41[Arabidopsis thaliana]
AT1G61120	41.3826	TPS04	terpene synthase 04[Arabidopsis thaliana]
AT1G22500	39.4371	AT1G22500	E3 ubiquitin-protein ligase ATL15[Arabidopsis thaliana]
AT5G13220	39.2404	JAZ10	protein TIFY 9[Arabidopsis thaliana]
AT3G19550	38.3028	AT3G19550	hypothetical protein[Arabidopsis thaliana]
AT1G35230	37.5109	AGP5	arabinogalactan protein 5[Arabidopsis thaliana]
AT2G44240	33.3655	AT2G44240	hypothetical protein[Arabidopsis thaliana]
AT1G26420	32.9875	AT1G26420	FAD-binding and BBE domain-containing protein[Arabidopsis thaliana]
AT3G24900	32.6348	RLP39	receptor like protein 39[Arabidopsis thaliana]
AT5G64000	30.1482	SAL2	SAL2 phosphatase[Arabidopsis thaliana]
AT2G18690	29.4869	AT2G18690	hypothetical protein[Arabidopsis thaliana]
AT2G47190	29.1456	MYB2	myb domain protein 2[Arabidopsis thaliana]
AT5G12340	28.7811	AT5G12340	hypothetical protein[Arabidopsis thaliana]
AT3G18610	27.676	NUC-L2	nucleolin[Arabidopsis thaliana]
AT2G19960	27.5378	AT2G19960	hAT dimerisation domain-containing protein / transposase-related protein[Arabidopsis thaliana]
AT1G26390	26.255	AT1G26390	FAD-binding and BBE domain-containing protein[Arabidopsis thaliana]
AT1G74590	26.0878	GSTU10	glutathione S-transferase TAU 10[Arabidopsis thaliana]
AT3G09940	24.714	MDHAR	monodehydroascorbate reductase (NADH)[Arabidopsis thaliana]
AT2G36920	23.6303	AT2G36920	hypothetical protein[Arabidopsis thaliana]
AT3G47480	23.0394	AT3G47480	putative calcium-binding protein CML47[Arabidopsis thaliana]
AT1G17744	22.7036	AT1G17744	hypothetical protein[Arabidopsis thaliana]
AT4G23310	22.639	CRK23	putative cysteine-rich receptor-like protein kinase 23[Arabidopsis thaliana]
AT1G33960	22.4466	AIG1	protein AIG1[Arabidopsis thaliana]
AT2G44480	22.4326	BGLU17	beta glucosidase 17[Arabidopsis thaliana]
AT5G52720	22.0602	AT5G52720	copper transport family protein[Arabidopsis thaliana]
AT4G23700	21.7517	CHX17	cation/H(+) antiporter 17[Arabidopsis thaliana]
AT3G60100	21.1643	CSY5	citrate synthase 5[Arabidopsis thaliana]
AT5G18910	21.0587	AT5G18910	protein kinase family protein[Arabidopsis thaliana]
AT3G53150	20.6122	UGT73D1	UDP-glucosyl transferase 73D1[Arabidopsis thaliana]
AT2G29460	19.8238	GSTU4	glutathione S-transferase[Arabidopsis thaliana]
AT3G57260	19.8184	BGL2	glucan endo-1,3-beta-D-glucosidase[Arabidopsis thaliana]
AT2G36080	19.4692	AT2G36080	B3 domain-containing protein[Arabidopsis thaliana]
AT2G38530	19.3997	LTP2	non-specific lipid-transfer protein 2[Arabidopsis thaliana]
AT5G13320	18.8784	PBS3	auxin-responsive GH3 family protein[Arabidopsis thaliana]
AT5G65500	18.8527	AT5G65500	U-box domain-containing protein kinase family protein[Arabidopsis thaliana]
AT1G68620	18.3916	AT1G68620	alpha/beta-hydrolase domain-containing protein[Arabidopsis thaliana]
AT5G39520	18.1852	AT5G39520	hypothetical protein[Arabidopsis thaliana]
AT5G09530	18.0539	AT5G09530	hydroxyproline-rich glycoprotein family protein[Arabidopsis thaliana]
AT4G21120	17.7624	AAT1	amino acid transporter 1[Arabidopsis thaliana]
AT1G21550	17.5984	AT1G21550	putative calcium-binding protein CML44[Arabidopsis thaliana]
AT3G26150	17.5655	CYP71B16	cytochrome P450 71B16[Arabidopsis thaliana]
AT3G23630	17.533	IPT7	adenylate isopentenyltransferase 7[Arabidopsis thaliana]
AT3G04070	17.2615	NAC047	NAC domain containing protein 47[Arabidopsis thaliana]
AT5G17330	17.2202	GAD	glutamate decarboxylase 1[Arabidopsis thaliana]
AT5G06570	17.0435	AT5G06570	alpha/beta hydrolase fold-containing protein[Arabidopsis thaliana]
AT1G49150	17.0207	AT1G49150	hypothetical protein[Arabidopsis thaliana]
AT1G35545	16.8459	AT1G35545	ncRNA[Arabidopsis thaliana]
AT5G05430	16.7683	AT5G05430	RNA-binding protein[Arabidopsis thaliana]
AT4G27590	16.7514	AT4G27590	heavy metal associated domain-containing protein[Arabidopsis thaliana]
AT4G25000	16.7189	AMY1	alpha-amylase[Arabidopsis thaliana]
AT3G22600	16.4276	AT3G22600	bifunctional inhibitor/lipid-transfer protein/seed storage 2S albumin-like protein[Arabidopsis thali
AT4G12480	16.2847	pEARLI	bifunctional inhibitor/lipid-transfer protein/seed storage 2S albumin-like protein[Arabidopsis thali
AT1G25460	16.2238	AT1G25460	Rossmann-fold NAD(P)-binding domain-containing protein[Arabidopsis thaliana]
AT3G51860	16.1962	CAX3	vacuolar cation/proton exchanger 3[Arabidopsis thaliana]
AT5G07100	15.6758	WRKY26	WRKY DNA-binding protein 26[Arabidopsis thaliana]
AT5G58540	15.648	AT5G58540	protein kinase-like protein[Arabidopsis thaliana]
AT5G37240	15.6198	AT5G37240	hypothetical protein[Arabidopsis thaliana]
AT3G13950	15.2402	AT3G13950	hypothetical protein[Arabidopsis thaliana]
AT1G30560	15.154	AT1G30560	putative glycerol-3-phosphate transporter 3[Arabidopsis thaliana]
AT5G46810	15.1031	AT5G46810	hypothetical protein[Arabidopsis thaliana]
AT2G47030	14.8921	VGDH1	pectinesterase 4[Arabidopsis thaliana]
AT3G30840	14.637	AT3G30840	hypothetical protein[Arabidopsis thaliana]
AT1G01130	14.6051	AT1G01130	hypothetical protein[Arabidopsis thaliana]
AT2G34600	14.5719	JAZ7	protein TIFY 5B[Arabidopsis thaliana]
AT4G25510	14.3609	AT4G25510	hypothetical protein[Arabidopsis thaliana]
AT4G34600	14.3513	AT4G34600	hypothetical protein[Arabidopsis thaliana]
AT4G38560	14.2922	AT4G38560	phospholipase like protein (PEARLI 4)[Arabidopsis thaliana]
AT2G18490	14.2101	AT2G18490	C2H2-like zinc finger protein[Arabidopsis thaliana]
AT2G41510	14.0709	CKX1	cytokinin dehydrogenase 1[Arabidopsis thaliana]
AT1G57630	14.0478	AT1G57630	Toll-Interleukin-Resistance domain-containing protein[Arabidopsis thaliana]
AT4G01420	14.0291	CBL5	calcineurin B-like protein 5[Arabidopsis thaliana]
AT2G30750	14.0023	CYP71A12	cytochrome P450 71A12[Arabidopsis thaliana]
AT3G10780	13.974	AT3G10780	emp24/gp25L/p24 family/GOLD domain-containing protein[Arabidopsis thaliana]
AT3G01240	13.9725	AT3G01240	hypothetical protein[Arabidopsis thaliana]
AT3G13100	13.9129	MRP7	ABC transporter C family member 7[Arabidopsis thaliana]
AT3G21080	13.908	AT3G21080	ABC transporter-like protein[Arabidopsis thaliana]
AT3G53940	13.8028	AT3G53940	Mitochondrial substrate carrier family protein[Arabidopsis thaliana]
AT3G07600	13.7436	AT3G07600	heavy-metal-associated domain-containing protein[Arabidopsis thaliana]
AT4G16000	13.7407	AT4G16000	hypothetical protein[Arabidopsis thaliana]
AT2G48140	13.7258	EDA4	xylogen like protein 6[Arabidopsis thaliana]
AT5G54460	13.7195	AT5G54460	wound-responsive protein-like protein[Arabidopsis thaliana]
AT3G55190	13.6971	AT3G55190	esterase/lipase/thioesterase family protein[Arabidopsis thaliana]
AT4G38340	13.6783	AT4G38340	RWP-RK domain-containing protein[Arabidopsis thaliana]
AT4G26470	13.5692	AT4G26470	putative calcium-binding protein CML21[Arabidopsis thaliana]
AT1G30135	13.2647	JAZ8	protein TIFY 5A[Arabidopsis thaliana]
AT1G67000	13.253	AT1G67000	protein kinase-like protein[Arabidopsis thaliana]
AT5G37060	13.1766	CHX24	cation/H(+) antiporter 24[Arabidopsis thaliana]
AT2G15020	13.131	AT2G15020	hypothetical protein[Arabidopsis thaliana]
AT4G30290	13.0001	XTH19	xyloglucan:xyloglucosyl transferase[Arabidopsis thaliana]
AT3G12500	12.9014	HCHIB	chitinase[Arabidopsis thaliana]
AT1G13970	12.8949	AT1G13970	hypothetical protein[Arabidopsis thaliana]
AT5G15110	12.8324	AT5G15110	putative pectate lyase 19[Arabidopsis thaliana]
AT1G51860	12.8018	AT1G51860	putative LRR receptor-like serine/threonine-protein kinase[Arabidopsis thaliana]
AT1G05340	12.7947	AT1G05340	hypothetical protein[Arabidopsis thaliana]
AT5G11920	12.6449	cwINV6	beta-fructofuranosidase, insoluble isoenzyme CWINV6[Arabidopsis thaliana]
AT5G26650	12.6156	AGL36	agamous-like MADS-box protein AGL36[Arabidopsis thaliana]
AT2G24140	12.5523	AT2G24140	hypothetical protein[Arabidopsis thaliana]
AT2G13810	12.5207	ALD1	AGD2-like defense response protein 1[Arabidopsis thaliana]
AT5G46050	12.5169	PTR3	peptide transporter PTR3-A[Arabidopsis thaliana]
AT1G51850	12.4205	AT1G51850	Leucine-rich repeat protein kinase family protein[Arabidopsis thaliana]
AT5G16850	12.2429	TERT	telomerase reverse transcriptase[Arabidopsis thaliana]
AT2G01310	11.9445	AT2G01310	hypothetical protein[Arabidopsis thaliana]
AT5G61890	11.7819	AT5G61890	ethylene-responsive transcription factor ERF114[Arabidopsis thaliana]
AT5G41780	11.7738	AT5G41780	myosin heavy chain-like protein[Arabidopsis thaliana]
AT4G21850	11.7184	MSRB9	peptide methionine sulfoxide reductase B9[Arabidopsis thaliana]
AT1G77950	11.6501	AGL67	protein agamous-like 67[Arabidopsis thaliana]
AT2G27270	11.6238	AT2G27270	hypothetical protein[Arabidopsis thaliana]
AT2G21100	11.6222	AT2G21100	disease resistance-responsive, dirigent domain-containing protein[Arabidopsis thaliana]
AT5G28780	11.5675	AT5G28780	PIF1 helicase[Arabidopsis thaliana]
AT3G18250	11.5247	AT3G18250	Putative membrane lipoprotein[Arabidopsis thaliana]
AT1G48390	11.4983	AT1G48390	RNI-like protein[Arabidopsis thaliana]
AT5G60280	11.4366	AT5G60280	concanavalin A-like lectin kinase-like protein[Arabidopsis thaliana]
AT1G33680	11.3446	AT1G33680	far upstream element-binding protein[Arabidopsis thaliana]
AT2G27940	11.243	AT2G27940	RING-H2 finger protein ATL57[Arabidopsis thaliana]
AT1G66960	11.1973	AT1G66960	lupeol synthase 5[Arabidopsis thaliana]
AT3G01830	11.1683	AT3G01830	putative calcium-binding protein CML40[Arabidopsis thaliana]
AT4G20320	11.083	AT4G20320	putative CTP synthase[Arabidopsis thaliana]
AT3G13660	11.0731	AT3G13660	disease resistance-responsive, dirigent domain-containing protein[Arabidopsis thaliana]
AT2G19190	11.0542	FRK1	senescence-induced receptor-like serine/threonine-protein kinase[Arabidopsis thaliana]
AT3G44560	10.994	FAR8	fatty acyl-CoA reductase 8[Arabidopsis thaliana]
AT4G01390	10.8871	AT4G01390	TRAF-like family protein[Arabidopsis thaliana]
AT3G25010	10.887	RLP41	receptor like protein 41[Arabidopsis thaliana]
AT2G29110	10.781	GLR2.8	glutamate receptor 2.8[Arabidopsis thaliana]
AT2G37130	10.7744	AT2G37130	peroxidase[Arabidopsis thaliana]
AT5G23940	10.7577	PEL3	BAHD acyltransferase DCR[Arabidopsis thaliana]
AT5G15725	10.7375	AT5G15725	hypothetical protein[Arabidopsis thaliana]
AT1G59930	10.7372	AT1G59930	MADS-box family protein[Arabidopsis thaliana]
AT5G05260	10.7148	CYP79A2	phenylalanine N-hydroxylase[Arabidopsis thaliana]
AT5G58830	10.7095	AT5G58830	Subtilisin-like serine endopeptidase family protein[Arabidopsis thaliana]
AT2G43570	10.5766	CHI	chitinase class 4-like protein[Arabidopsis thaliana]
AT5G37160	10.5755	AT5G37160	tRNA-splicing endonuclease positive effector-related protein[Arabidopsis thaliana]
AT3G48520	10.5587	CYP94B3	cytochrome P450, family 94, subfamily B, polypeptide 3[Arabidopsis thaliana]
AT5G39610	10.3545	NAC6	NAC domain containing protein 6[Arabidopsis thaliana]
AT1G77380	10.2777	AAP3	amino acid permease 3[Arabidopsis thaliana]
AT5G49050	10.2323	AT5G49050	hypothetical protein[Arabidopsis thaliana]
AT3G48020	10.2131	AT3G48020	hypothetical protein[Arabidopsis thaliana]
AT1G12610	10.1501	DDF1	dehydration-responsive element-binding protein 1F[Arabidopsis thaliana]
AT1G21240	10.0799	WAK3	wall-associated receptor kinase 3[Arabidopsis thaliana]
AT4G08740	9.9904	AT4G08740	hypothetical protein[Arabidopsis thaliana]
AT1G51190	9.9239	PLT2	AP2-like ethylene-responsive transcription factor PLT2[Arabidopsis thaliana]
AT3G15510	9.8891	NAC2	NAC domain containing protein 2[Arabidopsis thaliana]
AT3G60920	9.81	AT3G60920	hypothetical protein[Arabidopsis thaliana]
AT1G13150	9.7702	CYP86C4	cytochrome P450, family 86, subfamily C, polypeptide 4[Arabidopsis thaliana]
AT4G28670	9.7621	AT4G28670	putative cysteine-rich receptor-like protein kinase 43[Arabidopsis thaliana]
AT3G27330	9.754	AT3G27330	C3H4 type zinc finger protein[Arabidopsis thaliana]
AT3G25180	9.6934	CYP82G1	cytochrome P450, family 82, subfamily G, polypeptide 1[Arabidopsis thaliana]
AT1G73280	9.692	scpl3	serine carboxypeptidase-like 3[Arabidopsis thaliana]
AT4G35770	9.6881	SEN1	senescence-associated protein DIN1[Arabidopsis thaliana]
AT4G34970	9.6558	ADF9	actin depolymerizing factor 9[Arabidopsis thaliana]
AT1G65740	9.6504	AT1G65740	hypothetical protein[Arabidopsis thaliana]
AT5G22590	9.5303	AT5G22590	leucine rich repeat family protein[Arabidopsis thaliana]
AT5G52740	9.5209	AT5G52740	copper transport family protein[Arabidopsis thaliana]
AT4G14630	9.5207	GLP9	germin-like protein subfamily 1 member 8[Arabidopsis thaliana]
AT3G11980	9.517	MS2	fatty acyl-CoA reductase 2[Arabidopsis thaliana]
AT5G17100	9.4755	AT5G17100	cystatin-related protein[Arabidopsis thaliana]
AT1G42560	9.4696	MLO9	MLO-like protein 9[Arabidopsis thaliana]
AT4G26280	9.4496	AT4G26280	sulfotransferase family protein[Arabidopsis thaliana]
AT5G56870	9.3295	BGAL4	beta-galactosidase 4[Arabidopsis thaliana]
AT2G27690	9.2972	CYP94C1	cytochrome P450, family 94, subfamily C, polypeptide 1[Arabidopsis thaliana]
AT1G09400	9.2144	AT1G09400	putative 12-oxophytodienoate reductase-like protein 1[Arabidopsis thaliana]
AT5G50610	9.1694	AT5G50610	hypothetical protein[Arabidopsis thaliana]
AT1G49490	9.1391	AT1G49490	Pollen-specific leucine-rich repeat extensin-like protein 2[Arabidopsis thaliana]
AT2G45550	9.0691	CYP76C4	cytochrome P450 76C4[Arabidopsis thaliana]
AT4G18870	9.0606	AT4G18870	E2F/DP family winged-helix DNA-binding domain-containing protein[Arabidopsis thaliana]
AT2G18660	8.9426	PNP-A	EG45-like domain-containing protein 2[Arabidopsis thaliana]
AT5G19610	8.9011	GNL2	protein GNOM-like 2[Arabidopsis thaliana]
AT5G22570	8.8753	WRKY38	putative WRKY transcription factor 38[Arabidopsis thaliana]
AT1G58450	8.8122	AT1G58450	putative peptidylprolyl isomerase[Arabidopsis thaliana]
AT1G51890	8.7763	AT1G51890	putative leucine-rich repeat protein kinase[Arabidopsis thaliana]
AT2G25090	8.7348	CIPK16	CBL-interacting serine/threonine-protein kinase 16[Arabidopsis thaliana]
AT1G04500	8.7192	AT1G04500	CCT motif-containing protein[Arabidopsis thaliana]
AT3G50160	8.7138	AT3G50160	hypothetical protein[Arabidopsis thaliana]
AT1G07290	8.7039	GONST2	golgi nucleotide sugar transporter 2[Arabidopsis thaliana]
AT5G22810	8.6832	AT5G22810	GDSL esterase/lipase[Arabidopsis thaliana]
AT1G31270	8.6772	AT1G31270	hypothetical protein[Arabidopsis thaliana]
AT2G24410	8.6577	AT2G24410	hypothetical protein[Arabidopsis thaliana]
AT4G23140	8.6302	CRK6	cysteine-rich receptor-like protein kinase 6[Arabidopsis thaliana]
AT1G34040	8.6071	AT1G34040	Pyridoxal phosphate -dependent transferase-like protein[Arabidopsis thaliana]
AT4G18250	8.5532	AT4G18250	putative receptor serine/threonine kinase[Arabidopsis thaliana]
AT1G21310	8.5441	EXT3	extensin 3[Arabidopsis thaliana]
AT4G35150	8.5232	AT4G35150	O-methyltransferase family 2 protein[Arabidopsis thaliana]
AT3G08860	8.5224	PYD4	PYRIMIDINE 4[Arabidopsis thaliana]
AT4G00130	8.5154	AT4G00130	DNA-binding storekeeper protein-related transcriptional regulator[Arabidopsis thaliana]
AT1G02920	8.5098	GSTF7	glutathione S-transferase 11[Arabidopsis thaliana]
AT4G11920	8.5096	CCS52A2	protein FIZZY-related 1[Arabidopsis thaliana]
AT5G51250	8.4826	AT5G51250	F-box/kelch-repeat protein[Arabidopsis thaliana]
AT1G58260	8.4563	CYP79C2	cytochrome p450 79c2[Arabidopsis thaliana]
AT5G54230	8.4178	MYB49	myb domain protein 49[Arabidopsis thaliana]
AT1G72260	8.3992	THI2.1	thionin 2.1[Arabidopsis thaliana]
AT4G34410	8.3851	RRTF1	ethylene-responsive transcription factor ERF109[Arabidopsis thaliana]
AT4G00700	8.3799	AT4G00700	C2 calcium/lipid-binding and phosphoribosyltransferase C-terminal domain-containing protein[Arabidop
AT4G15710	8.3441	AT4G15710	hypothetical protein[Arabidopsis thaliana]
AT5G28920	8.3031	AT5G28920	hypothetical protein[Arabidopsis thaliana]
AT5G49290	8.2831	RLP56	receptor like protein 56[Arabidopsis thaliana]
AT4G23150	8.2814	CRK7	cysteine-rich receptor-like protein kinase 7[Arabidopsis thaliana]
AT1G64320	8.2797	AT1G64320	myosin heavy chain-related protein[Arabidopsis thaliana]
AT3G28350	8.2066	AT3G28350	pseudo[Arabidopsis thaliana]
AT1G15480	8.204	AT1G15480	pentatricopeptide repeat-containing protein[Arabidopsis thaliana]
AT4G09600	8.1652	GASA3	gibberellin-regulated protein 3[Arabidopsis thaliana]
AT5G47150	8.1439	AT5G47150	YDG/SRA domain-containing protein[Arabidopsis thaliana]
AT1G67110	8.1383	CYP735A2	cytokinin trans-hydroxylase[Arabidopsis thaliana]
AT2G20595	8.0576	AT2G20595	hypothetical protein[Arabidopsis thaliana]
AT2G45210	8.0551	AT2G45210	SAUR-like auxin-responsive protein[Arabidopsis thaliana]
AT3G01970	8.0398	WRKY45	WRKY DNA-binding protein 45[Arabidopsis thaliana]
AT4G18650	8.0063	AT4G18650	transcription factor-related protein[Arabidopsis thaliana]
AT1G74660	7.9688	MIF1	mini zinc finger 1[Arabidopsis thaliana]
AT5G66815	7.9572	AT5G66815	hypothetical protein[Arabidopsis thaliana]
AT3G11160	7.9562	AT3G11160	hypothetical protein[Arabidopsis thaliana]
AT3G22460	7.9516	OASA2	cysteine synthase A[Arabidopsis thaliana]
AT5G14180	7.9496	MPL1	triacylglycerol lipase 2[Arabidopsis thaliana]
AT3G51760	7.9399	AT3G51760	hypothetical protein[Arabidopsis thaliana]
AT1G78940	7.9394	AT1G78940	adenine nucleotide alpha hydrolases-domain containing protein kinase[Arabidopsis thaliana]
AT3G13610	7.8946	AT3G13610	oxidoreductase, 2OG-Fe(II) oxygenase family protein[Arabidopsis thaliana]
AT2G06200	7.8418	GRF6	growth-regulating factor 6[Arabidopsis thaliana]
AT3G09620	7.8273	AT3G09620	DEAD-box ATP-dependent RNA helicase 45[Arabidopsis thaliana]
AT1G15590	7.8267	AT1G15590	hypothetical protein[Arabidopsis thaliana]
AT5G23020	7.784	IMS2	methylthioalkylmalate synthase 3[Arabidopsis thaliana]
AT1G75040	7.7738	PR5	pathogenesis-related protein 5[Arabidopsis thaliana]
AT2G35980	7.7606	YLS9	late embryogenesis abundant hydroxyproline-rich glycoprotein[Arabidopsis thaliana]
AT4G05140	7.7588	AT4G05140	Nucleoside transporter family protein[Arabidopsis thaliana]
AT5G38780	7.753	AT5G38780	putative S-adenosylmethionine-dependent methyltransferase[Arabidopsis thaliana]
AT1G65890	7.7436	AAE12	acyl activating enzyme 12[Arabidopsis thaliana]
AT4G24170	7.7285	AT4G24170	ATP binding microtubule motor family protein[Arabidopsis thaliana]
AT5G25250	7.725	AT5G25250	Flotillin-like protein 1[Arabidopsis thaliana]
AT3G55970	7.7218	JRG21	jasmonate-regulated protein[Arabidopsis thaliana]
AT1G73330	7.6885	DR4	drought-repressed 4 protein[Arabidopsis thaliana]
AT1G63350	7.6823	AT1G63350	CC-NBS-LRR class disease resistance protein[Arabidopsis thaliana]
AT3G58740	7.6397	CSY1	citrate synthase 1[Arabidopsis thaliana]
AT3G28210	7.6299	PMZ	zinc finger AN1 domain-containing stress-associated protein 12[Arabidopsis thaliana]
AT4G13700	7.6167	PAP23	purple acid phosphatase 23[Arabidopsis thaliana]
AT5G24530	7.6048	DMR6	downy mildew resistance 6 protein / oxidoreductase[Arabidopsis thaliana]
AT4G11350	7.5086	AT4G11350	hypothetical protein[Arabidopsis thaliana]
AT3G26110	7.4978	AT3G26110	Anther-specific agp1-like protein[Arabidopsis thaliana]
AT1G75250	7.4667	RL6	RAD-like 6 protein[Arabidopsis thaliana]
AT1G60470	7.4516	GolS4	galactinol synthase 4[Arabidopsis thaliana]
AT1G28375	7.4083	AT1G28375	hypothetical protein[Arabidopsis thaliana]
AT5G38910	7.3954	AT5G38910	putative germin-like protein subfamily 1 member 9[Arabidopsis thaliana]
AT4G03320	7.376	tic20-IV	translocon at the inner envelope membrane of chloroplasts 20-IV[Arabidopsis thaliana]
AT1G32350	7.3566	AOX1D	alternative oxidase 3[Arabidopsis thaliana]
AT3G14530	7.3286	AT3G14530	geranylgeranyl diphosphate synthase 9[Arabidopsis thaliana]
AT5G64260	7.3134	EXL2	protein EXORDIUM like 2[Arabidopsis thaliana]
AT3G14280	7.2953	AT3G14280	hypothetical protein[Arabidopsis thaliana]
AT1G60280	7.2911	NAC023	NAC domain containing protein 23[Arabidopsis thaliana]
AT3G23250	7.2297	MYB15	myb domain protein 15[Arabidopsis thaliana]
AT4G11340	7.2128	AT4G11340	TIR-NBS-LRR class disease resistance protein[Arabidopsis thaliana]
AT4G35590	7.1814	AT4G35590	RWP-RK domain-containing protein[Arabidopsis thaliana]
AT3G50674	7.17	AT3G50674	hypothetical protein[Arabidopsis thaliana]
AT2G05540	7.165	AT2G05540	glycine-rich protein[Arabidopsis thaliana]
AT5G38710	7.134	AT5G38710	proline dehydrogenase 2[Arabidopsis thaliana]
AT1G76650	7.0963	CML38	calcium-binding protein CML38[Arabidopsis thaliana]
AT3G22700	7.0446	AT3G22700	F-box protein[Arabidopsis thaliana]
AT2G27610	7.034	AT2G27610	pentatricopeptide repeat-containing protein[Arabidopsis thaliana]
AT3G26210	7.0198	CYP71B23	cytochrome P450 71B23[Arabidopsis thaliana]
AT3G57520	7.0069	SIP2	putative galactinol--sucrose galactosyltransferase 2[Arabidopsis thaliana]
AT1G52390	7.0028	AT1G52390	hypothetical protein[Arabidopsis thaliana]
AT3G57380	7.0013	AT3G57380	Glycosyltransferase family 61 protein[Arabidopsis thaliana]
AT2G37140	6.9913	AT2G37140	terpene synthase/cyclase-like protein[Arabidopsis thaliana]
AT5G10760	6.9887	AT5G10760	aspartyl protease family protein[Arabidopsis thaliana]
AT2G24810	6.9254	AT2G24810	pathogenesis-related thaumatin-like protein[Arabidopsis thaliana]
AT1G19530	6.9104	AT1G19530	hypothetical protein[Arabidopsis thaliana]
AT2G30840	6.9083	AT2G30840	2-oxoglutarate (2OG) and Fe(II)-dependent oxygenase-like protein[Arabidopsis thaliana]
AT2G35070	6.9001	AT2G35070	hypothetical protein[Arabidopsis thaliana]
AT4G19370	6.8954	AT4G19370	hypothetical protein[Arabidopsis thaliana]
AT2G37750	6.875	AT2G37750	hypothetical protein[Arabidopsis thaliana]
AT1G31885	6.8675	NIP3;1	aquaporin NIP3-1[Arabidopsis thaliana]
AT1G02790	6.8614	PGA4	polygalacturonase 4[Arabidopsis thaliana]
AT4G14090	6.8577	AT4G14090	anthocyanin 5-O-glucosyltransferase[Arabidopsis thaliana]
AT1G26410	6.8494	AT1G26410	FAD-binding and BBE domain-containing protein[Arabidopsis thaliana]
AT2G23170	6.8373	GH3.3	indole-3-acetic acid-amido synthetase GH3.3[Arabidopsis thaliana]
AT5G65600	6.8349	AT5G65600	concanavalin A-like lectin kinase-like protein[Arabidopsis thaliana]
AT2G07728	6.828	AT2G07728	hypothetical protein[Arabidopsis thaliana]
AT2G32680	6.7982	RLP23	receptor like protein 23[Arabidopsis thaliana]
AT5G65530	6.7979	AT5G65530	protein kinase family protein[Arabidopsis thaliana]
AT1G53270	6.7823	AT1G53270	ABC transporter G family member 10[Arabidopsis thaliana]
AT4G35725	6.7462	AT4G35725	hypothetical protein[Arabidopsis thaliana]
AT5G24316	6.7145	AT5G24316	proline-rich family protein[Arabidopsis thaliana]
AT4G27654	6.6958	AT4G27654	hypothetical protein[Arabidopsis thaliana]
AT3G12230	6.6809	scpl14	serine carboxypeptidase-like 14[Arabidopsis thaliana]
AT5G08240	6.6749	AT5G08240	hypothetical protein[Arabidopsis thaliana]
AT1G16830	6.6402	AT1G16830	pentatricopeptide repeat-containing protein[Arabidopsis thaliana]
AT1G32600	6.6349	AT1G32600	F-box associated ubiquitination effector family protein[Arabidopsis thaliana]
AT4G04490	6.6278	CRK36	cysteine-rich receptor-like protein kinase 36[Arabidopsis thaliana]
AT1G77050	6.5947	AT1G77050	protein coding
AT2G39590	6.5733	AT2G39590	40S ribosomal protein S15a-3[Arabidopsis thaliana]
AT4G01140	6.5671	AT4G01140	hypothetical protein[Arabidopsis thaliana]
AT2G22940	6.5658	AT2G22940	hypothetical protein[Arabidopsis thaliana]
AT3G04660	6.5619	AT3G04660	F-box/kelch-repeat protein[Arabidopsis thaliana]
AT2G15740	6.5523	AT2G15740	C2H2-like zinc finger protein[Arabidopsis thaliana]
AT3G21380	6.5513	AT3G21380	jacalin-like lectin domain-containing protein[Arabidopsis thaliana]
AT5G38900	6.5481	AT5G38900	DSBA oxidoreductase family protein[Arabidopsis thaliana]
AT2G45220	6.5453	AT2G45220	pectinesterase 17[Arabidopsis thaliana]
AT5G40780	6.5153	LHT1	Lysine histidine transporter 1[Arabidopsis thaliana]
AT5G39670	6.5119	AT5G39670	putative calcium-binding protein CML45[Arabidopsis thaliana]
AT1G66440	6.4925	AT1G66440	cysteine/histidine-rich C1 domain-containing protein[Arabidopsis thaliana]
AT1G53345	6.488	AT1G53345	hypothetical protein[Arabidopsis thaliana]
AT5G47160	6.4865	AT5G47160	YDG/SRA domain-containing protein[Arabidopsis thaliana]
AT5G41860	6.4775	AT5G41860	hypothetical protein[Arabidopsis thaliana]
AT5G64990	6.4566	RABH1a	RAB GTPase homolog H1A[Arabidopsis thaliana]
AT4G27450	6.4562	AT4G27450	aluminum induced protein with YGL and LRDR motifs[Arabidopsis thaliana]
AT3G04420	6.4492	NAC048	NAC domain containing protein 48[Arabidopsis thaliana]
AT3G26790	6.437	FUS3	B3 domain-containing transcription factor FUS3[Arabidopsis thaliana]
AT1G18980	6.4356	AT1G18980	germin-like protein subfamily T member 2[Arabidopsis thaliana]
AT2G44370	6.3659	AT2G44370	cysteine/histidine-rich C1 domain-containing protein[Arabidopsis thaliana]
AT4G00960	6.3574	AT4G00960	protein kinase family protein[Arabidopsis thaliana]
AT2G27700	6.3512	AT2G27700	putative translation initiation factor IF-2[Arabidopsis thaliana]
AT1G76930	6.3359	EXT4	extensin 4[Arabidopsis thaliana]
AT1G77340	6.3319	AT1G77340	pentatricopeptide repeat-containing protein[Arabidopsis thaliana]
AT1G21100	6.3202	AT1G21100	O-methyltransferase-like protein[Arabidopsis thaliana]
AT1G51290	6.3	AT1G51290	putative F-box only protein 10[Arabidopsis thaliana]
AT5G26250	6.2819	AT5G26250	sugar transport protein 8[Arabidopsis thaliana]
AT1G05290	6.281	AT1G05290	CCT motif-containing protein[Arabidopsis thaliana]
AT1G33950	6.2803	AT1G33950	avirulence induced protein[Arabidopsis thaliana]
AT1G20350	6.2662	TIM17-1	translocase inner membrane subunit 17-1[Arabidopsis thaliana]
AT5G51580	6.2657	AT5G51580	hypothetical protein[Arabidopsis thaliana]
AT1G17300	6.263	AT1G17300	hypothetical protein[Arabidopsis thaliana]
AT5G17740	6.242	AT5G17740	AAA-type ATPase family protein[Arabidopsis thaliana]
AT1G47480	6.2345	AT1G47480	alpha/beta-hydrolase domain-containing protein[Arabidopsis thaliana]
AT5G37980	6.232	AT5G37980	2-alkenal reductase[Arabidopsis thaliana]
AT5G22300	6.2235	NIT4	bifunctional nitrilase/nitrile hydratase NIT4[Arabidopsis thaliana]
AT5G42800	6.2197	DFR	dihydroflavonol-4-reductase[Arabidopsis thaliana]
AT2G34120	6.2169	AT2G34120	Cytochrome C oxidase polypeptide VIB family protein[Arabidopsis thaliana]
AT4G31740	6.2	AT4G31740	sec1/munc18-like (SM) family protein[Arabidopsis thaliana]
AT4G31870	6.178	GPX7	glutathione peroxidase 7[Arabidopsis thaliana]
AT2G03410	6.1751	AT2G03410	MO25-like protein[Arabidopsis thaliana]
AT3G49780	6.1724	PSK4	phytosulfokine-beta[Arabidopsis thaliana]
AT3G45710	6.1609	AT3G45710	major facilitator protein[Arabidopsis thaliana]
AT3G47790	6.1558	ATH7	ABC transporter A family member 8[Arabidopsis thaliana]
AT3G26040	6.1538	AT3G26040	HXXXD-type acyl-transferase-like protein[Arabidopsis thaliana]
AT1G31750	6.1529	AT1G31750	proline-rich family protein[Arabidopsis thaliana]
AT5G05500	6.1487	AT5G05500	pollen_Ole_e_I-domain containing protein[Arabidopsis thaliana]
AT4G11190	6.1251	AT4G11190	disease resistance-responsive, dirigent domain-containing protein[Arabidopsis thaliana]
AT5G28810	6.1111	AT5G28810	hypothetical protein[Arabidopsis thaliana]
AT2G03180	6.1031	AT2G03180	hypothetical protein[Arabidopsis thaliana]
AT5G18350	6.1004	AT5G18350	TIR-NBS-LRR class disease resistance protein[Arabidopsis thaliana]
AT4G03170	6.0816	AT4G03170	AP2/B3 domain-containing protein[Arabidopsis thaliana]
AT5G66640	6.0648	DAR3	protein DA1-related 3[Arabidopsis thaliana]
AT3G55550	6.0629	AT3G55550	concanavalin A-like lectin kinase-like protein[Arabidopsis thaliana]
AT1G23010	6.044	LPR1	cupredoxin-like protein[Arabidopsis thaliana]
AT4G09960	6.0422	STK	agamous-like MADS-box protein AGL11[Arabidopsis thaliana]
AT1G68320	6.0361	MYB62	myb domain protein 62[Arabidopsis thaliana]
AT4G11890	6.0337	AT4G11890	protein kinase family protein[Arabidopsis thaliana]
AT1G16150	6.0333	WAKL4	wall associated kinase-like 4[Arabidopsis thaliana]
AT1G64360	6.0199	AT1G64360	hypothetical protein[Arabidopsis thaliana]
AT3G24240	6.0193	AT3G24240	receptor-like protein kinase 2[Arabidopsis thaliana]
AT3G17280	6.0042	AT3G17280	putative F-box/kelch-repeat protein[Arabidopsis thaliana]
AT2G36020	6.0018	HVA22J	HVA22-like protein j[Arabidopsis thaliana]
AT3G10320	5.9834	AT3G10320	Glycosyltransferase family 61 protein[Arabidopsis thaliana]
AT5G52390	5.977	AT5G52390	PAR1 protein[Arabidopsis thaliana]
AT3G13065	5.9671	SRF4	STRUBBELIG-receptor family 4[Arabidopsis thaliana]
AT4G37010	5.9547	CEN2	calcium-binding protein CML19[Arabidopsis thaliana]
AT3G28540	5.9528	AT3G28540	AAA-type ATPase family protein[Arabidopsis thaliana]
AT1G48000	5.9388	MYB112	myb domain protein 112[Arabidopsis thaliana]
AT5G38280	5.9384	PR5K	PR5-like receptor kinase[Arabidopsis thaliana]
AT2G47270	5.9346	AT2G47270	transcription factor bHLH151[Arabidopsis thaliana]
AT3G61990	5.9309	AT3G61990	S-adenosyl-L-methionine-dependent methyltransferase-like protein[Arabidopsis thaliana]
AT2G31940	5.9204	AT2G31940	hypothetical protein[Arabidopsis thaliana]
AT2G32140	5.9184	AT2G32140	transmembrane receptor protein[Arabidopsis thaliana]
AT5G60260	5.8942	AT5G60260	hypothetical protein[Arabidopsis thaliana]
AT2G25000	5.8777	WRKY60	putative WRKY transcription factor 60[Arabidopsis thaliana]
AT3G26470	5.8694	AT3G26470	RPW8 domain-containing powdery mildew resistance protein[Arabidopsis thaliana]
AT5G57240	5.8558	ORP4C	OSBP(oxysterol binding protein)-related protein 4C[Arabidopsis thaliana]
AT1G14870	5.8458	PCR2	cadmium resistance protein 2[Arabidopsis thaliana]
AT4G26170	5.8447	AT4G26170	hypothetical protein[Arabidopsis thaliana]
AT1G15900	5.836	AT1G15900	hypothetical protein[Arabidopsis thaliana]
AT4G04500	5.8357	CRK37	cysteine-rich receptor-like protein kinase 37[Arabidopsis thaliana]
AT2G34910	5.8241	AT2G34910	hypothetical protein[Arabidopsis thaliana]
AT3G11010	5.8215	RLP34	receptor like protein 34[Arabidopsis thaliana]
AT4G14290	5.8195	AT4G14290	esterase/lipase domain-containing protein[Arabidopsis thaliana]
AT4G35660	5.8137	AT4G35660	hypothetical protein[Arabidopsis thaliana]
AT1G23050	5.8112	AT1G23050	hydroxyproline-rich glycoprotein family protein[Arabidopsis thaliana]
AT5G57790	5.8091	AT5G57790	hypothetical protein[Arabidopsis thaliana]
AT5G45780	5.8033	AT5G45780	putative LRR receptor-like serine/threonine-protein kinase[Arabidopsis thaliana]
AT1G18100	5.8014	E12A11	protein MOTHER of FT and TF 1[Arabidopsis thaliana]
AT1G65300	5.7942	AGL38	MADS-box transcription factor PHERES 2[Arabidopsis thaliana]
AT1G28480	5.7647	GRX480	glutaredoxin-C9[Arabidopsis thaliana]
AT5G28950	5.7637	AT5G28950	hypothetical protein[Arabidopsis thaliana]
AT5G29070	5.7237	AT5G29070	hypothetical protein[Arabidopsis thaliana]
AT1G32810	5.7131	AT1G32810	RING/FYVE/PHD zinc finger protein[Arabidopsis thaliana]
AT5G59070	5.7079	AT5G59070	glycosyl transferase family 1 protein[Arabidopsis thaliana]
AT5G02360	5.7051	AT5G02360	DC1 domain-containing protein[Arabidopsis thaliana]
AT3G50720	5.6831	AT3G50720	putative protein kinase[Arabidopsis thaliana]
AT3G28890	5.6632	RLP43	receptor like protein 43[Arabidopsis thaliana]
AT4G30270	5.6544	XTH24	xyloglucan:xyloglucosyl transferase[Arabidopsis thaliana]
AT1G15670	5.6511	AT1G15670	putative F-box/kelch-repeat protein[Arabidopsis thaliana]
AT1G24540	5.6475	CYP86C1	cytochrome P450, family 86, subfamily C, polypeptide 1[Arabidopsis thaliana]
AT2G15010	5.6442	AT2G15010	putative thionin-2.3[Arabidopsis thaliana]
AT4G38540	5.6262	AT4G38540	FAD/NAD(P)-binding oxidoreductase family protein[Arabidopsis thaliana]
AT1G68340	5.5955	AT1G68340	hypothetical protein[Arabidopsis thaliana]
AT2G24850	5.5805	TAT3	tyrosine aminotransferase 3[Arabidopsis thaliana]
AT2G43000	5.5754	NAC042	NAC domain-containing protein 42[Arabidopsis thaliana]
AT2G33230	5.5571	YUC7	protein YUCCA 7[Arabidopsis thaliana]
AT1G32850	5.5462	UBP11	ubiquitin carboxyl-terminal hydrolase 4/11/15[Arabidopsis thaliana]
AT1G20940	5.5412	AT1G20940	F-box protein[Arabidopsis thaliana]
AT2G17750	5.5384	NIP1	NEP-interacting protein 1[Arabidopsis thaliana]
AT1G16360	5.5374	AT1G16360	putative ALA-interacting subunit 4[Arabidopsis thaliana]
AT3G16160	5.5362	AT3G16160	Tesmin/TSO1-like CXC domain-containing protein[Arabidopsis thaliana]
AT2G44000	5.5327	AT2G44000	late embryogenesis abundant hydroxyproline-rich glycoprotein[Arabidopsis thaliana]
AT5G10380	5.5233	RING1	E3 ubiquitin-protein ligase RING1[Arabidopsis thaliana]
AT1G23380	5.5222	KNAT6	homeobox protein knotted-1-like 6[Arabidopsis thaliana]
AT2G04060	5.5183	AT2G04060	glycosyl hydrolase family 35 protein[Arabidopsis thaliana]
AT1G59530	5.5162	bZIP4	basic leucine-zipper 4[Arabidopsis thaliana]
AT5G47000	5.5147	AT5G47000	peroxidase 65[Arabidopsis thaliana]
AT2G18050	5.4965	HIS1-3	histone H1-3[Arabidopsis thaliana]
AT5G37950	5.4352	AT5G37950	UDP-glycosyltransferase-like protein[Arabidopsis thaliana]
AT1G32660	5.4338	AT1G32660	putative F-box protein[Arabidopsis thaliana]
AT1G35140	5.432	PHI-1	Phosphate-responsive 1-like protein[Arabidopsis thaliana]
AT2G43510	5.4312	TI1	defensin-like protein 195[Arabidopsis thaliana]
AT3G29060	5.4267	AT3G29060	phosphate transporter PHO1-9[Arabidopsis thaliana]
AT4G26150	5.4199	CGA1	putative GATA transcription factor 22[Arabidopsis thaliana]
AT5G19640	5.4098	AT5G19640	putative peptide/nitrate transporter[Arabidopsis thaliana]
AT4G23450	5.4067	AT4G23450	RING/U-box domain-containing protein[Arabidopsis thaliana]
AT1G66390	5.4015	MYB90	transcription factor MYB90[Arabidopsis thaliana]
AT1G78780	5.3858	AT1G78780	pathogenesis-related protein[Arabidopsis thaliana]
AT1G04390	5.3811	AT1G04390	BTB/POZ domain-containing protein[Arabidopsis thaliana]
AT4G10490	5.3741	AT4G10490	oxidoreductase, 2OG-Fe(II) oxygenase family protein[Arabidopsis thaliana]
AT5G48280	5.3684	AT5G48280	hypothetical protein[Arabidopsis thaliana]
AT2G42140	5.3633	AT2G42140	VQ motif-containing protein[Arabidopsis thaliana]
AT4G16260	5.3604	AT4G16260	catalytic/ cation binding / hydrolase[Arabidopsis thaliana]
AT1G10340	5.3598	AT1G10340	ankyrin repeat-containing protein[Arabidopsis thaliana]
AT1G21850	5.3449	sks8	SKU5 similar 8 protein[Arabidopsis thaliana]
AT3G56550	5.3305	AT3G56550	pentatricopeptide repeat-containing protein[Arabidopsis thaliana]
AT5G28650	5.3291	WRKY74	putative WRKY transcription factor 74[Arabidopsis thaliana]
AT3G15870	5.3205	AT3G15870	putative lipid desaturase ADS3.2[Arabidopsis thaliana]
AT3G50730	5.3138	AT3G50730	putative protein kinase[Arabidopsis thaliana]
AT4G32940	5.3116	GAMMA-VPE	vacuolar-processing enzyme gamma-isozyme[Arabidopsis thaliana]
AT3G46880	5.2988	AT3G46880	hypothetical protein[Arabidopsis thaliana]
AT1G29610	5.2879	AT1G29610	protein coding
AT4G08300	5.2856	AT4G08300	nodulin MtN21 /EamA-like transporter family protein[Arabidopsis thaliana]
AT5G49110	5.2817	AT5G49110	fanconi anemia group I protein[Arabidopsis thaliana]
AT1G23790	5.2802	AT1G23790	hypothetical protein[Arabidopsis thaliana]
AT5G01150	5.2581	AT5G01150	hypothetical protein[Arabidopsis thaliana]
AT5G62520	5.2541	SRO5	RCD one 5-like protein[Arabidopsis thaliana]
AT1G06160	5.2238	ORA59	ethylene-responsive transcription factor ERF094[Arabidopsis thaliana]
AT5G37520	5.2171	AT5G37520	hypothetical protein[Arabidopsis thaliana]
AT4G01930	5.2068	AT4G01930	cysteine/histidine-rich C1 domain-containing protein[Arabidopsis thaliana]
AT3G53060	5.2047	SK6	S-phase kinase-associated protein 1[Arabidopsis thaliana]
AT2G18670	5.2042	AT2G18670	RING-H2 finger protein ATL56[Arabidopsis thaliana]
AT3G60540	5.2014	AT3G60540	Preprotein translocase Sec, Sec61-beta subunit protein[Arabidopsis thaliana]
AT3G11080	5.2007	RLP35	receptor like protein 35[Arabidopsis thaliana]
AT2G43220	5.1891	AT2G43220	cysteine/histidine-rich C1 domain-containing protein[Arabidopsis thaliana]
AT1G79800	5.1835	ENODL7	early nodulin-like protein 7[Arabidopsis thaliana]
AT4G20210	5.1723	AT4G20210	terpene cyclase, C1 domain-containing protein[Arabidopsis thaliana]
AT2G40250	5.172	AT2G40250	GDSL esterase/lipase[Arabidopsis thaliana]
AT2G14830	5.1649	AT2G14830	Regulator of Vps4 activity in the MVB pathway protein[Arabidopsis thaliana]
AT2G18760	5.1593	CHR8	DNA excision repair protein E[Arabidopsis thaliana]
AT5G13080	5.1403	WRKY75	putative WRKY transcription factor 75[Arabidopsis thaliana]
AT3G57460	5.135	AT3G57460	catalytic/ metal ion binding / metalloendopeptidase/ zinc ion binding protein[Arabidopsis thaliana]
AT1G19250	5.1264	FMO1	putative flavin-containing monooxygenase 1[Arabidopsis thaliana]
AT2G34330	5.1017	AT2G34330	hypothetical protein[Arabidopsis thaliana]
AT1G17810	5.1013	BETA-TIP	putative aquaporin TIP3-2[Arabidopsis thaliana]
AT5G41680	5.0846	AT5G41680	probably inactive receptor-like protein kinase[Arabidopsis thaliana]
AT3G43970	5.0811	AT3G43970	hypothetical protein[Arabidopsis thaliana]
AT1G05300	5.0757	ZIP5	zinc transporter 5[Arabidopsis thaliana]
AT5G12880	5.0698	AT5G12880	proline-rich family protein[Arabidopsis thaliana]
AT3G49580	5.0668	LSU1	response to low sulfur 1 protein[Arabidopsis thaliana]
AT5G05600	5.0345	AT5G05600	oxidoreductase, 2OG-Fe(II) oxygenase family protein[Arabidopsis thaliana]
AT2G07706	5.034	AT2G07706	hypothetical protein[Arabidopsis thaliana]
AT1G13700	5.0328	PGL1	6-phosphogluconolactonase 1[Arabidopsis thaliana]
AT1G22570	5.0282	AT1G22570	putative peptide/nitrate transporter[Arabidopsis thaliana]
AT5G16460	5.0227	AT5G16460	Putative adipose-regulatory protein (Seipin)[Arabidopsis thaliana]
AT5G49620	5.0147	MYB78	myb domain protein 78[Arabidopsis thaliana]
AT2G29350	5.0094	SAG13	senescence-associated protein 13[Arabidopsis thaliana]
AT5G16980	5.0081	AT5G16980	2-alkenal reductase[Arabidopsis thaliana]
AT2G04795	5.0067	AT2G04795	hypothetical protein[Arabidopsis thaliana]
AT5G58570	5.0051	AT5G58570	hypothetical protein[Arabidopsis thaliana]
AT2G03360	4.9964	AT2G03360	Glycosyltransferase family 61 protein[Arabidopsis thaliana]
AT5G23840	4.9899	AT5G23840	MD-2-related lipid recognition domain-containing protein[Arabidopsis thaliana]
AT1G02800	4.9845	CEL2	endoglucanase 1[Arabidopsis thaliana]
AT3G62710	4.9821	AT3G62710	glycosyl hydrolase-like protein[Arabidopsis thaliana]
AT1G49910	4.9728	BUB3.2	cell cycle arrest protein BUB3[Arabidopsis thaliana]
AT4G08290	4.9703	AT4G08290	nodulin MtN21 /EamA-like transporter family protein[Arabidopsis thaliana]
AT1G76910	4.9699	AT1G76910	hypothetical protein[Arabidopsis thaliana]
AT5G28510	4.9545	BGLU24	beta glucosidase 24[Arabidopsis thaliana]
AT1G79450	4.9476	ALIS5	ALA-interacting subunit 5[Arabidopsis thaliana]
AT1G29270	4.9256	AT1G29270	hypothetical protein[Arabidopsis thaliana]
AT5G14770	4.9206	AT5G14770	pentatricopeptide repeat-containing protein[Arabidopsis thaliana]
AT5G51860	4.9203	AT5G51860	MADS-box protein[Arabidopsis thaliana]
AT1G47890	4.9137	RLP7	receptor like protein 7[Arabidopsis thaliana]
AT5G52760	4.9009	AT5G52760	copper transport family protein[Arabidopsis thaliana]
AT5G49560	4.8955	AT5G49560	Putative methyltransferase family protein[Arabidopsis thaliana]
AT1G70690	4.8955	HWI1	cysteine-rich repeat secretory protein 2[Arabidopsis thaliana]
AT4G29620	4.8939	AT4G29620	cytidine/deoxycytidylate deaminase-like protein[Arabidopsis thaliana]
AT5G38770	4.8874	GDU7	glutamine dumper 7[Arabidopsis thaliana]
AT1G68930	4.8816	AT1G68930	pentatricopeptide repeat-containing protein[Arabidopsis thaliana]
AT1G65690	4.8579	AT1G65690	late embryogenesis abundant (LEA) hydroxyproline-rich glycoprotein[Arabidopsis thaliana]
AT1G71890	4.8569	SUC5	sucrose transport protein SUC5[Arabidopsis thaliana]
AT1G71470	4.8525	AT1G71470	hypothetical protein[Arabidopsis thaliana]
AT5G10520	4.8361	RBK1	ROP binding protein kinase 1[Arabidopsis thaliana]
AT5G20230	4.8343	BCB	blue copper protein[Arabidopsis thaliana]
AT3G17190	4.8302	AT3G17190	hypothetical protein[Arabidopsis thaliana]
AT3G28220	4.8217	AT3G28220	TRAF-like family protein[Arabidopsis thaliana]
AT3G57270	4.8116	BG1	beta-1,3-glucanase 1[Arabidopsis thaliana]
AT1G52240	4.8088	ROPGEF11	RHO guanyl-nucleotide exchange factor 11[Arabidopsis thaliana]
AT1G26800	4.7983	AT1G26800	RING/U-box domain-containing protein[Arabidopsis thaliana]
AT5G07680	4.7916	NAC080	NAC domain containing protein 80[Arabidopsis thaliana]
AT1G53100	4.7873	AT1G53100	Core-2/I-branching beta-1,6-N-acetylglucosaminyltransferase-like protein[Arabidopsis thaliana]
AT5G62770	4.7852	AT5G62770	hypothetical protein[Arabidopsis thaliana]
AT2G25440	4.7837	RLP20	receptor like protein 20[Arabidopsis thaliana]
AT3G26830	4.778	PAD3	cytochrome P450 71B15[Arabidopsis thaliana]
AT3G25020	4.7767	RLP42	receptor like protein 42[Arabidopsis thaliana]
AT4G23230	4.7652	CRK15	cysteine-rich receptor-like protein kinase 15[Arabidopsis thaliana]
AT4G23680	4.7637	AT4G23680	SRPBCC ligand-binding domain-containing protein[Arabidopsis thaliana]
AT3G63380	4.7594	AT3G63380	Ca2+-transporting ATPase[Arabidopsis thaliana]
AT2G26410	4.754	Iqd4	protein IQ-domain 4[Arabidopsis thaliana]
AT4G27860	4.7494	AT4G27860	vacuolar iron transporter-like protein[Arabidopsis thaliana]
AT5G39660	4.7469	CDF2	Dof zinc finger protein DOF5.2[Arabidopsis thaliana]
AT5G67310	4.7394	CYP81G1	cytochrome P450, family 81, subfamily G, polypeptide 1[Arabidopsis thaliana]
AT1G34510	4.7353	AT1G34510	peroxidase 8[Arabidopsis thaliana]
AT1G09030	4.7337	NF-YB4	nuclear transcription factor Y subunit B-4[Arabidopsis thaliana]
AT2G42440	4.727	AT2G42440	LOB domain-containing protein 17[Arabidopsis thaliana]
AT5G60780	4.7269	NRT2.3	nitrate transporter 2.3[Arabidopsis thaliana]
AT2G17040	4.7266	NAC036	NAC domain containing protein 36[Arabidopsis thaliana]
AT4G20820	4.7028	AT4G20820	FAD-binding and BBE domain-containing protein[Arabidopsis thaliana]
AT4G31230	4.6959	AT4G31230	Protein kinase protein with adenine nucleotide alpha hydrolases-like domain[Arabidopsis thaliana]
AT1G54020	4.6905	AT1G54020	GDSL esterase/lipase[Arabidopsis thaliana]
AT5G10300	4.6763	MES5	methyl esterase 5[Arabidopsis thaliana]
AT4G20000	4.6716	AT4G20000	VQ motif-containing protein[Arabidopsis thaliana]
AT3G23680	4.6696	AT3G23680	putative F-box associated ubiquitination effector protein[Arabidopsis thaliana]
AT1G30900	4.6665	VSR6	vacuolar sorting receptor 6[Arabidopsis thaliana]
AT3G03290	4.6507	AT3G03290	Adenine nucleotide alpha hydrolases-like protein[Arabidopsis thaliana]
AT4G31800	4.6172	WRKY18	WRKY transcription factor 18[Arabidopsis thaliana]
AT3G03230	4.6025	AT3G03230	alpha/beta-hydrolase domain-containing protein[Arabidopsis thaliana]
AT3G02140	4.6014	TMAC2	Ninja-family protein AFP4[Arabidopsis thaliana]
AT3G43170	4.601	AT3G43170	hypothetical protein[Arabidopsis thaliana]
AT2G42360	4.5991	AT2G42360	E3 ubiquitin-protein ligase ATL41[Arabidopsis thaliana]
AT1G51270	4.5984	AT1G51270	vesicle-associated protein 1-4[Arabidopsis thaliana]
AT5G25910	4.5866	RLP52	receptor like protein 52[Arabidopsis thaliana]
AT2G03040	4.5751	AT2G03040	emp24/gp25L/p24 family/GOLD domain-containing protein[Arabidopsis thaliana]
AT4G04180	4.5678	AT4G04180	AAA-type ATPase family protein[Arabidopsis thaliana]
AT3G62040	4.5635	AT3G62040	haloacid dehalogenase-like hydrolase domain-containing protein[Arabidopsis thaliana]
AT1G52100	4.5601	AT1G52100	jacalin-like lectin domain-containing protein[Arabidopsis thaliana]
AT4G29285	4.5571	LCR24	defensin-like protein 163[Arabidopsis thaliana]
AT1G79680	4.5545	WAKL10	wall-associated receptor kinase-like 10[Arabidopsis thaliana]
AT2G04920	4.5504	AT2G04920	putative F-box only protein 9[Arabidopsis thaliana]
AT5G39880	4.5437	AT5G39880	hypothetical protein[Arabidopsis thaliana]
AT3G21780	4.5371	UGT71B6	UDP-glucosyl transferase 71B6[Arabidopsis thaliana]
AT3G26280	4.5225	CYP71B4	cytochrome P450 71B4[Arabidopsis thaliana]
AT5G59080	4.5081	AT5G59080	hypothetical protein[Arabidopsis thaliana]
AT1G52200	4.5079	AT1G52200	PLAC8 family protein[Arabidopsis thaliana]
AT3G46370	4.5043	AT3G46370	leucine-rich repeat protein kinase-like protein[Arabidopsis thaliana]
AT1G10070	4.4877	BCAT-2	branched-chain-amino-acid aminotransferase 2[Arabidopsis thaliana]
AT1G13340	4.4779	AT1G13340	Regulator of Vps4 activity in the MVB pathway protein[Arabidopsis thaliana]
AT2G33160	4.4667	AT2G33160	glycosyl hydrolase and polygalacturonase domain-containing protein[Arabidopsis thaliana]
AT1G52030	4.4516	MBP2	myrosinase-binding protein 2[Arabidopsis thaliana]
AT1G51840	4.4406	AT1G51840	protein kinase-related protein[Arabidopsis thaliana]
AT1G50560	4.4348	CYP705A25	cytochrome P450, family 705, subfamily A, polypeptide 25[Arabidopsis thaliana]
AT3G10450	4.4144	SCPL7	serine carboxypeptidase-like 7[Arabidopsis thaliana]
AT1G56120	4.3892	AT1G56120	Leucine-rich repeat transmembrane protein kinase[Arabidopsis thaliana]
AT5G61865	4.3862	AT5G61865	hypothetical protein[Arabidopsis thaliana]
AT2G46150	4.3845	AT2G46150	late embryogenesis abundant hydroxyproline-rich glycoprotein[Arabidopsis thaliana]
AT1G74010	4.3802	AT1G74010	strictosidine synthase[Arabidopsis thaliana]
AT1G03700	4.3685	AT1G03700	UPF0497 membrane protein[Arabidopsis thaliana]
AT5G64510	4.3544	AT5G64510	hypothetical protein[Arabidopsis thaliana]
AT1G56600	4.3466	GolS2	galactinol synthase 2[Arabidopsis thaliana]
AT5G09220	4.3461	AAP2	amino acid permease 2[Arabidopsis thaliana]
AT1G31820	4.3442	AT1G31820	amino acid permease-like protein[Arabidopsis thaliana]
AT1G44050	4.3367	AT1G44050	cysteine/histidine-rich C1 domain-containing protein[Arabidopsis thaliana]
AT2G18130	4.3358	PAP11	purple acid phosphatase 11[Arabidopsis thaliana]
AT2G32790	4.3352	AT2G32790	ubiquitin-conjugating enzyme E2 D/E[Arabidopsis thaliana]
AT3G10985	4.3312	SAG20	senescence associated protein 20[Arabidopsis thaliana]
AT5G17040	4.3142	AT5G17040	UDP-glucoronosyl/UDP-glucosyl transferase family protein[Arabidopsis thaliana]
AT1G67810	4.3141	SUFE2	sulfur E2[Arabidopsis thaliana]
AT1G10690	4.3138	AT1G10690	hypothetical protein[Arabidopsis thaliana]
AT5G18470	4.294	AT5G18470	curculin-like (mannose-binding) lectin family protein[Arabidopsis thaliana]
AT5G12330	4.2893	LRP1	lateral root primordium protein-like protein[Arabidopsis thaliana]
AT5G17300	4.2718	RVE1	myb family transcription factor[Arabidopsis thaliana]
AT3G13820	4.2697	AT3G13820	F-box protein[Arabidopsis thaliana]
AT4G03450	4.2488	AT4G03450	ankyrin repeat-containing protein[Arabidopsis thaliana]
AT5G50470	4.2466	NF-YC7	nuclear transcription factor Y subunit C-7[Arabidopsis thaliana]
AT2G07675	4.2376	AT2G07675	ribosomal protein S12[Arabidopsis thaliana]
AT2G36970	4.2329	AT2G36970	UDP-glycosyltransferase-like protein[Arabidopsis thaliana]
AT5G25820	4.2214	AT5G25820	Exostosin family protein[Arabidopsis thaliana]
AT3G21920	4.2135	AT3G21920	cysteine-rich repeat secretory protein 18[Arabidopsis thaliana]
AT1G69280	4.1992	AT1G69280	hypothetical protein[Arabidopsis thaliana]
AT2G18970	4.1963	AT2G18970	hypothetical protein[Arabidopsis thaliana]
AT2G03830	4.1889	RGF8	hypothetical protein[Arabidopsis thaliana]
AT4G18170	4.1834	WRKY28	WRKY DNA-binding protein 28[Arabidopsis thaliana]
AT3G43660	4.1791	AT3G43660	vacuolar iron transporter-like protein[Arabidopsis thaliana]
AT3G20100	4.1754	CYP705A19	cytochrome P450, family 705, subfamily A, polypeptide 19[Arabidopsis thaliana]
AT2G42940	4.1751	AT2G42940	AT-hook DNA-binding-like protein[Arabidopsis thaliana]
AT5G59320	4.1733	LTP3	non-specific lipid-transfer protein 3[Arabidopsis thaliana]
AT2G36270	4.1481	ABI5	protein abscisic acid-insensitive 5[Arabidopsis thaliana]
AT2G36640	4.1453	ECP63	embryonic cell protein 63[Arabidopsis thaliana]
AT5G28680	4.1451	ANX2	receptor-like protein kinase ANXUR2[Arabidopsis thaliana]
AT1G49110	4.1446	AT1G49110	hypothetical protein[Arabidopsis thaliana]
AT2G27070	4.1437	RR13	putative two-component response regulator ARR13[Arabidopsis thaliana]
AT2G41410	4.1381	AT2G41410	putative calcium-binding protein CML35[Arabidopsis thaliana]
AT1G48930	4.1218	GH9C1	endoglucanase 5[Arabidopsis thaliana]
AT2G47300	4.1215	AT2G47300	ribonuclease P[Arabidopsis thaliana]
AT1G29600	4.1199	AT1G29600	putative zinc finger CCCH domain-containing protein 10[Arabidopsis thaliana]
AT3G30775	4.1107	ERD5	proline dehydrogenase 1[Arabidopsis thaliana]
AT5G44760	4.103	AT5G44760	C2 domain-containing protein[Arabidopsis thaliana]
AT2G33350	4.0995	AT2G33350	CCT motif-containing protein[Arabidopsis thaliana]
AT1G45145	4.0989	TRX5	thioredoxin H5[Arabidopsis thaliana]
AT2G41260	4.096	M17	glycine-rich protein / late embryogenesis abundant protein (M17)[Arabidopsis thaliana]
AT5G59200	4.0932	OTP80	pentatricopeptide repeat-containing protein[Arabidopsis thaliana]
AT4G38410	4.0918	AT4G38410	putative dehydrin[Arabidopsis thaliana]
AT5G61550	4.0841	AT5G61550	U-box domain-containing protein 52[Arabidopsis thaliana]
AT5G53810	4.083	AT5G53810	putative O-diphenol-O-methyl transferase[Arabidopsis thaliana]
AT5G41250	4.077	AT5G41250	Exostosin family protein[Arabidopsis thaliana]
AT2G36610	4.0761	HB22	homeobox-leucine zipper protein ATHB-22[Arabidopsis thaliana]
AT1G70400	4.0707	AT1G70400	hypothetical protein[Arabidopsis thaliana]
AT5G12060	4.0666	AT5G12060	self-incompatibility S1 family protein[Arabidopsis thaliana]
AT1G66880	4.0605	AT1G66880	protein kinase domain-containing protein[Arabidopsis thaliana]
AT1G62900	4.0579	AT1G62900	S-adenosyl-L-methionine-dependent methyltransferase-like protein[Arabidopsis thaliana]
AT5G06200	4.0458	AT5G06200	hypothetical protein[Arabidopsis thaliana]
AT4G21590	4.028	ENDO3	endonuclease 3[Arabidopsis thaliana]
AT4G03830	4.0262	AT4G03830	hypothetical protein[Arabidopsis thaliana]
AT5G37570	4.0227	AT5G37570	pentatricopeptide repeat-containing protein[Arabidopsis thaliana]
AT2G34500	4.0213	CYP710A1	cytochrome P450, family 710, subfamily A[Arabidopsis thaliana]
AT5G46500	4.0192	AT5G46500	hypothetical protein[Arabidopsis thaliana]
AT3G52510	4.0135	AT3G52510	F-box associated ubiquitination effector family protein[Arabidopsis thaliana]
AT2G18140	4.0105	AT2G18140	peroxidase 14[Arabidopsis thaliana]
AT2G20800	4.0026	NDB4	NAD(P)H dehydrogenase B4[Arabidopsis thaliana]
AT4G02380	4.0017	SAG21	senescence-associated protein[Arabidopsis thaliana]
AT2G26560	3.9938	PLA2A	phospholipase A 2A[Arabidopsis thaliana]
AT5G25430	3.9915	AT5G25430	putative boron transporter 6[Arabidopsis thaliana]
AT1G74710	3.9864	EDS16	Isochorismate synthase 1[Arabidopsis thaliana]
AT1G63720	3.9741	AT1G63720	hypothetical protein[Arabidopsis thaliana]
AT1G15790	3.9711	AT1G15790	hypothetical protein[Arabidopsis thaliana]
AT2G20142	3.9703	AT2G20142	Toll-Interleukin-Resistance domain-containing protein[Arabidopsis thaliana]
AT1G49310	3.9695	AT1G49310	hypothetical protein[Arabidopsis thaliana]
AT2G39690	3.9665	AT2G39690	hypothetical protein[Arabidopsis thaliana]
AT1G01070	3.9461	AT1G01070	nodulin MtN21 /EamA-like transporter family protein[Arabidopsis thaliana]
AT1G30950	3.9435	UFO	protein UNUSUAL FLORAL ORGANS[Arabidopsis thaliana]
AT2G15670	3.9255	AT2G15670	hypothetical protein[Arabidopsis thaliana]
AT4G33800	3.9252	AT4G33800	hypothetical protein[Arabidopsis thaliana]
AT1G33030	3.9109	AT1G33030	O-methyltransferase-like protein[Arabidopsis thaliana]
AT3G54070	3.9084	AT3G54070	ankyrin repeat-containing protein[Arabidopsis thaliana]
AT2G15080	3.8976	RLP19	receptor like protein 19[Arabidopsis thaliana]
AT5G66630	3.8885	DAR5	DA1-related protein 5[Arabidopsis thaliana]
AT5G57200	3.8881	AT5G57200	putative clathrin assembly protein[Arabidopsis thaliana]
AT3G54240	3.8854	AT3G54240	alpha/beta-hydrolases family protein[Arabidopsis thaliana]
AT3G24210	3.8772	AT3G24210	ankyrin repeat-containing protein[Arabidopsis thaliana]
AT2G46600	3.8735	AT2G46600	calcium-binding EF-hand-containing protein[Arabidopsis thaliana]
AT5G39260	3.8729	EXPA21	expansin A21[Arabidopsis thaliana]
AT4G22780	3.8703	ACR7	ACT domain repeat 7 protein[Arabidopsis thaliana]
AT4G23510	3.86	AT4G23510	TIR-NBS-LRR class disease resistance protein[Arabidopsis thaliana]
AT5G13900	3.8552	AT5G13900	Lipid transfer-like protein VAS[Arabidopsis thaliana]
AT1G50090	3.8547	AT1G50090	branched-chain amino acid aminotransferase[Arabidopsis thaliana]
AT1G03770	3.8488	RING1B	ubiquitin-protein ligase RNF1/2[Arabidopsis thaliana]
AT4G18010	3.8486	5PTASE2	Type I inositol-1,4,5-trisphosphate 5-phosphatase 2[Arabidopsis thaliana]
AT1G44130	3.8486	AT1G44130	aspartyl protease-like protein[Arabidopsis thaliana]
AT4G05250	3.8479	AT4G05250	ubiquitin family protein[Arabidopsis thaliana]
AT5G41450	3.8458	AT5G41450	RING/U-box domain-containing protein[Arabidopsis thaliana]
AT5G12030	3.8456	HSP17.6A	heat shock protein 17.6A[Arabidopsis thaliana]
AT1G29140	3.8427	AT1G29140	pollen Ole e 1 allergen and extensin family protein[Arabidopsis thaliana]
AT3G07920	3.8259	AT3G07920	Translation initiation factor IF2/IF5[Arabidopsis thaliana]
AT1G53950	3.8196	AT1G53950	ubiquitin-like protein[Arabidopsis thaliana]
AT3G26440	3.8172	AT3G26440	hypothetical protein[Arabidopsis thaliana]
AT5G53660	3.807	GRF7	growth-regulating factor 7[Arabidopsis thaliana]
AT5G04950	3.7932	NAS1	nicotianamine synthase 1[Arabidopsis thaliana]
AT5G17220	3.7896	GSTF12	glutathione S-transferase phi 12[Arabidopsis thaliana]
AT1G28430	3.7758	CYP705A24	cytochrome P450, family 705, subfamily A, polypeptide 24[Arabidopsis thaliana]
AT2G40740	3.7693	WRKY55	WRKY transcription factor 55[Arabidopsis thaliana]
AT3G51330	3.7676	AT3G51330	aspartyl protease family protein[Arabidopsis thaliana]
AT3G04690	3.767	ANX1	receptor-like protein kinase ANXUR1[Arabidopsis thaliana]
AT5G02490	3.7667	AT5G02490	heat shock protein 70[Arabidopsis thaliana]
AT4G14250	3.7643	AT4G14250	structural constituent of ribosome[Arabidopsis thaliana]
AT4G11690	3.7631	AT4G11690	pentatricopeptide repeat-containing protein[Arabidopsis thaliana]
AT2G40000	3.7558	HSPRO2	HS1 PRO-1 2-like protein[Arabidopsis thaliana]
AT1G19180	3.7466	JAZ1	protein TIFY 10A[Arabidopsis thaliana]
AT1G01450	3.7409	AT1G01450	protein kinase-like protein[Arabidopsis thaliana]
AT2G47920	3.7326	AT2G47920	kinase interacting-like protein[Arabidopsis thaliana]
AT3G55470	3.7308	AT3G55470	calcium-dependent lipid-binding domain-containing protein[Arabidopsis thaliana]
AT3G09020	3.7208	AT3G09020	lactosylceramide 4-alpha-galactosyltransferase[Arabidopsis thaliana]
AT1G04470	3.7156	AT1G04470	hypothetical protein[Arabidopsis thaliana]
AT3G04170	3.7072	AT3G04170	germin-like protein subfamily 1 member 3[Arabidopsis thaliana]
AT5G28470	3.7062	AT5G28470	major facilitator protein[Arabidopsis thaliana]
AT3G11340	3.7035	AT3G11340	UDP-glycosyltransferase-like protein[Arabidopsis thaliana]
AT2G34360	3.7025	AT2G34360	MATE efflux family protein[Arabidopsis thaliana]
AT1G62810	3.7021	AT1G62810	Primary amine oxidase[Arabidopsis thaliana]
AT5G63590	3.6979	FLS3	flavonol synthase 3[Arabidopsis thaliana]
AT2G14290	3.695	AT2G14290	F-box protein[Arabidopsis thaliana]
AT1G51380	3.6931	AT1G51380	DEAD-box ATP-dependent RNA helicase 34[Arabidopsis thaliana]
AT4G11760	3.6869	LCR17	defensin-like protein 151[Arabidopsis thaliana]
AT1G10770	3.683	AT1G10770	plant invertase/pectin methylesterase inhibitor domain-containing protein[Arabidopsis thaliana]
AT1G17380	3.6809	JAZ5	protein TIFY 11A[Arabidopsis thaliana]
AT2G29220	3.6799	AT2G29220	concanavalin A-like lectin protein kinase-like protein[Arabidopsis thaliana]
AT2G22420	3.679	AT2G22420	peroxidase[Arabidopsis thaliana]
AT1G34180	3.668	NAC016	NAC domain containing protein 16[Arabidopsis thaliana]
AT5G06300	3.6679	AT5G06300	cytokinin riboside 5'-monophosphate phosphoribohydrolase LOG7[Arabidopsis thaliana]
AT4G02270	3.664	RHS13	protein root hair specific 13[Arabidopsis thaliana]
AT1G73910	3.6587	ARP4A	actin-related proteins 4A[Arabidopsis thaliana]
AT3G49700	3.6551	ACS9	1-aminocyclopropane-1-carboxylate synthase 9[Arabidopsis thaliana]
AT3G50260	3.6541	CEJ1	ethylene-responsive transcription factor ERF011[Arabidopsis thaliana]
AT2G07739	3.6527	AT2G07739	Ycf1 protein[Arabidopsis thaliana]
AT2G04040	3.6507	TX1	MATE efflux family protein[Arabidopsis thaliana]
AT2G17710	3.6444	AT2G17710	hypothetical protein[Arabidopsis thaliana]
AT5G67340	3.641	AT5G67340	U-box domain-containing protein 2[Arabidopsis thaliana]
AT2G44380	3.6355	AT2G44380	cysteine/histidine-rich C1 domain-containing protein[Arabidopsis thaliana]
AT4G21830	3.6283	MSRB7	peptide methionine sulfoxide reductase B7[Arabidopsis thaliana]
AT3G45860	3.6273	CRK4	cysteine-rich receptor-like protein kinase 4[Arabidopsis thaliana]
AT3G22620	3.6265	AT3G22620	bifunctional inhibitor/lipid-transfer protein/seed storage 2S albumin-like protein[Arabidopsis thali
AT3G57540	3.6211	AT3G57540	Remorin family protein[Arabidopsis thaliana]
AT4G03050	3.6139	AOP3	iron ion binding / oxidoreductase[Arabidopsis thaliana]
AT1G68840	3.6108	RAV2	AP2/ERF and B3 domain-containing transcription factor RAV2[Arabidopsis thaliana]
AT2G27830	3.5923	AT2G27830	hypothetical protein[Arabidopsis thaliana]
AT5G14070	3.5916	ROXY2	glutaredoxin-C8[Arabidopsis thaliana]
AT3G21680	3.5899	AT3G21680	hypothetical protein[Arabidopsis thaliana]
AT4G23070	3.5858	RBL7	RHOMBOID-like protein 7[Arabidopsis thaliana]
AT2G19550	3.5797	AT2G19550	alpha/beta-hydrolase-like protein[Arabidopsis thaliana]
AT4G15850	3.5723	RH1	RNA helicase 1[Arabidopsis thaliana]
AT3G28270	3.5721	AT3G28270	hypothetical protein[Arabidopsis thaliana]
AT4G36380	3.5682	ROT3	3-epi-6-deoxocathasterone 23-monooxygenase[Arabidopsis thaliana]
AT4G20390	3.5673	AT4G20390	hypothetical protein[Arabidopsis thaliana]
AT2G30140	3.5669	AT2G30140	UDP-glucoronosyl/UDP-glucosyl transferase-like protein[Arabidopsis thaliana]
AT3G56610	3.5606	AT3G56610	hypothetical protein[Arabidopsis thaliana]
AT1G09500	3.5604	AT1G09500	Rossmann-fold NAD(P)-binding domain-containing protein[Arabidopsis thaliana]
AT5G26340	3.5531	MSS1	sugar transport protein 13[Arabidopsis thaliana]
AT4G17500	3.5519	ERF-1	ethylene-responsive transcription factor 1A[Arabidopsis thaliana]
AT3G20760	3.5514	AT3G20760	Nse4, component of Smc5/6 DNA repair complex[Arabidopsis thaliana]
AT2G39420	3.5469	AT2G39420	alpha/beta-hydrolase domain-containing protein[Arabidopsis thaliana]
AT4G13920	3.5432	RLP50	receptor like protein 50[Arabidopsis thaliana]
AT5G19700	3.5403	AT5G19700	MATE efflux family protein[Arabidopsis thaliana]
AT5G52640	3.5363	HSP90.1	heat shock protein 81-1[Arabidopsis thaliana]
AT1G13830	3.5304	AT1G13830	carbohydrate-binding X8 domain-containing protein[Arabidopsis thaliana]
AT5G49520	3.5275	WRKY48	putative WRKY transcription factor 48[Arabidopsis thaliana]
AT5G65170	3.5084	AT5G65170	VQ motif-containing protein[Arabidopsis thaliana]
AT4G33850	3.5019	AT4G33850	pseudo[Arabidopsis thaliana]
AT1G65510	3.5002	AT1G65510	hypothetical protein[Arabidopsis thaliana]
AT5G09950	3.4988	AT5G09950	pentatricopeptide repeat-containing protein[Arabidopsis thaliana]
AT1G67920	3.498	AT1G67920	hypothetical protein[Arabidopsis thaliana]
AT4G27652	3.4958	AT4G27652	hypothetical protein[Arabidopsis thaliana]
AT1G14200	3.4942	AT1G14200	RING/U-box domain-containing protein[Arabidopsis thaliana]
AT2G04450	3.4916	NUDT6	nudix hydrolase 6[Arabidopsis thaliana]
AT2G07673	3.4894	AT2G07673	hypothetical protein[Arabidopsis thaliana]
AT4G23200	3.4858	CRK12	putative cysteine-rich receptor-like protein kinase 12[Arabidopsis thaliana]
AT1G03240	3.4832	AT1G03240	hypothetical protein[Arabidopsis thaliana]
AT4G28580	3.4789	MGT5	magnesium transporter MRS2-6[Arabidopsis thaliana]
AT3G14780	3.4768	AT3G14780	hypothetical protein[Arabidopsis thaliana]
AT2G33080	3.4741	RLP28	receptor like protein 28[Arabidopsis thaliana]
AT1G63520	3.474	AT1G63520	hypothetical protein[Arabidopsis thaliana]
AT4G20160	3.4682	AT4G20160	hypothetical protein[Arabidopsis thaliana]
AT5G58500	3.4679	LSH5	hypothetical protein[Arabidopsis thaliana]
AT2G01900	3.4657	AT2G01900	endonuclease/exonuclease/phosphatase domain-containing protein[Arabidopsis thaliana]
AT4G25110	3.4652	MC2	metacaspase 2[Arabidopsis thaliana]
AT1G61420	3.4641	AT1G61420	putative S-locus protein kinase[Arabidopsis thaliana]
AT2G07290	3.4552	AT2G07290	hypothetical protein[Arabidopsis thaliana]
AT5G59780	3.4442	MYB59	transcription factor MYB59[Arabidopsis thaliana]
AT4G35180	3.4394	LHT7	LYS/HIS transporter 7[Arabidopsis thaliana]
AT3G18670	3.4391	AT3G18670	ankyrin repeat-containing protein[Arabidopsis thaliana]
AT2G39300	3.4361	AT2G39300	hypothetical protein[Arabidopsis thaliana]
AT5G07380	3.429	AT5G07380	hypothetical protein[Arabidopsis thaliana]
AT5G40860	3.4243	AT5G40860	hypothetical protein[Arabidopsis thaliana]
AT2G42340	3.4192	AT2G42340	hypothetical protein[Arabidopsis thaliana]
AT2G41800	3.4168	AT2G41800	hypothetical protein[Arabidopsis thaliana]
AT4G19170	3.4143	NCED4	putative carotenoid cleavage dioxygenase 4[Arabidopsis thaliana]
AT1G27720	3.4017	TAF4B	TBP-associated factor 4B[Arabidopsis thaliana]
AT4G30770	3.4002	AT4G30770	Putative membrane lipoprotein[Arabidopsis thaliana]
AT1G26380	3.3902	AT1G26380	FAD-binding and BBE domain-containing protein[Arabidopsis thaliana]
AT4G39270	3.388	AT4G39270	leucine-rich repeat protein kinase-like protein[Arabidopsis thaliana]
AT5G26920	3.3857	CBP60G	Cam-binding protein 60-like G[Arabidopsis thaliana]
AT3G53310	3.3779	AT3G53310	B3 domain-containing protein REM20[Arabidopsis thaliana]
AT3G52430	3.3724	PAD4	protein PHYTOALEXIN DEFICIENT 4[Arabidopsis thaliana]
AT3G22800	3.3706	AT3G22800	leucine-rich repeat extensin-like protein 6[Arabidopsis thaliana]
AT2G02300	3.3681	PP2-B5	F-box protein PP2-B5[Arabidopsis thaliana]
AT5G37040	3.3658	AT5G37040	F-box protein[Arabidopsis thaliana]
AT5G26100	3.365	AT5G26100	hypothetical protein[Arabidopsis thaliana]
AT5G06510	3.3648	NF-YA10	nuclear transcription factor Y subunit A-10[Arabidopsis thaliana]
AT5G63850	3.3636	AAP4	amino acid permease 4[Arabidopsis thaliana]
AT1G43950	3.3619	ARF23	auxin response factor 23[Arabidopsis thaliana]
AT2G26150	3.3596	HSFA2	heat stress transcription factor A-2[Arabidopsis thaliana]
AT3G32160	3.3585	AT3G32160	hypothetical protein[Arabidopsis thaliana]
AT1G55700	3.3534	AT1G55700	cysteine/histidine-rich C1 domain-containing protein[Arabidopsis thaliana]
AT4G20420	3.3525	AT4G20420	Tapetum specific protein TAP35/TAP44[Arabidopsis thaliana]
AT1G05100	3.3498	MAPKKK18	mitogen-activated protein kinase kinase kinase 18[Arabidopsis thaliana]
AT4G13760	3.3472	AT4G13760	glycoside hydrolase family 28 protein / polygalacturonase (pectinase) family protein[Arabidopsis tha
AT1G35900	3.3456	AT1G35900	hypothetical protein[Arabidopsis thaliana]
AT1G76530	3.3422	AT1G76530	auxin efflux carrier-like protein[Arabidopsis thaliana]
AT1G22980	3.3378	AT1G22980	hypothetical protein[Arabidopsis thaliana]
AT1G23840	3.3366	AT1G23840	hypothetical protein[Arabidopsis thaliana]
AT2G47130	3.334	AT2G47130	Rossmann-fold NAD(P)-binding domain-containing protein[Arabidopsis thaliana]
AT3G59670	3.3242	AT3G59670	hypothetical protein[Arabidopsis thaliana]
AT1G64405	3.3234	AT1G64405	hypothetical protein[Arabidopsis thaliana]
AT4G29900	3.323	ACA10	Ca2+-transporting ATPase[Arabidopsis thaliana]
AT3G42990	3.2925	AT3G42990	hypothetical protein[Arabidopsis thaliana]
AT2G17290	3.2888	CPK6	Calcium-dependent protein kinase family protein[Arabidopsis thaliana]
AT2G25500	3.283	AT2G25500	Inosine triphosphate pyrophosphatase-like protein[Arabidopsis thaliana]
AT2G23680	3.2774	AT2G23680	cold acclimation protein WCOR413-like protein[Arabidopsis thaliana]
AT5G47850	3.2769	CCR4	serine/threonine-protein kinase-like protein CCR4[Arabidopsis thaliana]
AT4G27300	3.2764	AT4G27300	S-locus lectin protein kinase-like protein[Arabidopsis thaliana]
AT1G73700	3.2712	AT1G73700	mate efflux-like protein[Arabidopsis thaliana]
AT5G45380	3.2692	DUR3	solute:sodium symporter[Arabidopsis thaliana]
AT5G61400	3.2674	AT5G61400	pentatricopeptide repeat-containing protein[Arabidopsis thaliana]
AT2G39400	3.2628	AT2G39400	alpha/beta-hydrolase domain-containing protein[Arabidopsis thaliana]
AT1G52470	3.2569	AT1G52470	alpha/beta-hydrolase domain-containing protein[Arabidopsis thaliana]
AT3G04060	3.2543	NAC046	NAC domain containing protein 46[Arabidopsis thaliana]
AT4G05590	3.2537	AT4G05590	hypothetical protein[Arabidopsis thaliana]
AT1G04540	3.2416	AT1G04540	calcium-dependent lipid-binding domain-containing protein[Arabidopsis thaliana]
AT4G05310	3.2404	AT4G05310	ubiquitin family protein[Arabidopsis thaliana]
AT4G10660	3.2399	AT4G10660	CDC68-related protein[Arabidopsis thaliana]
AT3G28550	3.2332	AT3G28550	Proline-rich extensin-like family protein[Arabidopsis thaliana]
AT1G16130	3.2299	WAKL2	wall-associated receptor kinase-like 2[Arabidopsis thaliana]
AT5G49360	3.2218	BXL1	beta-xylosidase 1[Arabidopsis thaliana]
AT3G13790	3.2182	ATBFRUCT1	beta-fructofuranosidase[Arabidopsis thaliana]
AT2G29120	3.2175	GLR2.7	glutamate receptor 2.7[Arabidopsis thaliana]
AT4G32650	3.2142	KAT3	Potassium channel KAT3[Arabidopsis thaliana]
AT1G33840	3.2083	AT1G33840	hypothetical protein[Arabidopsis thaliana]
AT1G15380	3.2037	AT1G15380	lactoylglutathione lyase / glyoxalase I-like protein[Arabidopsis thaliana]
AT3G16450	3.1831	AT3G16450	jacalin-like lectin domain-containing protein[Arabidopsis thaliana]
AT5G38580	3.1828	AT5G38580	FBD-like domain family protein[Arabidopsis thaliana]
AT4G24300	3.1783	AT4G24300	Peptidase C50, separase[Arabidopsis thaliana]
AT1G76470	3.1695	AT1G76470	Rossmann-fold NAD(P)-binding domain-containing protein[Arabidopsis thaliana]
AT1G66270	3.1672	BGLU21	beta-glucosidase 21[Arabidopsis thaliana]
AT5G22380	3.1626	NAC090	NAC domain-containing protein 90[Arabidopsis thaliana]
AT5G48850	3.1625	ATSDI1	tetratricopeptide repeat domain-containing protein[Arabidopsis thaliana]
AT1G31490	3.1603	AT1G31490	HXXXD-type acyl-transferase-like protein[Arabidopsis thaliana]
AT1G32740	3.1602	AT1G32740	SBP (S-ribonuclease binding protein) family protein[Arabidopsis thaliana]
AT2G38910	3.1581	CPK20	calcium-dependent protein kinase 20[Arabidopsis thaliana]
AT3G16785	3.1562	PLDP1	phospholipase D P1[Arabidopsis thaliana]
AT2G27660	3.154	AT2G27660	cysteine/histidine-rich C1 domain-containing protein[Arabidopsis thaliana]
AT5G09440	3.1526	EXL4	protein exordium like 4[Arabidopsis thaliana]
AT4G13030	3.1523	AT4G13030	P-loop containing nucleoside triphosphate hydrolase domain-containing protein[Arabidopsis thaliana]
AT5G35430	3.1431	AT5G35430	CCR4-NOT transcription complex subunit 10[Arabidopsis thaliana]
AT3G53450	3.141	AT3G53450	cytokinin riboside 5'-monophosphate phosphoribohydrolase LOG4[Arabidopsis thaliana]
AT1G30240	3.1403	AT1G30240	hypothetical protein[Arabidopsis thaliana]
AT5G55560	3.1386	AT5G55560	putative serine/threonine-protein kinase WNK11[Arabidopsis thaliana]
AT4G23580	3.1345	AT4G23580	F-box/kelch-repeat protein[Arabidopsis thaliana]
AT5G20960	3.1322	AO1	aldehyde oxidase 1[Arabidopsis thaliana]
AT1G64030	3.1263	SRP3	serpin-Z1[Arabidopsis thaliana]
AT1G33720	3.1253	CYP76C6	cytochrome P450, family 76, subfamily C, polypeptide 6[Arabidopsis thaliana]
AT1G08450	3.12	CRT3	calreticulin-3[Arabidopsis thaliana]
AT1G74360	3.1195	AT1G74360	putative LRR receptor-like serine/threonine-protein kinase[Arabidopsis thaliana]
AT4G15360	3.1194	CYP705A3	cytochrome P450, family 705, subfamily A, polypeptide 3[Arabidopsis thaliana]
AT1G26700	3.1151	MLO14	MLO-like protein 14[Arabidopsis thaliana]
AT4G24040	3.1142	TRE1	trehalase 1[Arabidopsis thaliana]
AT3G26220	3.1113	CYP71B3	cytochrome P450 71B3[Arabidopsis thaliana]
AT1G42980	3.1079	AT1G42980	formin-like protein 12[Arabidopsis thaliana]
AT4G20860	3.1075	AT4G20860	FAD-binding and BBE domain-containing protein[Arabidopsis thaliana]
AT3G29380	3.1031	AT3G29380	transcription initiation factor TFIIB[Arabidopsis thaliana]
AT1G47730	3.0973	AT1G47730	putative F-box protein[Arabidopsis thaliana]
AT2G22860	3.0951	PSK2	phytosulfokine-beta[Arabidopsis thaliana]
AT3G25990	3.0942	AT3G25990	DNA-binding protein GT-1-related protein[Arabidopsis thaliana]
AT2G34280	3.0935	AT2G34280	F-box protein[Arabidopsis thaliana]
AT1G49450	3.0927	AT1G49450	WD40 domain-containing protein[Arabidopsis thaliana]
AT2G01770	3.0924	VIT1	vacuolar iron transporter 1[Arabidopsis thaliana]
AT3G15950	3.0862	NAI2	DNA topoisomerase-like protein[Arabidopsis thaliana]
AT2G14390	3.0846	AT2G14390	hypothetical protein[Arabidopsis thaliana]
AT5G52250	3.083	AT5G52250	transducin/WD40 domain-containing protein[Arabidopsis thaliana]
AT1G66830	3.0754	AT1G66830	putative leucine-rich repeat transmembrane protein kinase[Arabidopsis thaliana]
AT4G28085	3.0742	AT4G28085	hypothetical protein[Arabidopsis thaliana]
AT1G76960	3.0688	AT1G76960	hypothetical protein[Arabidopsis thaliana]
AT3G46900	3.0686	COPT2	copper transporter 2[Arabidopsis thaliana]
AT4G38080	3.0683	AT4G38080	hydroxyproline-rich glycoprotein family protein[Arabidopsis thaliana]
AT4G34690	3.0659	AT4G34690	hypothetical protein[Arabidopsis thaliana]
AT5G12020	3.0606	HSP17.6II	heat shock protein 17.6-II[Arabidopsis thaliana]
AT5G21120	3.0568	EIL2	ethylene insensitive 3-like 2 protein[Arabidopsis thaliana]
AT5G59530	3.0475	AT5G59530	putative 2-oxoglutarate-dependent dioxygenase[Arabidopsis thaliana]
AT2G33720	3.0474	AT2G33720	B3 domain-containing protein[Arabidopsis thaliana]
AT1G34420	3.0452	AT1G34420	leucine-rich repeat transmembrane protein kinase-like protein[Arabidopsis thaliana]
AT1G08730	3.045	XIC	myosin motor domain-containing protein and DIL domain-containing protein[Arabidopsis thaliana]
AT4G15610	3.0368	AT4G15610	hypothetical protein[Arabidopsis thaliana]
AT2G30250	3.0355	WRKY25	putative WRKY transcription factor 25[Arabidopsis thaliana]
AT4G36988	3.0335	CPuORF49	uncharacerized protein[Arabidopsis thaliana]
AT3G50740	3.0333	UGT72E1	coniferyl-alcohol glucosyltransferase[Arabidopsis thaliana]
AT3G13062	3.0319	AT3G13062	lipid-binding START domain-containing protein[Arabidopsis thaliana]
AT3G60060	3.0293	AT3G60060	NAD(P)-binding Rossmann-fold-containing protein[Arabidopsis thaliana]
AT2G02990	3.0293	RNS1	ribonuclease 1[Arabidopsis thaliana]
AT2G41640	3.0249	AT2G41640	Glycosyltransferase family 61 protein[Arabidopsis thaliana]
AT3G01290	3.0231	AT3G01290	Hypersensitive-induced response protein 3[Arabidopsis thaliana]
AT2G23290	3.0226	MYB70	myb domain protein 70[Arabidopsis thaliana]
AT3G20475	3.0225	MSH5	DNA mismatch repair protein MSH5[Arabidopsis thaliana]
AT2G27080	3.0198	AT2G27080	late embryogenesis abundant hydroxyproline-rich glycoprotein[Arabidopsis thaliana]
AT5G55970	3.0161	AT5G55970	RING/U-box domain-containing protein[Arabidopsis thaliana]
AT5G18310	3.0133	AT5G18310	hypothetical protein[Arabidopsis thaliana]
AT5G59680	3.0106	AT5G59680	leucine-rich repeat protein kinase-like protein[Arabidopsis thaliana]
AT4G27460	3.0094	AT4G27460	cystathionine beta-synthase domain-containing protein[Arabidopsis thaliana]
AT5G65380	3.0077	AT5G65380	mate efflux domain-containing protein[Arabidopsis thaliana]
AT2G02930	3.0059	GSTF3	glutathione S-transferase 16[Arabidopsis thaliana]
AT5G65870	3.0017	PSK5	phytosulfokine-beta[Arabidopsis thaliana]
AT5G37600	2.9909	GSR	glutamine synthetase cytosolic isozyme 1-1[Arabidopsis thaliana]
AT1G69610	2.9886	AT1G69610	hypothetical protein[Arabidopsis thaliana]
AT2G25810	2.9879	TIP4;1	aquaporin TIP4-1[Arabidopsis thaliana]
AT5G02100	2.984	UNE18	Oxysterol-binding family protein[Arabidopsis thaliana]
AT3G45500	2.9824	AT3G45500	hypothetical protein[Arabidopsis thaliana]
AT3G50280	2.9747	AT3G50280	uncharacterized acetyltransferase[Arabidopsis thaliana]
AT4G36670	2.9701	AT4G36670	putative polyol transporter 6[Arabidopsis thaliana]
AT4G36040	2.97	AT4G36040	chaperone protein dnaJ 11[Arabidopsis thaliana]
AT1G68850	2.97	AT1G68850	peroxidase 11[Arabidopsis thaliana]
AT3G03410	2.9682	AT3G03410	putative calcium-binding protein CML34[Arabidopsis thaliana]
AT2G23900	2.9678	AT2G23900	Pectin lyase-like protein[Arabidopsis thaliana]
AT4G25160	2.9656	AT4G25160	U-box domain-containing protein 35[Arabidopsis thaliana]
AT1G06620	2.9652	AT1G06620	1-aminocyclopropane-1-carboxylate oxidase-1[Arabidopsis thaliana]
AT1G48800	2.9561	AT1G48800	terpene cyclase, C1 domain-containing protein[Arabidopsis thaliana]
AT4G22870	2.9527	AT4G22870	leucoanthocyanidin dioxygenase[Arabidopsis thaliana]
AT5G05320	2.9496	AT5G05320	FAD/NAD(P)-binding oxidoreductase family protein[Arabidopsis thaliana]
AT5G18130	2.9491	AT5G18130	hypothetical protein[Arabidopsis thaliana]
AT5G62150	2.9467	AT5G62150	peptidoglycan-binding LysM domain-containing protein[Arabidopsis thaliana]
AT5G05410	2.9441	DREB2A	dehydration-responsive element-binding protein 2A[Arabidopsis thaliana]
AT3G48480	2.9377	AT3G48480	cysteine-type peptidase[Arabidopsis thaliana]
AT3G05460	2.9354	AT3G05460	sporozoite surface protein-like protein[Arabidopsis thaliana]
AT2G43060	2.9351	IBH1	ILI1 binding bHLH 1 protein[Arabidopsis thaliana]
AT3G25610	2.9346	AT3G25610	phospholipid-transporting ATPase 10[Arabidopsis thaliana]
AT3G46810	2.9301	AT3G46810	cysteine/histidine-rich C1 domain-containing protein[Arabidopsis thaliana]
AT3G44840	2.9254	AT3G44840	S-adenosyl-L-methionine-dependent methyltransferase-like protein[Arabidopsis thaliana]
AT3G13810	2.9212	IDD11	protein indeterminate(ID)-domain 11[Arabidopsis thaliana]
AT3G49320	2.9207	AT3G49320	Metal-dependent protein hydrolase[Arabidopsis thaliana]
AT4G23260	2.9107	CRK18	cysteine-rich receptor-like protein kinase 18[Arabidopsis thaliana]
AT1G69840	2.9104	AT1G69840	Hypersensitive-induced response protein 2[Arabidopsis thaliana]
AT5G59060	2.9031	AT5G59060	hypothetical protein[Arabidopsis thaliana]
AT3G52400	2.903	SYP122	syntaxin-122[Arabidopsis thaliana]
AT3G07150	2.9011	AT3G07150	hypothetical protein[Arabidopsis thaliana]
AT4G23220	2.8926	CRK14	cysteine-rich receptor-like protein kinase 14[Arabidopsis thaliana]
AT5G18370	2.8918	AT5G18370	TIR-NBS-LRR class disease resistance protein[Arabidopsis thaliana]
AT5G45120	2.8901	AT5G45120	aspartyl protease family protein[Arabidopsis thaliana]
AT2G41860	2.8896	CPK14	calcium-dependent protein kinase 14[Arabidopsis thaliana]
AT4G28390	2.8867	AAC3	ADP/ATP carrier 3 protein[Arabidopsis thaliana]
AT5G65140	2.8855	AT5G65140	haloacid dehalogenase-like hydrolase domain-containing protein[Arabidopsis thaliana]
AT4G39830	2.8831	AT4G39830	putative L-ascorbate oxidase[Arabidopsis thaliana]
AT1G77920	2.8797	AT1G77920	transcription factor TGA7[Arabidopsis thaliana]
AT3G03660	2.8789	WOX11	WUSCHEL related homeobox 11[Arabidopsis thaliana]
AT1G23040	2.8773	AT1G23040	hydroxyproline-rich glycoprotein family protein[Arabidopsis thaliana]
AT3G23770	2.8768	AT3G23770	O-Glycosyl hydrolases family 17 protein[Arabidopsis thaliana]
AT1G17420	2.8729	LOX3	lipoxygenase 3[Arabidopsis thaliana]
AT1G53180	2.8708	AT1G53180	hypothetical protein[Arabidopsis thaliana]
AT2G20560	2.8707	AT2G20560	DNAJ heat shock protein-like protein[Arabidopsis thaliana]
AT5G52750	2.8662	AT5G52750	heavy metal transport/detoxification domain-containing protein[Arabidopsis thaliana]
AT4G14365	2.8649	XBAT34	putative E3 ubiquitin-protein ligase XBAT34[Arabidopsis thaliana]
AT2G36750	2.8642	UGT73C1	cytokinin-O-glucosyltransferase 1[Arabidopsis thaliana]
AT1G17630	2.8607	AT1G17630	pentatricopeptide repeat-containing protein[Arabidopsis thaliana]
AT1G33560	2.8558	ADR1	disease resistance protein ADR1[Arabidopsis thaliana]
AT1G51990	2.8555	AT1G51990	O-methyltransferase-like 2 protein[Arabidopsis thaliana]
AT2G02520	2.8539	AT2G02520	RNA-directed DNA polymerase (reverse transcriptase)-related family protein[Arabidopsis thaliana]
AT3G22660	2.8392	AT3G22660	putative rRNA-processing protein EBP2-like protein[Arabidopsis thaliana]
AT5G58940	2.8329	CRCK1	calmodulin-binding receptor-like cytoplasmic kinase 1[Arabidopsis thaliana]
AT5G55050	2.8318	AT5G55050	GDSL esterase/lipase[Arabidopsis thaliana]
AT1G78000	2.8295	SULTR1;2	sulfate transporter 1.2[Arabidopsis thaliana]
AT2G24100	2.822	AT2G24100	hypothetical protein[Arabidopsis thaliana]
AT1G52000	2.82	AT1G52000	jacalin-like lectin domain-containing protein[Arabidopsis thaliana]
AT5G58620	2.8189	AT5G58620	zinc finger CCCH domain-containing protein 66[Arabidopsis thaliana]
AT4G28700	2.8184	AMT1;4	ammonium transporter 1;4[Arabidopsis thaliana]
AT2G33830	2.8152	AT2G33830	dormancy/auxin associated protein[Arabidopsis thaliana]
AT4G25810	2.8077	XTR6	xyloglucan:xyloglucosyl transferase[Arabidopsis thaliana]
AT1G02400	2.8027	GA2OX6	gibberellin 2-oxidase 6[Arabidopsis thaliana]
AT1G55610	2.8016	BRL1	serine/threonine-protein kinase BRI1-like 1[Arabidopsis thaliana]
AT5G64570	2.8015	XYL4	beta-D-xylosidase 4[Arabidopsis thaliana]
AT3G44750	2.7988	HDA3	histone deacetylase HDT1[Arabidopsis thaliana]
AT1G14370	2.7945	APK2A	protein kinase 2A[Arabidopsis thaliana]
AT1G77655	2.7905	AT1G77655	hypothetical protein[Arabidopsis thaliana]
AT5G02020	2.7875	AT5G02020	hypothetical protein[Arabidopsis thaliana]
AT4G32750	2.7846	AT4G32750	hypothetical protein[Arabidopsis thaliana]
AT3G15500	2.7844	NAC3	NAC domain-containing protein 55[Arabidopsis thaliana]
AT5G01690	2.7819	CHX27	cation/H(+) antiporter 27[Arabidopsis thaliana]
AT1G20750	2.7794	AT1G20750	RAD3-like DNA-binding helicase protein[Arabidopsis thaliana]
AT5G61720	2.778	AT5G61720	hypothetical protein[Arabidopsis thaliana]
AT1G72520	2.7757	AT1G72520	lipoxygenase 4[Arabidopsis thaliana]
AT3G62960	2.7713	AT3G62960	glutaredoxin-C14[Arabidopsis thaliana]
AT2G39950	2.7699	AT2G39950	hypothetical protein[Arabidopsis thaliana]
AT4G29050	2.7697	AT4G29050	concanavalin A-like lectin kinase-like protein[Arabidopsis thaliana]
AT5G50120	2.7609	AT5G50120	transducin/WD40 domain-containing protein[Arabidopsis thaliana]
AT4G36610	2.7603	AT4G36610	hydrolase, alpha/beta fold family protein[Arabidopsis thaliana]
AT3G08720	2.7592	S6K2	serine/threonine protein kinase 2[Arabidopsis thaliana]
AT2G31470	2.7552	DOR	F-box protein DOR[Arabidopsis thaliana]
AT1G07550	2.7544	AT1G07550	putative LRR receptor-like serine/threonine-protein kinase[Arabidopsis thaliana]
AT3G53080	2.7539	AT3G53080	D-galactoside/L-rhamnose binding SUEL lectin protein[Arabidopsis thaliana]
AT1G64370	2.7521	AT1G64370	hypothetical protein[Arabidopsis thaliana]
AT3G52460	2.7518	AT3G52460	hydroxyproline-rich glycoprotein family protein[Arabidopsis thaliana]
AT3G16810	2.7467	PUM24	protein pumilio 24[Arabidopsis thaliana]
AT1G19040	2.741	AT1G19040	no apical meristem-domain containing transcriptional regulator[Arabidopsis thaliana]
AT1G32960	2.7387	SBT3.3	Subtilase-like protein[Arabidopsis thaliana]
AT2G32830	2.7356	PHT1;5	putative inorganic phosphate transporter 1-5[Arabidopsis thaliana]
AT5G54060	2.7328	UF3GT	UDP-glucose:flavonoid 3-o-glucosyltransferase[Arabidopsis thaliana]
AT3G63010	2.7295	GID1B	putative gibberellin receptor GID1L2[Arabidopsis thaliana]
AT5G49190	2.726	SUS2	sucrose synthase 2[Arabidopsis thaliana]
AT1G77510	2.7238	PDIL1-2	protein disulfide-isomerase 2[Arabidopsis thaliana]
AT4G24450	2.7232	PWD	phosphoglucan, water dikinase[Arabidopsis thaliana]
AT1G24140	2.7181	AT1G24140	matrix metalloprotease domain-containing protein[Arabidopsis thaliana]
AT1G35710	2.717	AT1G35710	putative leucine-rich repeat receptor-like protein[Arabidopsis thaliana]
AT1G53903	2.7147	AT1G53903	hypothetical protein[Arabidopsis thaliana]
AT3G56600	2.7092	AT3G56600	phosphatidylinositol 3- and 4-kinase-like protein[Arabidopsis thaliana]
AT1G13370	2.7083	AT1G13370	histone H3[Arabidopsis thaliana]
AT2G05140	2.7065	AT2G05140	phosphoribosylaminoimidazole carboxylase-like protein[Arabidopsis thaliana]
AT2G03130	2.7049	AT2G03130	large subunit ribosomal protein L7/L12[Arabidopsis thaliana]
AT4G10955	2.7022	AT4G10955	GDSL esterase/lipase[Arabidopsis thaliana]
AT5G47220	2.701	ERF2	ethylene-responsive transcription factor 2[Arabidopsis thaliana]
AT1G27770	2.6967	ACA1	autoinhibited Ca2+-ATPase 1[Arabidopsis thaliana]
AT1G04660	2.6954	AT1G04660	glycine-rich protein[Arabidopsis thaliana]
AT1G19020	2.6947	AT1G19020	hypothetical protein[Arabidopsis thaliana]
AT2G04300	2.6921	AT2G04300	putative leucine-rich repeat protein kinase[Arabidopsis thaliana]
AT5G35510	2.6908	AT5G35510	hypothetical protein[Arabidopsis thaliana]
AT3G49340	2.6888	AT3G49340	putative cysteine proteinase[Arabidopsis thaliana]
AT2G32800	2.6799	AP4.3A	putative protein kinase[Arabidopsis thaliana]
AT3G03470	2.6792	CYP89A9	cytochrome P450, family 87, subfamily A, polypeptide 9[Arabidopsis thaliana]
AT1G56690	2.6784	AT1G56690	pentatricopeptide repeat-containing protein[Arabidopsis thaliana]
AT1G69490	2.6769	NAP	NAC domain-containing protein 29[Arabidopsis thaliana]
AT5G04980	2.6746	AT5G04980	endonuclease/exonuclease/phosphatase domain-containing protein[Arabidopsis thaliana]
AT5G61990	2.6744	AT5G61990	pentatricopeptide repeat-containing protein[Arabidopsis thaliana]
AT4G39440	2.6725	AT4G39440	hypothetical protein
AT4G33050	2.6706	EDA39	calmodulin-binding protein[Arabidopsis thaliana]
AT5G01440	2.6644	AT5G01440	hypothetical protein[Arabidopsis thaliana]
AT1G78990	2.6626	AT1G78990	HXXXD-type acyl-transferase[Arabidopsis thaliana]
AT5G52790	2.6603	AT5G52790	CBS domain-containing protein with a domain of unknown function (DUF21)[Arabidopsis thaliana]
AT3G24500	2.6592	MBF1C	multiprotein-bridging factor 1c[Arabidopsis thaliana]
AT4G01720	2.6502	WRKY47	putative WRKY transcription factor 47[Arabidopsis thaliana]
AT4G05030	2.6497	AT4G05030	putative copper transport protein[Arabidopsis thaliana]
AT2G07760	2.6468	AT2G07760	Zinc knuckle (CCHC-type) family protein[Arabidopsis thaliana]
AT2G32870	2.6466	AT2G32870	TRAF-like family protein[Arabidopsis thaliana]
AT1G17950	2.6464	MYB52	myb domain protein 52[Arabidopsis thaliana]
AT1G61610	2.644	AT1G61610	S-locus lectin protein kinase-like protein[Arabidopsis thaliana]
AT3G14950	2.6438	TTL2	tetratricopetide-repeat thioredoxin-like 2 protein[Arabidopsis thaliana]
AT1G78030	2.6438	AT1G78030	hypothetical protein[Arabidopsis thaliana]
AT4G35985	2.639	AT4G35985	senescence/dehydration-associated protein[Arabidopsis thaliana]
AT4G14390	2.6383	AT4G14390	ankyrin repeat-containing protein[Arabidopsis thaliana]
AT2G03010	2.6313	AT2G03010	hypothetical protein[Arabidopsis thaliana]
AT3G29190	2.6312	AT3G29190	terpene cyclase, C1 domain-containing protein[Arabidopsis thaliana]
AT1G21000	2.6285	AT1G21000	PLATZ transcription factor domain-containing protein[Arabidopsis thaliana]
AT1G52800	2.6278	AT1G52800	oxidoreductase, 2OG-Fe(II) oxygenase family protein[Arabidopsis thaliana]
AT1G51880	2.6268	RHS6	protein root hair specific 6[Arabidopsis thaliana]
AT3G17970	2.6258	TOC64-III	translocon at the outer membrane of chloroplasts 64-III[Arabidopsis thaliana]
AT1G17020	2.6214	SRG1	protein SRG1[Arabidopsis thaliana]
AT5G58760	2.6145	DDB2	DNA damage-binding protein 2[Arabidopsis thaliana]
AT5G17270	2.6135	AT5G17270	tetratricopeptide repeat-containing protein[Arabidopsis thaliana]
AT5G59700	2.6106	AT5G59700	putative receptor-like protein kinase[Arabidopsis thaliana]
AT4G17660	2.6103	AT4G17660	protein kinase family protein[Arabidopsis thaliana]
AT5G52050	2.6096	AT5G52050	mate efflux domain-containing protein[Arabidopsis thaliana]
AT4G26600	2.6086	AT4G26600	S-adenosyl-L-methionine-dependent methyltransferase-like protein[Arabidopsis thaliana]
AT5G39850	2.6066	AT5G39850	40S ribosomal protein S9-2[Arabidopsis thaliana]
AT5G55330	2.6042	AT5G55330	putative long-chain-alcohol O-fatty-acyltransferase 6[Arabidopsis thaliana]
AT4G20090	2.6042	EMB1025	pentatricopeptide repeat-containing protein[Arabidopsis thaliana]
AT1G32940	2.6035	SBT3.5	Subtilase-like protein[Arabidopsis thaliana]
AT4G18580	2.603	AT4G18580	hypothetical protein[Arabidopsis thaliana]
AT4G23610	2.601	AT4G23610	late embryogenesis abundant hydroxyproline-rich glycoprotein[Arabidopsis thaliana]
AT3G17230	2.5931	AT3G17230	invertase/pectin methylesterase inhibitor-like protein[Arabidopsis thaliana]
AT5G06940	2.5924	AT5G06940	probably inactive leucine-rich repeat receptor-like protein kinase[Arabidopsis thaliana]
AT1G32700	2.5907	AT1G32700	PLATZ transcription factor domain-containing protein[Arabidopsis thaliana]
AT5G42910	2.59	AT5G42910	abscisic acid-insensitive 5-like protein 8[Arabidopsis thaliana]
AT1G47300	2.5895	AT1G47300	F-box protein[Arabidopsis thaliana]
AT3G48640	2.5863	AT3G48640	hypothetical protein[Arabidopsis thaliana]
AT5G19875	2.5855	AT5G19875	hypothetical protein[Arabidopsis thaliana]
AT5G23230	2.5855	NIC2	nicotinamidase 2[Arabidopsis thaliana]
AT5G57690	2.585	DGK4	diacylglycerol kinase 4[Arabidopsis thaliana]
AT5G63930	2.5802	AT5G63930	leucine-rich repeat protein kinase-like protein[Arabidopsis thaliana]
AT2G36790	2.5784	UGT73C6	flavonol-3-O-glycoside-7-O-glucosyltransferase 1[Arabidopsis thaliana]
AT5G66940	2.5749	AT5G66940	Dof zinc finger protein DOF5.8[Arabidopsis thaliana]
AT3G07520	2.5744	GLR1.4	glutamate receptor 1.4[Arabidopsis thaliana]
AT1G72830	2.5715	NF-YA3	nuclear transcription factor Y subunit A-3[Arabidopsis thaliana]
AT4G35370	2.5708	AT4G35370	transducin/WD40 domain-containing protein[Arabidopsis thaliana]
AT3G51970	2.5634	ASAT1	acyl-CoA sterol acyl transferase 1[Arabidopsis thaliana]
AT5G59820	2.5628	RHL41	C2H2-type zinc finger protein[Arabidopsis thaliana]
AT1G09810	2.5626	ECT11	evolutionarily conserved C-terminal region 11 protein[Arabidopsis thaliana]
AT3G04440	2.5616	AT3G04440	Plasma-membrane choline transporter family protein[Arabidopsis thaliana]
AT1G62840	2.5589	AT1G62840	hypothetical protein[Arabidopsis thaliana]
AT1G64830	2.5568	AT1G64830	aspartyl protease-like protein[Arabidopsis thaliana]
AT1G72060	2.5562	AT1G72060	serine-type endopeptidase inhibitor[Arabidopsis thaliana]
AT1G56060	2.5557	AT1G56060	hypothetical protein[Arabidopsis thaliana]
AT1G50720	2.5549	AT1G50720	stigma-specific stig1-like protein[Arabidopsis thaliana]
AT2G07741	2.5393	AT2G07741	ATP synthase subunit a-1[Arabidopsis thaliana]
AT3G26320	2.5321	CYP71B36	cytochrome P450 71B36[Arabidopsis thaliana]
AT5G43910	2.5291	AT5G43910	pfkB-like carbohydrate kinase family protein[Arabidopsis thaliana]
AT3G14700	2.5269	AT3G14700	SART-1 family protein[Arabidopsis thaliana]
AT2G07707	2.524	AT2G07707	ATP synthase protein YMF19[Arabidopsis thaliana]
AT4G19420	2.516	AT4G19420	putative Pectinacetylesterase[Arabidopsis thaliana]
AT5G39050	2.5144	AT5G39050	HXXXD-type acyl-transferase-like protein[Arabidopsis thaliana]
AT1G45150	2.5132	AT1G45150	hypothetical protein[Arabidopsis thaliana]
AT5G27870	2.511	AT5G27870	pectinesterase 28[Arabidopsis thaliana]
AT1G53870	2.5085	AT1G53870	LURP-one-related 3 protein[Arabidopsis thaliana]
AT2G28580	2.5083	AT2G28580	hypothetical protein[Arabidopsis thaliana]
AT2G31880	2.5062	SOBIR1	putative leucine-rich repeat transmembrane protein kinase[Arabidopsis thaliana]
AT5G37540	2.5057	AT5G37540	aspartyl protease family protein[Arabidopsis thaliana]
AT5G03980	2.5052	AT5G03980	GDSL esterase/lipase[Arabidopsis thaliana]
AT4G24200	2.5047	AT4G24200	Transcription elongation factor (TFIIS) family protein[Arabidopsis thaliana]
AT1G23870	2.5042	TPS9	putative alpha,alpha-trehalose-phosphate synthase [UDP-forming] 9[Arabidopsis thaliana]
AT3G44860	2.5009	FAMT	farnesoic acid carboxyl-O-methyltransferase[Arabidopsis thaliana]
AT1G30220	2.4988	INT2	putative inositol transporter 2[Arabidopsis thaliana]
AT4G23880	2.4988	AT4G23880	hypothetical protein[Arabidopsis thaliana]
AT1G18390	2.4978	AT1G18390	protein kinase domain-containing protein[Arabidopsis thaliana]
AT1G23570	2.489	AT1G23570	hypothetical protein[Arabidopsis thaliana]
AT3G48080	2.4851	AT3G48080	lipase class 3 family protein / disease resistance protein-related protein[Arabidopsis thaliana]
AT4G30640	2.484	AT4G30640	putative F-box/LRR-repeat protein 19[Arabidopsis thaliana]
AT2G04063	2.4771	AT2G04063	glycine-rich protein[Arabidopsis thaliana]
AT2G03670	2.4745	CDC48B	cell division control protein 48-B[Arabidopsis thaliana]
AT1G22890	2.4744	AT1G22890	hypothetical protein[Arabidopsis thaliana]
AT2G13790	2.4738	SERK4	somatic embryogenesis receptor kinase 4[Arabidopsis thaliana]
AT3G16770	2.4718	EBP	ethylene-responsive transcription factor RAP2-3[Arabidopsis thaliana]
AT3G26820	2.4638	AT3G26820	Esterase/lipase/thioesterase family protein[Arabidopsis thaliana]
AT4G25390	2.4629	AT4G25390	protein kinase family protein[Arabidopsis thaliana]
AT1G73270	2.4582	scpl6	serine carboxypeptidase-like 6[Arabidopsis thaliana]
AT1G30070	2.4562	AT1G30070	calcyclin binding protein[Arabidopsis thaliana]
AT5G24210	2.4528	AT5G24210	lipase class 3 family protein[Arabidopsis thaliana]
AT1G79270	2.4518	ECT8	hypothetical protein[Arabidopsis thaliana]
AT4G18120	2.4506	ML3	protein MEI2-like 3[Arabidopsis thaliana]
AT1G56520	2.4493	AT1G56520	TIR-NBS-LRR class disease resistance protein[Arabidopsis thaliana]
AT1G80440	2.4479	AT1G80440	F-box/kelch-repeat protein[Arabidopsis thaliana]
AT4G36000	2.4478	AT4G36000	pathogenesis-related thaumatin family protein[Arabidopsis thaliana]
AT5G38210	2.4447	AT5G38210	protein kinase-like protein[Arabidopsis thaliana]
AT4G10560	2.442	MEE53	Cysteine/Histidine-rich C1 domain family protein[Arabidopsis thaliana]
AT5G44480	2.4416	DUR	UDP-arabinose 4-epimerase[Arabidopsis thaliana]
AT1G70700	2.4391	TIFY7	protein TIFY 7[Arabidopsis thaliana]
AT1G14780	2.4313	AT1G14780	MAC/Perforin domain-containing protein[Arabidopsis thaliana]
AT4G12280	2.4309	AT4G12280	copper amine oxidase family protein[Arabidopsis thaliana]
AT1G52880	2.4287	NAM	NAC domain-containing protein 18[Arabidopsis thaliana]
AT5G46520	2.4272	AT5G46520	TIR-NBS-LRR class disease resistance protein[Arabidopsis thaliana]
AT4G19620	2.4265	AT4G19620	hypothetical protein[Arabidopsis thaliana]
AT1G65610	2.426	KOR2	endoglucanase 7[Arabidopsis thaliana]
AT1G15170	2.4237	AT1G15170	mate efflux-like protein[Arabidopsis thaliana]
AT1G68990	2.4219	MGP3	DNA-directed RNA polymerase 1[Arabidopsis thaliana]
AT4G09760	2.4218	AT4G09760	protein kinase family protein[Arabidopsis thaliana]
AT1G24400	2.4214	LHT2	lysine histidine transporter 2[Arabidopsis thaliana]
AT5G14530	2.4145	AT5G14530	transducin/WD40 domain-containing protein[Arabidopsis thaliana]
AT1G19640	2.414	JMT	jasmonic acid carboxyl methyltransferase[Arabidopsis thaliana]
AT3G60180	2.414	AT3G60180	uridylate kinase-like protein[Arabidopsis thaliana]
AT5G28320	2.4119	AT5G28320	hypothetical protein[Arabidopsis thaliana]
AT2G29990	2.4102	NDA2	NADH dehydrogenase[Arabidopsis thaliana]
AT5G16580	2.41	BGLU2	putative beta-glucosidase 2[Arabidopsis thaliana]
AT3G18600	2.4091	AT3G18600	DEAD-box ATP-dependent RNA helicase 51[Arabidopsis thaliana]
AT4G12080	2.409	AHL1	AT-hook motif nuclear-localized protein 1[Arabidopsis thaliana]
AT2G24550	2.4021	AT2G24550	hypothetical protein[Arabidopsis thaliana]
AT1G28330	2.3984	DYL1	dormancy-associated protein-like 1[Arabidopsis thaliana]
AT1G03850	2.3977	AT1G03850	monothiol glutaredoxin-S13[Arabidopsis thaliana]
AT1G64110	2.3964	AT1G64110	P-loop containing nucleoside triphosphate hydrolase-like protein[Arabidopsis thaliana]
AT5G25120	2.3959	CYP71B11	cytochrome P450 71B11[Arabidopsis thaliana]
AT1G55780	2.3934	AT1G55780	protein coding
AT3G22160	2.3932	AT3G22160	VQ motif-containing protein[Arabidopsis thaliana]
AT2G26320	2.3932	AGL33	protein agamous-like 33[Arabidopsis thaliana]
AT3G25780	2.3926	AOC3	allene oxide cyclase 3[Arabidopsis thaliana]
AT1G23850	2.3893	AT1G23850	hypothetical protein[Arabidopsis thaliana]
AT1G08030	2.3892	TPST	protein-tyrosine sulfotransferase[Arabidopsis thaliana]
AT1G02850	2.3862	BGLU11	beta glucosidase 11[Arabidopsis thaliana]
AT3G45290	2.3849	MLO3	MLO-like protein 3[Arabidopsis thaliana]
AT1G09070	2.3831	SRC2	hypothetical protein[Arabidopsis thaliana]
AT1G34750	2.3829	AT1G34750	putative protein phosphatase 2C 10[Arabidopsis thaliana]
AT5G65850	2.3826	AT5G65850	F-box protein[Arabidopsis thaliana]
AT2G42350	2.3821	AT2G42350	RING-H2 finger protein ATL40[Arabidopsis thaliana]
AT1G74850	2.382	PTAC2	plastid transcriptionally active 2[Arabidopsis thaliana]
AT1G65090	2.3797	AT1G65090	hypothetical protein[Arabidopsis thaliana]
AT2G05380	2.3794	GRP3S	glycine-rich protein 3 short isoform[Arabidopsis thaliana]
AT5G43450	2.3782	AT5G43450	putative 2-oxoglutarate-dependent dioxygenase[Arabidopsis thaliana]
AT4G05100	2.378	MYB74	myb domain protein 74[Arabidopsis thaliana]
AT3G27785	2.3779	MYB118	myb domain protein 118[Arabidopsis thaliana]
AT1G67600	2.3745	AT1G67600	Acid phosphatase/vanadium-dependent haloperoxidase-related protein[Arabidopsis thaliana]
AT3G61040	2.374	CYP76C7	cytochrome P450, family 76, subfamily C, polypeptide 7[Arabidopsis thaliana]
AT5G41740	2.3736	AT5G41740	TIR-NBS-LRR class disease resistance protein[Arabidopsis thaliana]
AT3G15780	2.3728	AT3G15780	hypothetical protein[Arabidopsis thaliana]
AT3G61210	2.3684	AT3G61210	S-adenosylmethionine-dependent methyltransferasedomain-containing protein[Arabidopsis thaliana]
AT3G24000	2.366	AT3G24000	pentatricopeptide repeat-containing protein[Arabidopsis thaliana]
AT4G27980	2.3566	AT4G27980	hypothetical protein[Arabidopsis thaliana]
AT4G27830	2.3521	BGLU10	beta glucosidase 10[Arabidopsis thaliana]
AT3G61190	2.351	BAP1	BON1-associated protein 1[Arabidopsis thaliana]
AT3G26590	2.3495	AT3G26590	mate efflux domain-containing protein[Arabidopsis thaliana]
AT2G31160	2.3465	LSH3	hypothetical protein[Arabidopsis thaliana]
AT3G27210	2.3422	AT3G27210	hypothetical protein[Arabidopsis thaliana]
AT1G68740	2.342	PHO1;H1	phosphate transporter PHO1-1[Arabidopsis thaliana]
AT5G12420	2.3385	AT5G12420	O-acyltransferase (WSD1-like) family protein[Arabidopsis thaliana]
AT5G60410	2.3357	SIZ1	E3 SUMO-protein ligase SIZ1[Arabidopsis thaliana]
AT5G38195	2.3344	AT5G38195	bifunctional inhibitor/lipid-transfer protein/seed storage 2S albumin-like protein[Arabidopsis thali
AT5G44510	2.332	TAO1	target of AVRB operation1 protein[Arabidopsis thaliana]
AT3G23790	2.3319	AAE16	AMP-dependent synthetase and ligase family protein[Arabidopsis thaliana]
AT1G72430	2.3312	AT1G72430	SAUR-like auxin-responsive protein family[Arabidopsis thaliana]
AT3G20250	2.3303	PUM5	pumilio 5[Arabidopsis thaliana]
AT3G13940	2.3299	AT3G13940	DNA binding / DNA-directed RNA polymerase[Arabidopsis thaliana]
AT4G37520	2.3291	AT4G37520	peroxidase 50[Arabidopsis thaliana]
AT5G17760	2.3271	AT5G17760	AAA-type ATPase family protein[Arabidopsis thaliana]
AT3G15150	2.3266	HPY2	E3 SUMO-protein ligase MMS21[Arabidopsis thaliana]
AT3G51240	2.3221	F3H	Naringenin,2-oxoglutarate 3-dioxygenase[Arabidopsis thaliana]
AT5G24290	2.3153	AT5G24290	vacuolar iron transporter-like protein[Arabidopsis thaliana]
AT1G01640	2.3096	AT1G01640	BTB/POZ domain-containing protein[Arabidopsis thaliana]
AT1G63090	2.3015	PP2-A11	F-box protein PP2-A11[Arabidopsis thaliana]
AT1G18890	2.301	CDPK1	calcium-dependent protein kinase 1[Arabidopsis thaliana]
AT5G04720	2.2984	ADR1-L2	ADR1-like 2 protein[Arabidopsis thaliana]
AT1G05570	2.2979	CALS1	callose synthase 1[Arabidopsis thaliana]
AT2G15390	2.2977	FUT4	xyloglucan fucosyltransferase[Arabidopsis thaliana]
AT5G08350	2.2962	AT5G08350	GEM-like protein 4[Arabidopsis thaliana]
AT4G29820	2.2958	CFIM-25	CFIM-25-like protein[Arabidopsis thaliana]
AT1G64610	2.2946	AT1G64610	WD40 domain-containing protein[Arabidopsis thaliana]
AT3G50480	2.294	HR4	RPW8-like protein 4[Arabidopsis thaliana]
AT4G26340	2.2937	AT4G26340	F-box/FBD/LRR-repeat protein[Arabidopsis thaliana]
AT5G57190	2.2926	PSD2	phosphatidylserine decarboxylase 2[Arabidopsis thaliana]
AT5G11930	2.2917	AT5G11930	glutaredoxin-C10[Arabidopsis thaliana]
AT2G01540	2.2906	AT2G01540	calcium-dependent lipid-binding domain-containing protein[Arabidopsis thaliana]
AT1G02470	2.2885	AT1G02470	SRPBCC ligand-binding domain-containing protein[Arabidopsis thaliana]
AT5G58350	2.2884	WNK4	putative serine/threonine-protein kinase WNK4[Arabidopsis thaliana]
AT5G28010	2.2857	AT5G28010	SRPBCC ligand-binding domain-containing protein[Arabidopsis thaliana]
AT1G66910	2.2856	AT1G66910	protein kinase domain-containing protein[Arabidopsis thaliana]
AT4G31240	2.2827	AT4G31240	putative nucleoredoxin 3[Arabidopsis thaliana]
AT2G15790	2.2817	SQN	Peptidyl-prolyl cis-trans isomerase CYP40[Arabidopsis thaliana]
AT1G21520	2.2761	AT1G21520	hypothetical protein[Arabidopsis thaliana]
AT3G12090	2.2746	TET6	tetraspanin6[Arabidopsis thaliana]
AT5G02200	2.2739	FHL	far-red-elongated hypocotyl1-like protein[Arabidopsis thaliana]
AT4G25800	2.2715	AT4G25800	Calmodulin-binding protein[Arabidopsis thaliana]
AT4G25730	2.2698	AT4G25730	FtsJ-like methyltransferase family protein[Arabidopsis thaliana]
AT5G62620	2.2695	AT5G62620	putative beta-1,3-galactosyltransferase 19[Arabidopsis thaliana]
AT5G06550	2.2646	AT5G06550	hypothetical protein[Arabidopsis thaliana]
AT3G47420	2.2635	PS3	phosphate starvation-induced protein[Arabidopsis thaliana]
AT5G61590	2.2631	AT5G61590	ethylene-responsive transcription factor ERF107[Arabidopsis thaliana]
AT3G06070	2.263	AT3G06070	hypothetical protein[Arabidopsis thaliana]
AT1G02980	2.2624	CUL2	cullin 2[Arabidopsis thaliana]
AT2G18540	2.2611	AT2G18540	RmlC-like cupin-like protein[Arabidopsis thaliana]
AT2G25140	2.2607	CLPB4	casein lytic proteinase B4[Arabidopsis thaliana]
AT1G27461	2.257	AT1G27461	hypothetical protein[Arabidopsis thaliana]
AT1G67800	2.2519	AT1G67800	Copine (Calcium-dependent phospholipid-binding protein) family protein[Arabidopsis thaliana]
AT5G14670	2.251	ARFA1B	ADP-ribosylation factor A1B[Arabidopsis thaliana]
AT2G03580	2.2501	AT2G03580	F-box-related family protein[Arabidopsis thaliana]
AT1G76720	2.2489	AT1G76720	translation initiation factor eIF-5B[Arabidopsis thaliana]
AT1G43910	2.2487	AT1G43910	P-loop containing nucleoside triphosphate hydrolase-like protein[Arabidopsis thaliana]
AT1G18330	2.2481	EPR1	early-phytochrome-responsive1[Arabidopsis thaliana]
AT3G49790	2.2477	AT3G49790	Carbohydrate-binding protein[Arabidopsis thaliana]
AT5G23690	2.2458	AT5G23690	Polynucleotide adenylyltransferase family protein[Arabidopsis thaliana]
AT4G28350	2.2448	AT4G28350	concanavalin A-like lectin kinase-like protein[Arabidopsis thaliana]
AT1G60080	2.2448	AT1G60080	3' exoribonuclease domain 1-containing protein[Arabidopsis thaliana]
AT1G70300	2.2444	KUP6	Potassium transporter 6[Arabidopsis thaliana]
AT1G09240	2.2443	NAS3	Nicotianamine synthase 3[Arabidopsis thaliana]
AT1G14300	2.2412	AT1G14300	armadillo/beta-catenin-like repeats-containing protein[Arabidopsis thaliana]
AT3G51890	2.2394	AT3G51890	Clathrin light chain protein[Arabidopsis thaliana]
AT3G53280	2.2349	CYP71B5	cytochrome P450 71B5[Arabidopsis thaliana]
AT5G38240	2.2347	AT5G38240	Protein kinase family protein[Arabidopsis thaliana]
AT2G07671	2.2332	AT2G07671	ATP synthase subunit 9[Arabidopsis thaliana]
AT1G14060	2.2328	AT1G14060	GCK domain-containing protein[Arabidopsis thaliana]
AT2G07674	2.2321	AT2G07674	hypothetical protein[Arabidopsis thaliana]
AT4G00940	2.2281	AT4G00940	Dof zinc finger protein DOF4.1[Arabidopsis thaliana]
AT2G38860	2.2275	YLS5	class I glutamine amidotransferase-like domain-containing protein[Arabidopsis thaliana]
AT3G46020	2.2272	AT3G46020	RNA recognition motif-containing protein[Arabidopsis thaliana]
AT3G03920	2.2253	AT3G03920	H/ACA ribonucleoprotein complex subunit 1[Arabidopsis thaliana]
AT5G27860	2.2227	AT5G27860	hypothetical protein[Arabidopsis thaliana]
AT1G79900	2.2227	BAC2	Mitochondrial substrate carrier family protein[Arabidopsis thaliana]
AT3G56070	2.2222	ROC2	Peptidyl-prolyl cis-trans isomerase CYP19-3[Arabidopsis thaliana]
AT4G23320	2.2183	CRK24	cysteine-rich receptor-like protein kinase 24[Arabidopsis thaliana]
AT4G11840	2.2176	PLDGAMMA3	phospholipase D gamma 3[Arabidopsis thaliana]
AT5G04930	2.2163	ALA1	phospholipid-transporting ATPase 1[Arabidopsis thaliana]
AT1G69930	2.2161	GSTU11	glutathione S-transferase TAU 11[Arabidopsis thaliana]
AT5G41240	2.2159	GSTT2	glutathione S-transferase THETA 2[Arabidopsis thaliana]
AT3G01080	2.2157	WRKY58	WRKY DNA-binding protein 58[Arabidopsis thaliana]
AT1G62300	2.2126	WRKY6	WRKY transcription factor 6[Arabidopsis thaliana]
AT2G18700	2.2121	TPS11	putative alpha,alpha-trehalose-phosphate synthase [UDP-forming] 11[Arabidopsis thaliana]
AT5G66080	2.2067	AT5G66080	putative protein phosphatase 2C 79[Arabidopsis thaliana]
AT5G57910	2.2058	AT5G57910	hypothetical protein[Arabidopsis thaliana]
AT2G26440	2.2043	AT2G26440	pectinesterase 12[Arabidopsis thaliana]
AT2G41210	2.2041	PIP5K5	phosphatidylinositol-4-phosphate 5-kinase 5[Arabidopsis thaliana]
AT3G14990	2.2039	AT3G14990	class I glutamine amidotransferase domain-containing protein[Arabidopsis thaliana]
AT1G19510	2.2028	RL5	RAD-like 5 protein[Arabidopsis thaliana]
AT4G02780	2.2026	GA1	Ent-copalyl diphosphate synthase[Arabidopsis thaliana]
AT3G56390	2.2015	AT3G56390	hypothetical protein[Arabidopsis thaliana]
AT3G55560	2.2007	AGF2	AT-hook protein of GA feedback 2[Arabidopsis thaliana]
AT2G33770	2.2002	PHO2	putative ubiquitin-conjugating enzyme E2 24[Arabidopsis thaliana]
AT2G15130	2.1989	AT2G15130	basic secretory protein family protein[Arabidopsis thaliana]
AT1G59720	2.1962	CRR28	pentatricopeptide repeat-containing protein[Arabidopsis thaliana]
AT1G72680	2.1959	CAD1	putative cinnamyl alcohol dehydrogenase 1[Arabidopsis thaliana]
AT1G51760	2.1952	IAR3	IAA-amino acid hydrolase ILR1-like 4[Arabidopsis thaliana]
AT3G09260	2.1935	PYK10	beta-glucosidase 23[Arabidopsis thaliana]
AT5G62680	2.1925	AT5G62680	putative peptide/nitrate transporter[Arabidopsis thaliana]
AT5G45060	2.1919	AT5G45060	TIR-NBS-LRR class disease resistance protein[Arabidopsis thaliana]
AT5G26080	2.1901	AT5G26080	proline-rich family protein[Arabidopsis thaliana]
AT1G75410	2.1885	BLH3	BEL1-like homeodomain 3[Arabidopsis thaliana]
AT2G28350	2.188	ARF10	auxin response factor 10[Arabidopsis thaliana]
AT3G48740	2.1864	AT3G48740	Nodulin MtN3-like protein[Arabidopsis thaliana]
AT3G48120	2.186	AT3G48120	hypothetical protein[Arabidopsis thaliana]
AT3G04110	2.1855	GLR1.1	glutamate receptor 1.1[Arabidopsis thaliana]
AT1G47610	2.1852	AT1G47610	WD40 domain-containing protein[Arabidopsis thaliana]
AT3G14620	2.1807	CYP72A8	cytochrome P450, family 72, subfamily A, polypeptide 8[Arabidopsis thaliana]
AT2G46400	2.1805	WRKY46	putative WRKY transcription factor 46[Arabidopsis thaliana]
AT1G52890	2.1781	NAC019	NAC domain-containing protein 19[Arabidopsis thaliana]
AT5G03350	2.178	AT5G03350	lectin-like protein[Arabidopsis thaliana]
AT5G57250	2.1768	AT5G57250	pentatricopeptide repeat-containing protein[Arabidopsis thaliana]
AT5G65210	2.1768	TGA1	transcription factor TGA1[Arabidopsis thaliana]
AT5G36930	2.1747	AT5G36930	TIR-NBS-LRR class disease resistance protein[Arabidopsis thaliana]
AT5G10770	2.1721	AT5G10770	aspartyl protease family protein[Arabidopsis thaliana]
AT3G62950	2.172	AT3G62950	glutaredoxin-C11[Arabidopsis thaliana]
AT1G73680	2.1719	ALPHA	alpha dioxygenase[Arabidopsis thaliana]
AT4G23570	2.1702	SGT1A	phosphatase SGT1a[Arabidopsis thaliana]
AT3G10500	2.1698	NAC053	NAC domain containing protein 53[Arabidopsis thaliana]
AT1G17450	2.1692	AT1G17450	B-block binding subunit of TFIIIC[Arabidopsis thaliana]
AT2G47560	2.1677	AT2G47560	RING-H2 finger protein ATL64[Arabidopsis thaliana]
AT3G12270	2.1666	PRMT3	protein arginine N-methyltransferase 3[Arabidopsis thaliana]
AT1G27370	2.1648	SPL10	squamosa promoter-binding-like protein 10[Arabidopsis thaliana]
AT2G37970	2.1646	SOUL-1	SOUL heme-binding-like protein[Arabidopsis thaliana]
AT5G28030	2.1638	DES1	cysteine synthase A[Arabidopsis thaliana]
AT4G23540	2.1631	AT4G23540	NUC173 domain-containing protein[Arabidopsis thaliana]
AT3G24982	2.1591	RLP40	receptor like protein 40[Arabidopsis thaliana]
AT4G16690	2.1571	MES16	pheophorbidase[Arabidopsis thaliana]
AT5G14940	2.1565	AT5G14940	major facilitator protein[Arabidopsis thaliana]
AT1G01340	2.156	CNGC10	cyclic nucleotide gated channel[Arabidopsis thaliana]
AT2G44180	2.1559	MAP2A	methionine aminopeptidase 2A[Arabidopsis thaliana]
AT5G28610	2.155	AT5G28610	hypothetical protein[Arabidopsis thaliana]
AT3G52170	2.1536	AT3G52170	DNA binding protein[Arabidopsis thaliana]
AT4G17230	2.1524	SCL13	protein scarecrow-like 13[Arabidopsis thaliana]
AT2G21820	2.1506	AT2G21820	hypothetical protein[Arabidopsis thaliana]
AT1G21050	2.1502	AT1G21050	hypothetical protein[Arabidopsis thaliana]
AT4G05020	2.1493	NDB2	NAD(P)H dehydrogenase B2[Arabidopsis thaliana]
AT3G53230	2.1493	AT3G53230	cell division control protein 48-D[Arabidopsis thaliana]
AT1G76520	2.1487	AT1G76520	auxin efflux carrier-like protein[Arabidopsis thaliana]
AT2G02810	2.1478	UTR1	UDP-galactose transporter 1[Arabidopsis thaliana]
AT5G11650	2.1476	AT5G11650	alpha/beta fold hydrolase family protein[Arabidopsis thaliana]
AT2G17740	2.1476	AT2G17740	cysteine/histidine-rich C1 domain-containing protein[Arabidopsis thaliana]
AT1G77400	2.1469	AT1G77400	hypothetical protein[Arabidopsis thaliana]
AT4G08850	2.1459	AT4G08850	Leucine-rich repeat-containing protein[Arabidopsis thaliana]
AT4G11900	2.1453	AT4G11900	S-locus lectin protein kinase-like protein[Arabidopsis thaliana]
AT1G03550	2.1448	AT1G03550	secretory carrier-associated membrane protein 2[Arabidopsis thaliana]
AT5G53770	2.1436	AT5G53770	Nucleotidyltransferase family protein[Arabidopsis thaliana]
AT1G49470	2.1413	AT1G49470	hypothetical protein[Arabidopsis thaliana]
AT5G39030	2.1409	AT5G39030	putative receptor-like protein kinase[Arabidopsis thaliana]
AT2G35290	2.1385	AT2G35290	hypothetical protein[Arabidopsis thaliana]
AT2G43850	2.1378	AT2G43850	Integrin-linked protein kinase-like protein[Arabidopsis thaliana]
AT4G21690	2.1377	GA3OX3	gibberellin 3-beta-dioxygenase 3[Arabidopsis thaliana]
AT4G08950	2.1347	EXO	Phosphate-responsive 1 family protein[Arabidopsis thaliana]
AT1G76970	2.1334	AT1G76970	Target of Myb protein 1[Arabidopsis thaliana]
AT5G66180	2.1333	AT5G66180	S-adenosyl-L-methionine-dependent methyltransferase domain-containing protein[Arabidopsis thaliana]
AT5G42050	2.133	AT5G42050	DCD (Development and Cell Death) domain protein[Arabidopsis thaliana]
AT5G04220	2.1304	SYTC	calcium-dependent lipid-binding domain-containing protein[Arabidopsis thaliana]
AT5G06350	2.1297	AT5G06350	armadillo/beta-catenin-like repeat-containing protein[Arabidopsis thaliana]
AT3G23550	2.1295	AT3G23550	mate efflux domain-containing protein[Arabidopsis thaliana]
AT4G10270	2.1293	AT4G10270	putative wound-responsive protein[Arabidopsis thaliana]
AT3G10120	2.1288	AT3G10120	hypothetical protein[Arabidopsis thaliana]
AT4G17250	2.1267	AT4G17250	hypothetical protein[Arabidopsis thaliana]
AT3G62590	2.1264	AT3G62590	lipase class 3 family protein[Arabidopsis thaliana]
AT1G63840	2.1232	AT1G63840	RING/U-box domain-containing protein[Arabidopsis thaliana]
AT5G18780	2.123	AT5G18780	F-box domain-containing protein[Arabidopsis thaliana]
AT2G03530	2.1211	UPS2	ureide permease 2[Arabidopsis thaliana]
AT2G39320	2.121	AT2G39320	Cysteine proteinase-like protein[Arabidopsis thaliana]
AT5G64170	2.1201	AT5G64170	dentin sialophosphoprotein-like protein[Arabidopsis thaliana]
AT3G01620	2.1193	AT3G01620	beta-1,4-mannosyl-glycoprotein[Arabidopsis thaliana]
AT5G52820	2.1187	AT5G52820	Notchless protein-like protein[Arabidopsis thaliana]
AT1G67540	2.1185	AT1G67540	hypothetical protein[Arabidopsis thaliana]
AT3G14060	2.1175	AT3G14060	hypothetical protein[Arabidopsis thaliana]
AT2G22950	2.1173	AT2G22950	Ca2+-transporting ATPase[Arabidopsis thaliana]
AT5G46510	2.117	AT5G46510	TIR-NBS-LRR class disease resistance protein[Arabidopsis thaliana]
AT5G05300	2.1161	AT5G05300	hypothetical protein[Arabidopsis thaliana]
AT1G30250	2.1156	AT1G30250	hypothetical protein[Arabidopsis thaliana]
AT1G18710	2.1132	MYB47	myb domain protein 47[Arabidopsis thaliana]
AT4G16860	2.1092	RPP4	TIR-NBS-LRR class disease resistance protein[Arabidopsis thaliana]
AT2G29320	2.1088	AT2G29320	tropine dehydrogenase[Arabidopsis thaliana]
AT3G03940	2.1084	AT3G03940	protein kinase-like protein[Arabidopsis thaliana]
AT4G34990	2.108	MYB32	transcription factor MYB32[Arabidopsis thaliana]
AT5G45310	2.1075	AT5G45310	hypothetical protein[Arabidopsis thaliana]
AT4G24100	2.1075	AT4G24100	protein kinase family protein[Arabidopsis thaliana]
AT1G60380	2.1046	AT1G60380	No Apical Meristem domain-containing protein[Arabidopsis thaliana]
AT4G39030	2.102	EDS5	enhanced disease susceptibility 5[Arabidopsis thaliana]
AT2G07721	2.1019	AT2G07721	hypothetical protein[Arabidopsis thaliana]
AT2G28600	2.1007	AT2G28600	P-loop containing nucleoside triphosphate hydrolase-like protein[Arabidopsis thaliana]
AT5G01520	2.0998	AT5G01520	RING/U-box domain-containing protein[Arabidopsis thaliana]
AT1G67970	2.0997	HSFA8	heat stress transcription factor A-8[Arabidopsis thaliana]
AT1G23120	2.0997	AT1G23120	major latex-related protein[Arabidopsis thaliana]
AT5G05440	2.0991	PYL5	abscisic acid receptor PYL5[Arabidopsis thaliana]
AT5G55930	2.095	OPT1	oligopeptide transporter 1[Arabidopsis thaliana]
AT3G29110	2.0897	AT3G29110	terpene cyclase, C1 domain-containing protein[Arabidopsis thaliana]
AT1G72900	2.0891	AT1G72900	Toll-Interleukin-Resistance domain-containing protein[Arabidopsis thaliana]
AT4G13810	2.0889	RLP47	receptor like protein 47[Arabidopsis thaliana]
AT3G05690	2.0888	NF-YA2	nuclear transcription factor Y subunit A-2[Arabidopsis thaliana]
AT5G42440	2.0887	AT5G42440	protein kinase family protein[Arabidopsis thaliana]
AT4G01840	2.088	KCO5	putative calcium-activated outward-rectifying potassium channel 5[Arabidopsis thaliana]
AT1G72070	2.0866	AT1G72070	chaperone DnaJ-domain containing protein[Arabidopsis thaliana]
AT1G67120	2.0841	AT1G67120	AAA ATPase containing von Willebrand factor type A domain-containing protein[Arabidopsis thaliana]
AT2G04090	2.0831	AT2G04090	MATE efflux family protein[Arabidopsis thaliana]
AT5G61350	2.0828	AT5G61350	putative receptor-like protein kinase[Arabidopsis thaliana]
AT5G58650	2.0828	PSY1	Tyrosine-sulfated glycopeptide 1[Arabidopsis thaliana]
AT2G07743	2.0828	AT2G07743	tRNA[Arabidopsis thaliana]
AT4G24950	2.0826	AT4G24950	hypothetical protein[Arabidopsis thaliana]
AT1G78290	2.0783	AT1G78290	serine/threonine-protein kinase SRK2C[Arabidopsis thaliana]
AT5G22290	2.0774	NAC089	NAC domain containing protein 89[Arabidopsis thaliana]
AT3G02320	2.077	AT3G02320	putative N(2),N(2)-dimethylguanosine tRNA methyltransferase 2[Arabidopsis thaliana]
AT2G03060	2.0751	AGL30	protein agamous-like 30[Arabidopsis thaliana]
AT2G29060	2.0747	AT2G29060	scarecrow-like protein 34[Arabidopsis thaliana]
AT2G23530	2.0746	AT2G23530	Zinc-finger domain of monoamine-oxidase A repressor R1[Arabidopsis thaliana]
AT1G67865	2.0731	AT1G67865	hypothetical protein[Arabidopsis thaliana]
AT2G42890	2.0723	ML2	MEI2-like 2 protein[Arabidopsis thaliana]
AT5G08400	2.0679	AT5G08400	hypothetical protein[Arabidopsis thaliana]
AT2G07698	2.0678	AT2G07698	F-type H+-transporting ATPase subunit alpha[Arabidopsis thaliana]
AT3G62890	2.0642	AT3G62890	pentatricopeptide repeat-containing protein[Arabidopsis thaliana]
AT5G45800	2.0637	MEE62	leucine-rich repeat protein kinase-like protein[Arabidopsis thaliana]
AT3G50930	2.0634	BCS1	cytochrome BC1 synthesis[Arabidopsis thaliana]
AT1G77660	2.0622	AT1G77660	putative phosphatidylinositol-4-phosphate 5-kinase[Arabidopsis thaliana]
AT1G70040	2.0582	AT1G70040	hypothetical protein[Arabidopsis thaliana]
AT3G16460	2.0571	AT3G16460	jacalin-like lectin domain-containing protein[Arabidopsis thaliana]
AT1G31540	2.0558	AT1G31540	TIR-NBS-LRR class disease resistance protein[Arabidopsis thaliana]
AT4G29380	2.0549	AT4G29380	phosphoinositide-3-kinase, regulatory subunit 4, p150[Arabidopsis thaliana]
AT1G61560	2.0547	MLO6	MLO-like protein 6[Arabidopsis thaliana]
AT3G25890	2.0538	AT3G25890	ethylene-responsive transcription factor ERF119[Arabidopsis thaliana]
AT1G71697	2.0537	CK1	choline kinase 1[Arabidopsis thaliana]
AT4G04620	2.0534	ATG8B	autophagy-related protein 8b[Arabidopsis thaliana]
AT1G18850	2.0534	AT1G18850	hypothetical protein[Arabidopsis thaliana]
AT4G31330	2.0523	AT4G31330	hypothetical protein[Arabidopsis thaliana]
AT5G60910	2.052	AGL8	agamous-like MADS-box protein AGL8[Arabidopsis thaliana]
AT3G12860	2.0511	AT3G12860	NOP56-like pre RNA processing ribonucleoprotein[Arabidopsis thaliana]
AT3G16500	2.0504	PAP1	auxin-responsive protein IAA26[Arabidopsis thaliana]
AT4G02690	2.0487	AT4G02690	BAX inhibitor-1 motif-containing protein[Arabidopsis thaliana]
AT3G01320	2.0487	SNL1	paired amphipathic helix protein Sin3-like 1[Arabidopsis thaliana]
AT1G65790	2.0482	RK1	receptor kinase 1[Arabidopsis thaliana]
AT1G43700	2.0478	VIP1	VIRE2-interacting protein 1[Arabidopsis thaliana]
AT3G48090	2.0476	EDS1	enhanced disease susceptibility 1 protein[Arabidopsis thaliana]
AT2G07749	2.0468	AT2G07749	Mitovirus RNA-dependent RNA polymerase[Arabidopsis thaliana]
AT5G40450	2.0462	AT5G40450	hypothetical protein[Arabidopsis thaliana]
AT5G47330	2.046	AT5G47330	palmitoyl protein thioesterase family protein[Arabidopsis thaliana]
AT1G46768	2.0451	RAP2.1	ethylene-responsive transcription factor RAP2-1[Arabidopsis thaliana]
AT5G19140	2.0444	AILP1	aluminum induced protein with YGL and LRDR motifs[Arabidopsis thaliana]
AT5G25440	2.0441	AT5G25440	protein kinase family protein[Arabidopsis thaliana]
AT4G01010	2.0429	CNGC13	cyclic nucleotide-gated channel 13[Arabidopsis thaliana]
AT1G13470	2.0428	AT1G13470	hypothetical protein[Arabidopsis thaliana]
AT5G20400	2.042	AT5G20400	oxidoreductase, 2OG-Fe(II) oxygenase family protein[Arabidopsis thaliana]
AT5G13180	2.0416	NAC083	NAC domain containing protein 83[Arabidopsis thaliana]
AT3G19660	2.0409	AT3G19660	hypothetical protein[Arabidopsis thaliana]
AT2G01860	2.0408	EMB975	pentatricopeptide repeat-containing protein[Arabidopsis thaliana]
AT1G80830	2.0396	NRAMP1	metal transporter Nramp1[Arabidopsis thaliana]
AT3G19440	2.038	AT3G19440	RNA pseudourine synthase 4[Arabidopsis thaliana]
AT4G12470	2.0378	AZI1	azelaic acid induced 1[Arabidopsis thaliana]
AT2G40570	2.0363	AT2G40570	initiator tRNA phosphoribosyl transferase-like protein[Arabidopsis thaliana]
AT2G12290	2.0358	AT2G12290	hypothetical protein[Arabidopsis thaliana]
AT5G18170	2.0357	GDH1	glutamate dehydrogenase 1[Arabidopsis thaliana]
AT2G18420	2.0347	AT2G18420	Gibberellin-regulated family protein[Arabidopsis thaliana]
AT3G06530	2.0345	AT3G06530	U3 small nucleolar RNA-associated protein 10 and NUC211 domain-containing protein[Arabidopsis thalia
AT3G21690	2.0344	AT3G21690	mate efflux domain-containing protein[Arabidopsis thaliana]
AT1G47813	2.033	AT1G47813	hypothetical protein[Arabidopsis thaliana]
AT5G65410	2.0322	HB25	homeobox protein 25[Arabidopsis thaliana]
AT3G59700	2.0308	HLECRK	lectin-receptor kinase[Arabidopsis thaliana]
AT4G02220	2.0296	AT4G02220	MYND type zinc finger and programmed cell death 2 C-terminal domain-containing protein[Arabidopsis t
AT3G25940	2.0274	AT3G25940	TFIIB zinc-binding protein[Arabidopsis thaliana]
AT1G76370	2.0271	AT1G76370	putative protein kinase[Arabidopsis thaliana]
AT3G24790	2.027	AT3G24790	protein kinase-like protein[Arabidopsis thaliana]
AT1G30500	2.0267	NF-YA7	nuclear transcription factor Y subunit A-7[Arabidopsis thaliana]
AT5G01820	2.0265	SR1	CBL-interacting serine/threonine-protein kinase 14[Arabidopsis thaliana]
AT4G36790	2.0262	AT4G36790	major facilitator protein[Arabidopsis thaliana]
AT1G65490	2.0245	AT1G65490	hypothetical protein[Arabidopsis thaliana]
AT1G50520	2.0236	CYP705A27	cytochrome P450, family 705, subfamily A, polypeptide 27[Arabidopsis thaliana]
AT4G00780	2.0236	AT4G00780	TRAF-like family protein[Arabidopsis thaliana]
AT3G60720	2.0233	PDLP8	cysteine-rich repeat secretory protein 15[Arabidopsis thaliana]
AT1G07610	2.0225	MT1C	metallothionein 1C[Arabidopsis thaliana]
AT1G09970	2.0222	LRR	leucine-rich receptor-like protein kinase[Arabidopsis thaliana]
AT4G12410	2.0218	AT4G12410	SAUR-like auxin-responsive protein[Arabidopsis thaliana]
AT2G16740	2.0211	UBC29	ubiquitin-conjugating enzyme E2 29[Arabidopsis thaliana]
AT4G02230	2.0196	AT4G02230	60S ribosomal protein L19-3[Arabidopsis thaliana]
AT5G09420	2.018	TOC64-V	translocon at the outer membrane of chloroplasts 64-V[Arabidopsis thaliana]
AT1G63180	2.018	UGE3	UDP-glucose 4-epimerase[Arabidopsis thaliana]
AT2G18600	2.0142	AT2G18600	ubiquitin-conjugating enzyme E2 M[Arabidopsis thaliana]
AT5G49990	2.0142	AT5G49990	nucleobase-ascorbate transporter 5[Arabidopsis thaliana]
AT3G57660	2.0141	NRPA1	DNA-directed RNA polymerase I subunit A1[Arabidopsis thaliana]
AT1G55850	2.0124	CSLE1	cellulose synthase-like protein E1[Arabidopsis thaliana]
AT3G19970	2.0115	AT3G19970	hypothetical protein[Arabidopsis thaliana]
AT5G54840	2.0112	SGP1	Ras-related small GTP-binding family protein[Arabidopsis thaliana]
AT1G64810	2.011	APO1	APO protein 1[Arabidopsis thaliana]
AT1G53030	2.0098	AT1G53030	Cytochrome C oxidase copper chaperone (COX17)[Arabidopsis thaliana]
AT1G04980	2.0095	PDIL2-2	protein disulfide-isomerase A6[Arabidopsis thaliana]
AT5G57785	2.0085	AT5G57785	hypothetical protein[Arabidopsis thaliana]
AT5G44460	2.008	CML43	putative calcium-binding protein CML43[Arabidopsis thaliana]
AT3G16980	2.0071	NRPB9A	DNA-directed RNA polymerase II subunit I[Arabidopsis thaliana]
AT1G54160	2.0071	NF-YA5	nuclear transcription factor Y subunit A-5[Arabidopsis thaliana]
AT3G09350	2.0061	Fes1A	protein Fes1A[Arabidopsis thaliana]
AT5G01540	2.0059	LECRKA4.1	Lectin-domain containing receptor kinase A4.1[Arabidopsis thaliana]
AT2G34900	2.0059	IMB1	Transcription factor GTE6[Arabidopsis thaliana]
AT2G35170	2.0052	AT2G35170	histone H3 K4-specific methyltransferase SET7/9-like protein[Arabidopsis thaliana]
AT1G61093	2.0048	AT1G61093	hypothetical protein[Arabidopsis thaliana]
AT3G04280	2.0046	RR22	two-component response regulator ARR22[Arabidopsis thaliana]
AT1G69350	2.0036	AT1G69350	pentatricopeptide repeat-containing protein[Arabidopsis thaliana]
AT4G19880	2.0031	AT4G19880	Intracellular chloride channel-like protein[Arabidopsis thaliana]
AT2G35940	1.9996	BLH1	BEL1-like homeodomain 1[Arabidopsis thaliana]
AT5G67440	1.9994	NPY3	Phototropic-responsive NPH3 family protein[Arabidopsis thaliana]
AT2G20500	1.999	AT2G20500	hypothetical protein[Arabidopsis thaliana]
AT1G06050	1.998	AT1G06050	hypothetical protein[Arabidopsis thaliana]
AT3G18560	1.9979	AT3G18560	hypothetical protein[Arabidopsis thaliana]
AT1G11710	1.9973	AT1G11710	pentatricopeptide repeat-containing protein[Arabidopsis thaliana]
AT1G67780	1.9963	AT1G67780	Zinc-finger domain of monoamine-oxidase A repressor R1 protein[Arabidopsis thaliana]
AT2G04530	1.996	CPZ	Ribonuclease Z[Arabidopsis thaliana]
AT2G46680	1.9953	HB-7	homeobox-leucine zipper protein ATHB-7[Arabidopsis thaliana]
AT1G26730	1.9953	AT1G26730	phosphate transporter PHO1-7[Arabidopsis thaliana]
AT5G54090	1.9927	AT5G54090	DNA mismatch repair protein MutS, type 2[Arabidopsis thaliana]
AT1G10520	1.9925	AT1G10520	DNA polymerase lambda subunit[Arabidopsis thaliana]
AT5G18340	1.9925	AT5G18340	U-box domain-containing protein 48[Arabidopsis thaliana]
AT3G05090	1.9921	LRS1	transducin/WD-40 repeat-containing protein[Arabidopsis thaliana]
AT1G60850	1.9913	ATRPAC42	DNA-directed RNA polymerase subunit[Arabidopsis thaliana]
AT1G09790	1.9912	COBL6	COBRA-like protein 6[Arabidopsis thaliana]
AT1G69270	1.9912	RPK1	putative LRR receptor-like serine/threonine-protein kinase RPK1[Arabidopsis thaliana]
AT2G30550	1.9907	AT2G30550	phospholipase A1-Igamma2[Arabidopsis thaliana]
AT3G62260	1.9904	AT3G62260	putative protein phosphatase 2C 49[Arabidopsis thaliana]
AT1G77520	1.9902	AT1G77520	O-methyltransferase family protein[Arabidopsis thaliana]
AT3G23010	1.9901	RLP36	receptor like protein 36[Arabidopsis thaliana]

## Sheet: down (WT5 v.s. WT3)
Locustag	foldchange	Symbol	Description
AT3G58120	0.0079	BZIP61	basic leucine zipper transcription factor-like protein[Arabidopsis thaliana]
AT3G16670	0.008	AT3G16670	Pollen Ole e 1 allergen and extensin family protein[Arabidopsis thaliana]
AT1G11850	0.0087	AT1G11850	hypothetical protein[Arabidopsis thaliana]
AT1G31690	0.0112	AT1G31690	putative copper amine oxidase[Arabidopsis thaliana]
AT3G27200	0.0137	AT3G27200	plastocyanin-like domain-containing protein[Arabidopsis thaliana]
AT5G50335	0.0142	AT5G50335	hypothetical protein[Arabidopsis thaliana]
AT2G10940	0.0142	AT2G10940	bifunctional inhibitor/lipid-transfer protein/seed storage 2S albumin-like protein[Arabidopsis thali
AT1G28290	0.0143	AGP31	arabinogalactan protein 31[Arabidopsis thaliana]
AT1G55330	0.0167	AGP21	arabinogalactan protein 21[Arabidopsis thaliana]
AT5G60020	0.0185	LAC17	laccase 17[Arabidopsis thaliana]
AT2G37640	0.0196	EXP3	expansin-A3[Arabidopsis thaliana]
AT5G07030	0.0208	AT5G07030	aspartyl protease family protein[Arabidopsis thaliana]
AT2G13820	0.0213	AT2G13820	Non-specific lipid-transfer protein-like protein[Arabidopsis thaliana]
AT2G23560	0.0216	MES7	methyl esterase 7[Arabidopsis thaliana]
AT5G20630	0.0231	GER3	germin-like protein subfamily 3 member 3[Arabidopsis thaliana]
AT5G03170	0.0233	FLA11	fasciclin-like arabinogalactan protein 11[Arabidopsis thaliana]
AT1G69080	0.0245	AT1G69080	adenine nucleotide alpha hydrolases-like protein[Arabidopsis thaliana]
AT5G07800	0.025	AT5G07800	flavin-containing monooxygenase-like protein[Arabidopsis thaliana]
AT5G22460	0.0251	AT5G22460	esterase/lipase/thioesterase family protein[Arabidopsis thaliana]
AT1G10640	0.0262	AT1G10640	Pectin lyase-like protein[Arabidopsis thaliana]
AT1G24020	0.0264	MLP423	MLP-like protein 423[Arabidopsis thaliana]
AT3G54400	0.027	AT3G54400	aspartyl protease family protein[Arabidopsis thaliana]
AT4G12730	0.0274	FLA2	fasciclin-like arabinogalactan protein 2[Arabidopsis thaliana]
AT5G12940	0.0283	AT5G12940	leucine-rich repeat-containing protein[Arabidopsis thaliana]
AT3G11210	0.0289	AT3G11210	GDSL esterase/lipase CPRD49[Arabidopsis thaliana]
AT1G12845	0.0297	AT1G12845	hypothetical protein[Arabidopsis thaliana]
AT4G35350	0.0298	XCP1	Xylem cysteine proteinase 1[Arabidopsis thaliana]
AT1G52250	0.0302	AT1G52250	protein coding
AT5G17420	0.0309	IRX3	cellulose synthase A catalytic subunit 7 [UDP-forming][Arabidopsis thaliana]
AT2G40640	0.031	AT2G40640	U-box domain-containing protein 63[Arabidopsis thaliana]
AT3G49620	0.0312	DIN11	2-oxoglutarate-Fe(II)-dependent oxygenase domain-containing protein[Arabidopsis thaliana]
AT3G58650	0.0315	AT3G58650	hypothetical protein[Arabidopsis thaliana]
AT5G15630	0.0321	IRX6	COBRA-like protein 4[Arabidopsis thaliana]
AT5G50012	0.0335	CPuORF36	conserved peptide upstream open reading frame 36[Arabidopsis thaliana]
AT4G29020	0.0349	AT4G29020	glycine-rich protein[Arabidopsis thaliana]
AT4G29650	0.0352	AT4G29650	cytidine deaminase 4[Arabidopsis thaliana]
AT2G42380	0.036	BZIP34	basic helix-loop-helix domain-containing protein[Arabidopsis thaliana]
AT4G14465	0.0368	AHL20	AT-hook motif nuclear-localized protein 20[Arabidopsis thaliana]
AT5G02890	0.0369	AT5G02890	HXXXD-type acyl-transferase-like protein[Arabidopsis thaliana]
AT3G04290	0.0387	LTL1	GDSL esterase/lipase LTL1[Arabidopsis thaliana]
AT5G44030	0.0387	CESA4	cellulose synthase A catalytic subunit 4 [UDP-forming][Arabidopsis thaliana]
AT1G54880	0.0389	AT1G54880	hypothetical protein[Arabidopsis thaliana]
AT2G27740	0.0398	AT2G27740	hypothetical protein[Arabidopsis thaliana]
AT2G25565	0.0399	AT2G25565	hypothetical protein[Arabidopsis thaliana]
AT5G23780	0.0405	DUF9	hypothetical protein[Arabidopsis thaliana]
AT3G16920	0.0407	CTL2	chitinase-like protein 2[Arabidopsis thaliana]
AT5G58700	0.0409	PLC4	phosphoinositide phospholipase C 4[Arabidopsis thaliana]
AT4G18780	0.0409	IRX1	cellulose synthase A catalytic subunit 8 [UDP-forming][Arabidopsis thaliana]
AT4G20230	0.0411	AT4G20230	terpene cyclase, C1 domain-containing protein[Arabidopsis thaliana]
AT3G12710	0.0411	AT3G12710	DNA-3-methyladenine glycosylase I[Arabidopsis thaliana]
AT1G27640	0.0413	AT1G27640	hypothetical protein[Arabidopsis thaliana]
AT1G67750	0.0415	AT1G67750	putative pectate lyase 5[Arabidopsis thaliana]
AT5G62940	0.0416	HCA2	Dof zinc finger protein DOF5.6[Arabidopsis thaliana]
AT4G22860	0.0417	AT4G22860	Cell cycle regulated microtubule associated protein[Arabidopsis thaliana]
AT1G22440	0.0425	AT1G22440	alcohol dehydrogenase-like 2[Arabidopsis thaliana]
AT2G14900	0.0425	AT2G14900	gibberellin-regulated protein[Arabidopsis thaliana]
AT2G29040	0.0428	AT2G29040	exostosin-like protein[Arabidopsis thaliana]
AT3G28470	0.043	TDF1	myb proto-oncogene protein[Arabidopsis thaliana]
AT1G04630	0.0432	MEE4	GRIM-19 protein[Arabidopsis thaliana]
AT2G43590	0.0434	AT2G43590	chitinase-like protein[Arabidopsis thaliana]
AT2G06850	0.0435	XTH4	xyloglucan endotransglucosylase/hydrolase protein 4[Arabidopsis thaliana]
AT5G60530	0.0435	AT5G60530	late embryogenesis abundant protein-like protein[Arabidopsis thaliana]
AT4G28780	0.0436	AT4G28780	GDSL esterase/lipase[Arabidopsis thaliana]
AT4G30610	0.044	BRS1	carboxypeptidase D[Arabidopsis thaliana]
AT5G36670	0.0444	AT5G36670	RING/FYVE/PHD zinc finger-containing protein[Arabidopsis thaliana]
AT2G35190	0.0447	NPSN11	Novel plant SNARE 11[Arabidopsis thaliana]
AT5G45670	0.0448	AT5G45670	GDSL esterase/lipase[Arabidopsis thaliana]
AT3G02120	0.0451	AT3G02120	hydroxyproline-rich glycoprotein-like protein[Arabidopsis thaliana]
AT4G14980	0.0455	AT4G14980	Cysteine/Histidine-rich C1 domain family protein[Arabidopsis thaliana]
AT3G59930	0.0458	AT3G59930	defensin-like protein 206[Arabidopsis thaliana]
AT1G07060	0.0459	AT1G07060	hypothetical protein[Arabidopsis thaliana]
AT1G43790	0.0469	TED6	tracheary element differentiation-related 6 protein[Arabidopsis thaliana]
AT5G62550	0.0472	AT5G62550	hypothetical protein[Arabidopsis thaliana]
AT5G48490	0.0474	AT5G48490	bifunctional inhibitor/lipid-transfer protein/seed storage 2S albumin-like protein[Arabidopsis thali
AT2G13680	0.0481	CALS5	callose synthase 5[Arabidopsis thaliana]
AT1G11545	0.0481	XTH8	xyloglucan:xyloglucosyl transferase[Arabidopsis thaliana]
AT3G63060	0.0487	EDL3	EID1-like F-box protein 3[Arabidopsis thaliana]
AT2G03160	0.049	SK19	S-phase kinase-associated protein 1[Arabidopsis thaliana]
AT1G27610	0.0497	AT1G27610	hypothetical protein[Arabidopsis thaliana]
AT1G79620	0.051	AT1G79620	leucine-rich repeat protein kinase-like protein[Arabidopsis thaliana]
AT1G11190	0.0513	BFN1	bifunctional nuclease i[Arabidopsis thaliana]
AT2G21200	0.0514	AT2G21200	SAUR-like auxin-responsive protein[Arabidopsis thaliana]
AT1G21340	0.0515	AT1G21340	Dof zinc finger protein DOF1.2[Arabidopsis thaliana]
AT1G20190	0.0517	EXPA11	expansin-A11[Arabidopsis thaliana]
AT1G26210	0.0525	SOFL1	SOB five-like 1 protein[Arabidopsis thaliana]
AT4G15830	0.0531	AT4G15830	ARM repeat protein-like protein[Arabidopsis thaliana]
AT3G18850	0.0532	LPAT5	lysocardiolipin and lysophospholipid acyltransferase[Arabidopsis thaliana]
AT3G20580	0.0538	COBL10	COBRA-like protein 10[Arabidopsis thaliana]
AT5G59760	0.0539	AT5G59760	hypothetical protein[Arabidopsis thaliana]
AT3G13520	0.0542	AGP12	arabinogalactan protein 12[Arabidopsis thaliana]
AT1G14970	0.0544	AT1G14970	O-fucosyltransferase family protein[Arabidopsis thaliana]
AT5G45970	0.0544	RAC2	Rac-like GTP-binding protein ARAC2[Arabidopsis thaliana]
AT2G45890	0.0545	ROPGEF4	RHO guanyl-nucleotide exchange factor 4[Arabidopsis thaliana]
AT1G60590	0.0545	AT1G60590	Pectin lyase-like protein[Arabidopsis thaliana]
AT2G02850	0.0545	ARPN	plantacyanin[Arabidopsis thaliana]
AT2G13550	0.0546	AT2G13550	hypothetical protein[Arabidopsis thaliana]
AT2G34920	0.0555	EDA18	embryo sac development arrest 18 protein[Arabidopsis thaliana]
AT4G38400	0.0558	EXLA2	expansin-like A2[Arabidopsis thaliana]
AT1G63910	0.056	AtMYB103	myb domain protein 103[Arabidopsis thaliana]
AT5G13880	0.0561	AT5G13880	hypothetical protein[Arabidopsis thaliana]
AT3G62020	0.0562	GLP10	germin-like protein subfamily 2 member 4[Arabidopsis thaliana]
AT3G58860	0.0564	AT3G58860	putative F-box protein[Arabidopsis thaliana]
AT5G61320	0.0567	CYP89A3	cytochrome P450, family 89, subfamily A, polypeptide 3[Arabidopsis thaliana]
AT1G04180	0.0567	YUC9	YUCCA 9 protein[Arabidopsis thaliana]
AT5G15581	0.0567	AT5G15581	hypothetical protein[Arabidopsis thaliana]
AT2G30010	0.0569	TBL45	trichome birefringence-like 45 protein[Arabidopsis thaliana]
AT3G18660	0.0572	PGSIP1	plant glycogenin-like starch initiation protein 1[Arabidopsis thaliana]
AT1G60630	0.0578	AT1G60630	leucine-rich repeat protein kinase-like protein[Arabidopsis thaliana]
AT3G62280	0.0584	AT3G62280	GDSL esterase/lipase[Arabidopsis thaliana]
AT4G29180	0.0585	RHS16	protein root hair specific 16[Arabidopsis thaliana]
AT5G42260	0.0587	BGLU12	beta glucosidase 12[Arabidopsis thaliana]
AT1G56670	0.0592	AT1G56670	GDSL esterase/lipase LIP-4[Arabidopsis thaliana]
AT4G37800	0.0595	XTH7	xyloglucan:xyloglucosyl transferase[Arabidopsis thaliana]
AT5G02390	0.0598	AT5G02390	hypothetical protein[Arabidopsis thaliana]
AT3G42800	0.0605	AT3G42800	hypothetical protein[Arabidopsis thaliana]
AT1G48095	0.0608	AT1G48095	hypothetical protein[Arabidopsis thaliana]
AT2G47750	0.0608	GH3.9	putative indole-3-acetic acid-amido synthetase GH3.9[Arabidopsis thaliana]
AT3G26050	0.0609	AT3G26050	TPX2 (targeting protein for Xklp2) family protein[Arabidopsis thaliana]
AT5G54330	0.061	AT5G54330	hypothetical protein[Arabidopsis thaliana]
AT5G51890	0.0611	AT5G51890	peroxidase 66[Arabidopsis thaliana]
AT1G45130	0.0618	BGAL5	beta-galactosidase 5[Arabidopsis thaliana]
AT5G47500	0.0619	AT5G47500	putative pectinesterase 68[Arabidopsis thaliana]
AT3G03840	0.0621	AT3G03840	SAUR-like auxin-responsive protein[Arabidopsis thaliana]
AT3G45560	0.0624	AT3G45560	C3H4 type zinc finger protein[Arabidopsis thaliana]
AT1G55180	0.0625	PLDEPSILON	phospholipase D epsilon[Arabidopsis thaliana]
AT5G44630	0.0626	AT5G44630	alpha-barbatene synthase[Arabidopsis thaliana]
AT1G07860	0.0627	AT1G07860	hypothetical protein[Arabidopsis thaliana]
AT3G56980	0.0627	BHLH039	transcription factor ORG3[Arabidopsis thaliana]
AT1G55260	0.0634	AT1G55260	xylogen like protein 12[Arabidopsis thaliana]
AT1G07340	0.0637	STP2	sugar transport protein 2[Arabidopsis thaliana]
AT3G01330	0.0638	DEL3	DP-E2F-like protein 3[Arabidopsis thaliana]
AT3G57010	0.064	AT3G57010	strictosidine synthase family protein[Arabidopsis thaliana]
AT5G36110	0.0646	CYP716A1	cytochrome P450, family 716, subfamily A, polypeptide 1[Arabidopsis thaliana]
AT2G26050	0.0647	AT2G26050	hypothetical protein[Arabidopsis thaliana]
AT1G18370	0.0649	HIK	ATP binding microtubule motor family protein[Arabidopsis thaliana]
AT1G53520	0.0651	AT1G53520	chalcone isomerase-like protein[Arabidopsis thaliana]
AT5G67270	0.0651	EB1C	end binding protein 1C[Arabidopsis thaliana]
AT1G67180	0.0653	AT1G67180	RING-finger and BRCT domain-containing protein[Arabidopsis thaliana]
AT1G78340	0.0654	GSTU22	glutathione S-transferase TAU 22[Arabidopsis thaliana]
AT1G79910	0.0656	AT1G79910	Regulator of Vps4 activity in the MVB pathway protein[Arabidopsis thaliana]
AT1G53700	0.0658	WAG1	protein WAG1[Arabidopsis thaliana]
AT3G61090	0.066	AT3G61090	Putative endonuclease or glycosyl hydrolase[Arabidopsis thaliana]
AT5G49330	0.0663	MYB111	myb domain protein 111[Arabidopsis thaliana]
AT2G31980	0.0663	CYS2	cysteine proteinase inhibitor 2[Arabidopsis thaliana]
AT5G16770	0.0666	MYB9	myb domain protein 9[Arabidopsis thaliana]
AT1G17060	0.0673	CYP72C1	cytochrome p450 72c1[Arabidopsis thaliana]
AT3G12610	0.0673	DRT100	DNA-damage-repair/toleration protein DRT100[Arabidopsis thaliana]
AT3G08770	0.0675	LTP6	non-specific lipid-transfer protein 6[Arabidopsis thaliana]
AT3G01900	0.0675	CYP94B2	cytochrome P450, family 94, subfamily B, polypeptide 2[Arabidopsis thaliana]
AT5G01015	0.0677	AT5G01015	hypothetical protein[Arabidopsis thaliana]
AT1G80280	0.0679	AT1G80280	alpha/beta-hydrolase-like protein[Arabidopsis thaliana]
AT1G72490	0.0681	AT1G72490	hypothetical protein[Arabidopsis thaliana]
AT1G29200	0.0685	AT1G29200	O-fucosyltransferase-like protein[Arabidopsis thaliana]
AT5G36140	0.0687	CYP716A2	cytochrome P450, family 716, subfamily A, polypeptide 2[Arabidopsis thaliana]
AT3G22650	0.069	CEG	F-box and associated interaction domain-containing protein[Arabidopsis thaliana]
AT3G63200	0.0692	PLP9	PATATIN-like protein 9[Arabidopsis thaliana]
AT4G12580	0.0692	AT4G12580	hypothetical protein[Arabidopsis thaliana]
AT5G25640	0.0695	AT5G25640	Rhomboid-related intramembrane serine protease family protein[Arabidopsis thaliana]
AT5G02550	0.0696	AT5G02550	hypothetical protein[Arabidopsis thaliana]
AT1G26290	0.07	AT1G26290	hypothetical protein[Arabidopsis thaliana]
AT3G53980	0.0703	AT3G53980	bifunctional inhibitor/lipid-transfer protein/seed storage 2S albumin-like protein[Arabidopsis thali
AT2G02580	0.0707	CYP71B9	cytochrome P450 71B9[Arabidopsis thaliana]
AT2G30340	0.0707	LBD13	LOB domain-containing protein 13[Arabidopsis thaliana]
AT1G50280	0.0714	AT1G50280	phototropic-responsive NPH3-like protein[Arabidopsis thaliana]
AT4G18970	0.0715	AT4G18970	GDSL esterase/lipase[Arabidopsis thaliana]
AT3G19880	0.0715	AT3G19880	F-box protein[Arabidopsis thaliana]
AT5G15230	0.0715	GASA4	gibberellin-regulated protein 4[Arabidopsis thaliana]
AT3G61810	0.0716	AT3G61810	glycosyl hydrolase family 17 protein[Arabidopsis thaliana]
AT5G03360	0.072	AT5G03360	DC1 domain-containing protein[Arabidopsis thaliana]
AT5G67050	0.072	AT5G67050	lipase class 3 family protein[Arabidopsis thaliana]
AT2G38080	0.072	IRX12	laccase-4[Arabidopsis thaliana]
AT3G29080	0.0723	AT3G29080	hypothetical protein[Arabidopsis thaliana]
AT1G23210	0.0727	GH9B6	endoglucanase 4[Arabidopsis thaliana]
AT1G24430	0.073	AT1G24430	HXXXD-type acyl-transferase-like protein[Arabidopsis thaliana]
AT2G04780	0.0733	FLA7	fasciclin-like arabinogalactan protein 7[Arabidopsis thaliana]
AT4G18425	0.0737	AT4G18425	hypothetical protein[Arabidopsis thaliana]
AT3G16240	0.0738	DELTA-TIP	aquaporin TIP2-1[Arabidopsis thaliana]
AT5G43230	0.0739	AT5G43230	hypothetical protein[Arabidopsis thaliana]
AT2G37430	0.074	AT2G37430	C2H2 and C2HC zinc finger domain-containing protein[Arabidopsis thaliana]
AT5G01075	0.0742	AT5G01075	Glycosyl hydrolase family 35 protein[Arabidopsis thaliana]
AT5G59845	0.075	AT5G59845	gibberellin-regulated protein[Arabidopsis thaliana]
AT1G12100	0.0752	AT1G12100	Bifunctional inhibitor/lipid-transfer protein/seed storage 2S albumin superfamily protein[Arabidopsi
AT2G37380	0.0754	AT2G37380	hypothetical protein[Arabidopsis thaliana]
AT4G33330	0.0758	PGSIP3	plant glycogenin-like starch initiation protein 3[Arabidopsis thaliana]
AT5G19730	0.0761	AT5G19730	pectinesterase[Arabidopsis thaliana]
AT3G04540	0.0764	AT3G04540	defensin-like protein 44[Arabidopsis thaliana]
AT4G34770	0.0765	AT4G34770	SAUR-like auxin-responsive protein[Arabidopsis thaliana]
AT4G03190	0.0765	GRH1	GRR1-like protein 1[Arabidopsis thaliana]
AT3G20865	0.0766	AGP40	arabinogalactan protein 40[Arabidopsis thaliana]
AT3G23190	0.077	AT3G23190	HR-like lesion-inducing protein-like protein[Arabidopsis thaliana]
AT2G22170	0.0778	AT2G22170	PLAT-plant-stress domain-containing protein[Arabidopsis thaliana]
AT5G24330	0.0783	ATXR6	histone-lysine N-methyltransferase ATXR6[Arabidopsis thaliana]
AT2G46760	0.0786	AT2G46760	D-arabinono-1,4-lactone oxidase family protein[Arabidopsis thaliana]
AT3G32280	0.0791	AT3G32280	ATP-dependent helicase family protein[Arabidopsis thaliana]
AT2G37870	0.0794	AT2G37870	protease inhibitor/seed storage/lipid transfer protein (LTP) family protein[Arabidopsis thaliana]
AT5G24240	0.0798	AT5G24240	phosphatidylinositol 3- and 4-kinase family protein / ubiquitin family protein[Arabidopsis thaliana]
AT4G00890	0.0802	AT4G00890	proline-rich family protein[Arabidopsis thaliana]
AT3G01190	0.0803	AT3G01190	peroxidase 27[Arabidopsis thaliana]
AT2G18010	0.0807	AT2G18010	SAUR-like auxin-responsive protein[Arabidopsis thaliana]
AT1G63300	0.0807	AT1G63300	Myosin heavy chain-related protein[Arabidopsis thaliana]
AT5G19360	0.0812	CPK34	calcium-dependent protein kinase 34[Arabidopsis thaliana]
AT5G03390	0.0816	AT5G03390	hypothetical protein[Arabidopsis thaliana]
AT3G46490	0.0817	AT3G46490	iron ion binding / oxidoreductase/ oxidoreductase protein[Arabidopsis thaliana]
AT3G44900	0.0818	CHX4	cation/H(+) antiporter 4[Arabidopsis thaliana]
AT1G15550	0.0819	GA3OX1	gibberellin 3-beta-dioxygenase 1[Arabidopsis thaliana]
AT4G25240	0.0821	SKS1	Monocopper oxidase-like protein SKS1[Arabidopsis thaliana]
AT5G19810	0.0821	AT5G19810	Proline-rich extensin-like family protein[Arabidopsis thaliana]
AT3G09870	0.0825	AT3G09870	SAUR-like auxin-responsive protein[Arabidopsis thaliana]
AT1G62530	0.0831	AT1G62530	hypothetical protein[Arabidopsis thaliana]
AT2G21220	0.0831	AT2G21220	SAUR-like auxin-responsive protein[Arabidopsis thaliana]
AT4G13960	0.0832	AT4G13960	putative F-box/LRR-repeat protein[Arabidopsis thaliana]
AT5G46010	0.0834	AT5G46010	homeobox-leucine zipper transcription factor family protein[Arabidopsis thaliana]
AT5G08460	0.0836	AT5G08460	GDSL esterase/lipase[Arabidopsis thaliana]
AT4G31805	0.084	AT4G31805	WRKY family transcription factor[Arabidopsis thaliana]
AT3G03830	0.0841	AT3G03830	SAUR-like auxin-responsive protein[Arabidopsis thaliana]
AT2G02680	0.0842	AT2G02680	cysteine/histidine-rich C1 domain-containing protein[Arabidopsis thaliana]
AT4G10955	0.0842	AT4G10955	GDSL esterase/lipase[Arabidopsis thaliana]
AT3G22880	0.0845	DMC1	meiotic recombination protein DMC1-like protein[Arabidopsis thaliana]
AT4G23820	0.0846	AT4G23820	glycoside hydrolase family 28 protein / polygalacturonase (pectinase) family protein[Arabidopsis tha
AT5G16430	0.0847	AT5G16430	Cysteine/Histidine-rich C1 domain family protein[Arabidopsis thaliana]
AT2G47930	0.0847	AGP26	arabinogalactan protein 26[Arabidopsis thaliana]
AT5G04530	0.085	KCS19	3-ketoacyl-CoA synthase 21[Arabidopsis thaliana]
AT1G07850	0.0855	AT1G07850	hypothetical protein[Arabidopsis thaliana]
AT4G17240	0.0858	AT4G17240	hypothetical protein[Arabidopsis thaliana]
AT5G03130	0.0859	AT5G03130	hypothetical protein[Arabidopsis thaliana]
AT5G10090	0.0863	AT5G10090	tetratricopeptide repeat domain-containing protein[Arabidopsis thaliana]
AT1G78440	0.0864	ATGA2OX1	gibberellin 2-beta-dioxygenase 1[Arabidopsis thaliana]
AT2G26520	0.0865	AT2G26520	hypothetical protein[Arabidopsis thaliana]
AT3G29430	0.0865	AT3G29430	geranylgeranyl diphosphate synthase 11[Arabidopsis thaliana]
AT2G16580	0.0869	AT2G16580	SAUR-like auxin-responsive protein[Arabidopsis thaliana]
AT4G10820	0.087	AT4G10820	F-box family protein[Arabidopsis thaliana]
AT1G58270	0.0881	ZW9	TRAF-like protein[Arabidopsis thaliana]
AT5G53510	0.0884	OPT9	oligopeptide transporter 9[Arabidopsis thaliana]
AT1G15580	0.0888	IAA5	auxin-responsive protein IAA5[Arabidopsis thaliana]
AT3G07710	0.0889	AT3G07710	hypothetical protein[Arabidopsis thaliana]
AT2G28085	0.0889	AT2G28085	SAUR-like auxin-responsive protein[Arabidopsis thaliana]
AT5G15100	0.0889	PIN8	putative auxin efflux carrier component 5[Arabidopsis thaliana]
AT4G25590	0.089	ADF7	actin depolymerizing factor 7[Arabidopsis thaliana]
AT5G05270	0.0897	AT5G05270	chalcone-flavanone isomerase-like proetin[Arabidopsis thaliana]
AT3G61840	0.0898	AT3G61840	hypothetical protein[Arabidopsis thaliana]
AT1G23530	0.09	AT1G23530	hypothetical protein[Arabidopsis thaliana]
AT5G13140	0.0901	AT5G13140	Pollen Ole e 1 allergen and extensin family protein[Arabidopsis thaliana]
AT4G05080	0.0901	AT4G05080	F-box/kelch-repeat protein[Arabidopsis thaliana]
AT3G16330	0.0905	AT3G16330	hypothetical protein[Arabidopsis thaliana]
AT2G40860	0.0905	AT2G40860	putative protein phosphatase 2C 31[Arabidopsis thaliana]
AT2G29170	0.091	AT2G29170	Rossmann-fold NAD(P)-binding domain-containing protein[Arabidopsis thaliana]
AT4G03210	0.0913	XTH9	xyloglucan endotransglucosylase/hydrolase protein 9[Arabidopsis thaliana]
AT5G51480	0.0916	SKS2	Monocopper oxidase-like protein SKS2[Arabidopsis thaliana]
AT1G64260	0.0916	AT1G64260	MuDR family transposase[Arabidopsis thaliana]
AT2G42870	0.0916	PAR1	phy rapidly regulated 1[Arabidopsis thaliana]
AT3G13650	0.0916	AT3G13650	disease resistance-responsive, dirigent domain-containing protein[Arabidopsis thaliana]
AT4G38770	0.0918	PRP4	proline-rich protein 4[Arabidopsis thaliana]
AT1G05280	0.092	AT1G05280	hypothetical protein[Arabidopsis thaliana]
AT3G42310	0.0921	AT3G42310	hypothetical protein[Arabidopsis thaliana]
AT3G44980	0.0921	AT3G44980	hypothetical protein[Arabidopsis thaliana]
AT3G26700	0.0922	AT3G26700	protein kinase family protein[Arabidopsis thaliana]
AT2G36050	0.0927	OFP15	ovate family protein 15[Arabidopsis thaliana]
AT4G30040	0.0934	AT4G30040	aspartyl protease family protein[Arabidopsis thaliana]
AT4G31840	0.0937	ENODL15	early nodulin-like protein 15[Arabidopsis thaliana]
AT1G65060	0.0938	4CL3	4-coumarate--CoA ligase 3[Arabidopsis thaliana]
AT3G54320	0.094	WRI1	ethylene-responsive transcription factor WRI1[Arabidopsis thaliana]
AT5G03760	0.0942	ATCSLA09	glucomannan 4-beta-mannosyltransferase 9[Arabidopsis thaliana]
AT1G65681	0.0945	EXPB6	beta expansin 6[Arabidopsis thaliana]
AT4G18640	0.0948	MRH1	putative LRR receptor-like serine/threonine-protein kinase MRH1[Arabidopsis thaliana]
AT3G55680	0.0951	AT3G55680	plant invertase/pectin methylesterase inhibitor domain-containing protein[Arabidopsis thaliana]
AT3G09930	0.0958	AT3G09930	GDSL esterase/lipase[Arabidopsis thaliana]
AT2G47220	0.096	DUF5	hypothetical protein[Arabidopsis thaliana]
AT1G75620	0.0961	AT1G75620	glyoxal oxidase-related protein[Arabidopsis thaliana]
AT3G58550	0.0962	AT3G58550	bifunctional inhibitor/lipid-transfer protein/seed storage 2S albumin-like protein[Arabidopsis thali
AT2G38890	0.0966	AT2G38890	hypothetical protein[Arabidopsis thaliana]
AT1G07485	0.0967	AT1G07485	hypothetical protein[Arabidopsis thaliana]
AT1G70250	0.0967	AT1G70250	putative receptor serine/threonine kinase[Arabidopsis thaliana]
AT3G20530	0.0968	AT3G20530	protein kinase family protein[Arabidopsis thaliana]
AT1G23205	0.0969	AT1G23205	plant invertase/pectin methylesterase inhibitor domain-containing protein[Arabidopsis thaliana]
AT1G11000	0.0972	MLO4	MLO-like protein 4[Arabidopsis thaliana]
AT1G11915	0.0973	AT1G11915	hypothetical protein[Arabidopsis thaliana]
AT3G12110	0.0973	ACT11	actin-11[Arabidopsis thaliana]
AT3G02480	0.0973	AT3G02480	Late embryogenesis abundant protein (LEA) family protein[Arabidopsis thaliana]
AT5G06080	0.0974	LBD33	LOB domain-containing protein 33[Arabidopsis thaliana]
AT3G54260	0.0974	TBL36	protein trichome birefringence-like 36[Arabidopsis thaliana]
AT1G67460	0.0975	AT1G67460	Minichromosome maintenance (MCM2/3/5) family protein[Arabidopsis thaliana]
AT3G43630	0.0975	AT3G43630	vacuolar iron transporter-like protein[Arabidopsis thaliana]
AT5G48900	0.0978	AT5G48900	putative pectate lyase 20[Arabidopsis thaliana]
AT1G68750	0.098	PPC4	phosphoenolpyruvate carboxylase 4[Arabidopsis thaliana]
AT1G63650	0.0982	EGL3	transcription factor EGL1[Arabidopsis thaliana]
AT2G01520	0.0982	MLP328	MLP-like protein 328[Arabidopsis thaliana]
AT3G23740	0.0984	AT3G23740	hypothetical protein[Arabidopsis thaliana]
AT5G51210	0.0988	OLEO3	oleosin3[Arabidopsis thaliana]
AT3G26620	0.0992	LBD23	LOB domain-containing protein 23[Arabidopsis thaliana]
AT4G37450	0.0993	AGP18	Lysine-rich arabinogalactan protein 18[Arabidopsis thaliana]
AT1G12090	0.0995	ELP	extensin-like protein[Arabidopsis thaliana]
AT5G15580	0.0997	LNG1	protein longifolia1[Arabidopsis thaliana]
AT1G41830	0.0999	SKS6	SKU5 similar 6[Arabidopsis thaliana]
AT4G33710	0.1001	AT4G33710	putative pathogenesis-related protein[Arabidopsis thaliana]
AT3G23090	0.1003	AT3G23090	targeting protein for Xklp2-like protein[Arabidopsis thaliana]
AT3G43840	0.1004	AT3G43840	3-oxo-5-alpha-steroid 4-dehydrogenase family protein[Arabidopsis thaliana]
AT5G01370	0.1005	ACI1	ALC-interacting protein 1[Arabidopsis thaliana]
AT1G54120	0.1006	AT1G54120	hypothetical protein[Arabidopsis thaliana]
AT1G80730	0.101	ZFP1	zinc finger protein 1[Arabidopsis thaliana]
AT4G23800	0.101	AT4G23800	HMG (high mobility group) box protein[Arabidopsis thaliana]
AT3G60550	0.1016	CYCP3;2	cyclin-U2-2[Arabidopsis thaliana]
AT5G65730	0.1016	XTH6	xyloglucan:xyloglucosyl transferase[Arabidopsis thaliana]
AT2G12280	0.1017	AT2G12280	P-loop containing nucleoside triphosphate hydrolase-like protein[Arabidopsis thaliana]
AT2G37090	0.102	IRX9	nucleotide-diphospho-sugar transferases-like protein[Arabidopsis thaliana]
AT4G37490	0.102	CYCB1;1	cyclin-B1-1[Arabidopsis thaliana]
AT5G07500	0.1021	PEI1	zinc finger CCCH domain-containing protein 54[Arabidopsis thaliana]
AT1G47540	0.1023	AT1G47540	defensin-like protein 192[Arabidopsis thaliana]
AT2G10450	0.1027	AT2G10450	14-3-3 family protein[Arabidopsis thaliana]
AT2G23250	0.1028	UGT84B2	UDP-glucose:(indol-3-yl)acetate beta-D-glucosyltransferase[Arabidopsis thaliana]
AT3G62680	0.103	PRP3	proline-rich protein 3[Arabidopsis thaliana]
AT3G43290	0.1038	AT3G43290	hypothetical protein[Arabidopsis thaliana]
AT1G04040	0.1039	AT1G04040	HAD superfamily, subfamily IIIB acid phosphatase[Arabidopsis thaliana]
AT2G36870	0.1041	XTH32	xyloglucan:xyloglucosyl transferase[Arabidopsis thaliana]
AT4G29800	0.1048	PLP8	PATATIN-like protein 8[Arabidopsis thaliana]
AT4G38210	0.105	EXPA20	expansin A20[Arabidopsis thaliana]
AT2G42250	0.1051	CYP712A1	cytochrome P450, family 712, subfamily A, polypeptide 1[Arabidopsis thaliana]
AT2G45310	0.1051	GAE4	UDP-D-glucuronate 4-epimerase 4[Arabidopsis thaliana]
AT4G12220	0.1052	AT4G12220	hypothetical protein[Arabidopsis thaliana]
AT5G48010	0.1058	THAS1	thalianol synthase 1[Arabidopsis thaliana]
AT5G49250	0.1061	AT5G49250	Beta-galactosidase related protein[Arabidopsis thaliana]
AT2G11570	0.1064	AT2G11570	hypothetical protein[Arabidopsis thaliana]
AT5G54570	0.1064	BGLU41	putative beta-glucosidase 41[Arabidopsis thaliana]
AT3G03200	0.1064	NAC045	NAC domain containing protein 45[Arabidopsis thaliana]
AT5G45200	0.1064	AT5G45200	TIR-NBS-LRR class disease resistance protein[Arabidopsis thaliana]
AT5G15420	0.1064	AT5G15420	hypothetical protein[Arabidopsis thaliana]
AT5G55830	0.1066	AT5G55830	concanavalin A-like lectin kinase-like protein[Arabidopsis thaliana]
AT4G03100	0.1068	AT4G03100	Rho GTPase activating protein with PAK-box/P21-Rho-binding domain[Arabidopsis thaliana]
AT1G12030	0.1074	AT1G12030	hypothetical protein[Arabidopsis thaliana]
AT3G07320	0.1075	AT3G07320	O-Glycosyl hydrolases family 17 protein[Arabidopsis thaliana]
AT2G02250	0.1076	PP2-B2	phloem protein 2-B2[Arabidopsis thaliana]
AT2G02310	0.1078	PP2-B6	putative F-box protein PP2-B6[Arabidopsis thaliana]
AT4G21050	0.1078	AT4G21050	Dof zinc finger protein DOF4.4[Arabidopsis thaliana]
AT1G76430	0.1079	PHT1;9	putative inorganic phosphate transporter 1-9[Arabidopsis thaliana]
AT3G05620	0.1079	AT3G05620	pectinesterase 22[Arabidopsis thaliana]
AT4G04650	0.108	AT4G04650	RNA-directed DNA polymerase (reverse transcriptase)-related family protein[Arabidopsis thaliana]
AT2G26760	0.1081	CYCB1;4	cyclin-B1-4[Arabidopsis thaliana]
AT1G59780	0.1083	AT1G59780	NB-ARC domain-containing disease resistance protein[Arabidopsis thaliana]
AT3G59480	0.1084	AT3G59480	fructokinase[Arabidopsis thaliana]
AT3G61400	0.1087	AT3G61400	putative 2-oxoglutarate-dependent dioxygenase[Arabidopsis thaliana]
AT2G25820	0.1091	AT2G25820	ethylene-responsive transcription factor ERF042[Arabidopsis thaliana]
AT1G04360	0.1094	AT1G04360	RING-H2 finger protein ATL1[Arabidopsis thaliana]
AT3G45430	0.1094	AT3G45430	concanavalin A-like lectin kinase-like protein[Arabidopsis thaliana]
AT5G15600	0.1095	SP1L4	protein SPIRAL1-like4[Arabidopsis thaliana]
AT5G07620	0.1098	AT5G07620	protein kinase family protein[Arabidopsis thaliana]
AT5G55730	0.1101	FLA1	fasciclin-like arabinogalactan protein 1[Arabidopsis thaliana]
AT1G29660	0.1103	AT1G29660	GDSL esterase/lipase[Arabidopsis thaliana]
AT4G35820	0.1109	AT4G35820	oxidoreductase, 2OG-Fe(II) oxygenase family protein[Arabidopsis thaliana]
AT5G37990	0.1114	AT5G37990	S-adenosyl-L-methionine-dependent methyltransferase-like protein[Arabidopsis thaliana]
AT3G29030	0.1117	EXPA5	expansin A5[Arabidopsis thaliana]
AT2G23050	0.1118	NPY4	Phototropic-responsive NPH3-like protein[Arabidopsis thaliana]
AT5G56580	0.112	MKK6	mitogen-activated protein kinase kinase 6[Arabidopsis thaliana]
AT2G39620	0.1122	AT2G39620	pentatricopeptide repeat-containing protein[Arabidopsis thaliana]
AT5G56110	0.1123	MYB103	myb domain protein 103[Arabidopsis thaliana]
AT2G17170	0.1127	AT2G17170	protein kinase-like protein[Arabidopsis thaliana]
AT2G28470	0.113	BGAL8	beta-galactosidase 8[Arabidopsis thaliana]
AT5G38390	0.1132	AT5G38390	putative F-box protein[Arabidopsis thaliana]
AT5G53950	0.1135	CUC2	protein CUP-SHAPED COTYLEDON 2[Arabidopsis thaliana]
AT5G15900	0.1135	TBL19	protein trichome birefringence-like 19[Arabidopsis thaliana]
AT2G45400	0.1135	BEN1	dihydroflavonol 4-reductase-like protein[Arabidopsis thaliana]
AT1G01030	0.1136	NGA3	B3 domain-containing transcription factor NGA3[Arabidopsis thaliana]
AT2G32300	0.1141	UCC1	uclacyanin 1[Arabidopsis thaliana]
AT3G55840	0.1145	AT3G55840	Hs1pro-1 protein[Arabidopsis thaliana]
AT1G22130	0.1151	AGL104	protein AGAMOUS-like 104[Arabidopsis thaliana]
AT3G29970	0.1154	AT3G29970	B12D protein[Arabidopsis thaliana]
AT1G50220	0.1154	AT1G50220	hypothetical protein[Arabidopsis thaliana]
AT2G14890	0.1155	AGP9	arabinogalactan protein 9[Arabidopsis thaliana]
AT4G25410	0.1155	AT4G25410	basic helix-loop-helix domain-containing protein[Arabidopsis thaliana]
AT5G52690	0.1156	AT5G52690	copper transport family protein[Arabidopsis thaliana]
AT5G03790	0.1157	HB51	homeobox 51[Arabidopsis thaliana]
AT1G15190	0.1161	AT1G15190	fasciclin-like arabinogalactan protein 19[Arabidopsis thaliana]
AT2G04830	0.1167	AT2G04830	hypothetical protein[Arabidopsis thaliana]
AT5G66150	0.1172	AT5G66150	Glycosyl hydrolase family 38 protein[Arabidopsis thaliana]
AT2G04025	0.1178	RGF3	hypothetical protein[Arabidopsis thaliana]
AT5G18460	0.1181	AT5G18460	hypothetical protein[Arabidopsis thaliana]
AT1G26780	0.1183	MYB117	myb domain protein 117[Arabidopsis thaliana]
AT1G78400	0.1185	AT1G78400	Pectin lyase-like protein[Arabidopsis thaliana]
AT2G28210	0.1186	ACA2	carbonic anhydrase[Arabidopsis thaliana]
AT4G31730	0.1188	GDU1	glutamine dumper 1[Arabidopsis thaliana]
AT2G16450	0.1188	AT2G16450	putative F-box protein[Arabidopsis thaliana]
AT3G47910	0.1192	AT3G47910	Ubiquitin carboxyl-terminal hydrolase-related protein[Arabidopsis thaliana]
AT1G44830	0.1192	AT1G44830	ethylene-responsive transcription factor ERF014[Arabidopsis thaliana]
AT5G56720	0.1195	AT5G56720	malate dehydrogenase[Arabidopsis thaliana]
AT2G43990	0.1197	AT2G43990	hypothetical protein[Arabidopsis thaliana]
AT4G24430	0.1198	AT4G24430	Rhamnogalacturonate lyase family protein[Arabidopsis thaliana]
AT3G03260	0.1199	HDG8	homeobox-leucine zipper protein HDG8[Arabidopsis thaliana]
AT2G13570	0.1199	NF-YB7	nuclear transcription factor Y subunit B-7[Arabidopsis thaliana]
AT4G22390	0.1202	AT4G22390	F-box protein[Arabidopsis thaliana]
AT4G34760	0.1203	AT4G34760	SAUR-like auxin-responsive protein 9[Arabidopsis thaliana]
AT3G28590	0.1203	AT3G28590	hypothetical protein[Arabidopsis thaliana]
AT2G37720	0.1204	TBL15	trichome birefringence-like 15 protein[Arabidopsis thaliana]
AT4G16600	0.1205	AT4G16600	GT8-glycogenin domain-containing protein[Arabidopsis thaliana]
AT4G29360	0.1212	AT4G29360	glucan endo-1,3-beta-glucosidase 12[Arabidopsis thaliana]
AT1G52615	0.1213	AT1G52615	ncRNA[Arabidopsis thaliana]
AT5G66300	0.1213	NAC105	NAC domain containing protein 105[Arabidopsis thaliana]
AT5G44560	0.1214	VPS2.2	vacuolar protein sorting-associated protein 2-2[Arabidopsis thaliana]
AT5G16600	0.1216	MYB43	myb domain protein 43[Arabidopsis thaliana]
AT1G78260	0.1218	AT1G78260	RNA recognition motif-containing protein[Arabidopsis thaliana]
AT5G39420	0.1221	cdc2cAt	cyclin-dependent kinase CDC2C[Arabidopsis thaliana]
AT5G63180	0.1223	AT5G63180	putative pectate lyase 22[Arabidopsis thaliana]
AT4G33130	0.1224	AT4G33130	hypothetical protein[Arabidopsis thaliana]
AT1G25450	0.1226	KCS5	3-ketoacyl-CoA synthase 5[Arabidopsis thaliana]
AT1G27550	0.1228	AT1G27550	F-box family protein[Arabidopsis thaliana]
AT1G44970	0.1228	AT1G44970	peroxidase 9[Arabidopsis thaliana]
AT2G40500	0.123	AT2G40500	protein kinase-like protein[Arabidopsis thaliana]
AT1G74220	0.123	AT1G74220	hypothetical protein[Arabidopsis thaliana]
AT1G04800	0.1232	AT1G04800	glycine-rich protein[Arabidopsis thaliana]
AT4G28190	0.1234	ULT1	protein ULTRAPETALA 1[Arabidopsis thaliana]
AT1G20850	0.1237	XCP2	Xylem cysteine proteinase 2[Arabidopsis thaliana]
AT4G18330	0.1237	AT4G18330	putative translation elongation factor 2EF1A / eIF-2-gamma[Arabidopsis thaliana]
AT5G44770	0.1238	AT5G44770	cysteine/histidine-rich C1 domain-containing protein[Arabidopsis thaliana]
AT5G43990	0.1238	SUVR2	histone-lysine N-methyltransferase SUVR2[Arabidopsis thaliana]
AT3G25900	0.1239	HMT-1	homocysteine S-methyltransferase 1[Arabidopsis thaliana]
AT5G47470	0.1239	AT5G47470	Nodulin MtN21 /EamA-like transporter family protein[Arabidopsis thaliana]
AT3G07010	0.1241	AT3G07010	putative pectate lyase 8[Arabidopsis thaliana]
AT2G42150	0.1241	AT2G42150	DNA-binding bromodomain-containing protein[Arabidopsis thaliana]
AT4G15320	0.1241	CSLB06	cellulose synthase-like protein B6[Arabidopsis thaliana]
AT5G01190	0.1241	LAC10	laccase 10[Arabidopsis thaliana]
AT5G11220	0.1242	AT5G11220	hypothetical protein[Arabidopsis thaliana]
AT2G46300	0.1244	AT2G46300	late embryogenesis abundant hydroxyproline-rich glycoprotein[Arabidopsis thaliana]
AT2G12900	0.1245	AT2G12900	Basic-leucine zipper (bZIP) transcription factor family protein[Arabidopsis thaliana]
AT4G29980	0.1245	AT4G29980	hypothetical protein[Arabidopsis thaliana]
AT1G80090	0.1248	AT1G80090	cystathionine beta-synthase domain-containing protein[Arabidopsis thaliana]
AT3G03400	0.1248	AT3G03400	putative calcium-binding protein CML33[Arabidopsis thaliana]
AT1G62700	0.125	ANAC026	NAC domain containing protein 26[Arabidopsis thaliana]
AT5G04380	0.1252	AT5G04380	S-adenosyl-L-methionine-dependent methyltransferase-like protein[Arabidopsis thaliana]
AT2G36200	0.1254	AT2G36200	kinesin family member 11[Arabidopsis thaliana]
AT2G10440	0.1257	AT2G10440	hypothetical protein[Arabidopsis thaliana]
AT1G08680	0.1258	ZIGA4	putative ADP-ribosylation factor GTPase-activating protein AGD14[Arabidopsis thaliana]
AT3G21950	0.1259	AT3G21950	methyltransferase[Arabidopsis thaliana]
AT5G51520	0.1259	AT5G51520	plant invertase/pectin methylesterase inhibitor domain-containing protein[Arabidopsis thaliana]
AT1G72970	0.1261	HTH	protein HOTHEAD[Arabidopsis thaliana]
AT2G32280	0.1266	AT2G32280	hypothetical protein[Arabidopsis thaliana]
AT1G25510	0.1269	AT1G25510	aspartyl protease-like protein[Arabidopsis thaliana]
AT2G23130	0.127	AGP17	Lysine-rich arabinogalactan protein 17[Arabidopsis thaliana]
AT5G55780	0.1273	AT5G55780	cysteine/histidine-rich C1 domain-containing protein[Arabidopsis thaliana]
AT1G68040	0.1274	AT1G68040	S-adenosyl-L-methionine:carboxyl methyltransferase-like protein[Arabidopsis thaliana]
AT2G02100	0.1277	LCR69	defensin-like protein 2[Arabidopsis thaliana]
AT4G21950	0.128	AT4G21950	hypothetical protein[Arabidopsis thaliana]
AT4G11870	0.1281	AT4G11870	hypothetical protein[Arabidopsis thaliana]
AT4G02320	0.1282	AT4G02320	pectinesterase 40[Arabidopsis thaliana]
AT2G20430	0.1282	RIC6	ROP-interactive CRIB motif-containing protein 6[Arabidopsis thaliana]
AT5G02980	0.1283	AT5G02980	putative F-box/kelch-repeat protein[Arabidopsis thaliana]
AT1G12600	0.1284	AT1G12600	UDP-N-acetylglucosamine transporter-like protein[Arabidopsis thaliana]
AT1G55940	0.1287	CYP708A1	cytochrome P450, family 708, subfamily A, polypeptide 1[Arabidopsis thaliana]
AT3G49520	0.1291	AT3G49520	putative F-box protein[Arabidopsis thaliana]
AT4G03380	0.1293	AT4G03380	hypothetical protein[Arabidopsis thaliana]
AT1G49015	0.1293	AT1G49015	DPP6 N-terminal domain-like protein[Arabidopsis thaliana]
AT4G38760	0.1294	AT4G38760	hypothetical protein[Arabidopsis thaliana]
AT5G23830	0.1295	AT5G23830	MD-2-related lipid recognition domain-containing protein[Arabidopsis thaliana]
AT4G21020	0.1297	AT4G21020	late embryogenesis abundant domain-containing protein[Arabidopsis thaliana]
AT2G45080	0.1299	cycp3;1	cyclin-U2-1[Arabidopsis thaliana]
AT2G32890	0.1302	RALFL17	protein ralf-like 17[Arabidopsis thaliana]
AT4G15620	0.1302	AT4G15620	hypothetical protein[Arabidopsis thaliana]
AT1G10110	0.1303	AT1G10110	F-box family protein[Arabidopsis thaliana]
AT4G07350	0.1304	AT4G07350	hypothetical protein[Arabidopsis thaliana]
AT5G63540	0.1306	RMI1	hypothetical protein[Arabidopsis thaliana]
AT2G32990	0.1308	GH9B8	endoglucanase 11[Arabidopsis thaliana]
AT3G21550	0.1308	DMP2	hypothetical protein[Arabidopsis thaliana]
AT1G66380	0.1308	MYB114	transcription factor MYB114[Arabidopsis thaliana]
AT2G41340	0.1311	RPB5D	RNA polymerase II fifth largest subunit, D[Arabidopsis thaliana]
AT3G31950	0.1311	AT3G31950	hypothetical protein[Arabidopsis thaliana]
AT4G13570	0.1312	HTA4	histone H2A[Arabidopsis thaliana]
AT4G14780	0.1314	AT4G14780	protein kinase family protein[Arabidopsis thaliana]
AT1G04160	0.1317	XIB	myosin XI B[Arabidopsis thaliana]
AT1G15850	0.1323	AT1G15850	WD40 domain-containing protein[Arabidopsis thaliana]
AT1G67790	0.1324	AT1G67790	hypothetical protein[Arabidopsis thaliana]
AT3G42830	0.1325	AT3G42830	RING-box protein 1[Arabidopsis thaliana]
AT5G23400	0.1326	AT5G23400	leucine-rich repeat-containing protein[Arabidopsis thaliana]
AT4G01760	0.1328	AT4G01760	cysteine/histidine-rich C1 domain-containing protein[Arabidopsis thaliana]
AT1G06440	0.1328	AT1G06440	ubiquitin carboxyl-terminal hydrolase-like protein[Arabidopsis thaliana]
AT2G28190	0.133	CSD2	Superoxide dismutase [Cu-Zn][Arabidopsis thaliana]
AT3G42970	0.1333	AT3G42970	hypothetical protein[Arabidopsis thaliana]
AT3G25510	0.1335	AT3G25510	putative TIR-NBS-LRR class disease resistance protein[Arabidopsis thaliana]
AT3G20140	0.134	CYP705A23	cytochrome P450, family 705, subfamily A, polypeptide 23[Arabidopsis thaliana]
AT3G52690	0.1344	AT3G52690	leuciner ich repeat and FBD domain-containing protein[Arabidopsis thaliana]
AT3G22250	0.1346	AT3G22250	UDP-glycosyltransferase-like protein[Arabidopsis thaliana]
AT3G50590	0.1351	AT3G50590	transducin/WD40 domain-containing protein[Arabidopsis thaliana]
AT1G09155	0.1355	PP2-B15	F-box protein PP2-B15[Arabidopsis thaliana]
AT1G26680	0.1356	AT1G26680	B3 domain-containing protein REM17[Arabidopsis thaliana]
AT1G17830	0.136	AT1G17830	hypothetical protein[Arabidopsis thaliana]
AT5G02440	0.1361	AT5G02440	hypothetical protein[Arabidopsis thaliana]
AT3G26930	0.1363	AT3G26930	FBD and leucine rich repeat domain-containing protein[Arabidopsis thaliana]
AT3G21840	0.1363	SK7	S-phase kinase-associated protein 1[Arabidopsis thaliana]
AT5G60220	0.1365	TET4	tetraspanin4[Arabidopsis thaliana]
AT4G00870	0.1367	AT4G00870	transcription factor bHLH14[Arabidopsis thaliana]
AT5G38020	0.1367	AT5G38020	S-adenosyl-L-methionine-dependent methyltransferase-like protein[Arabidopsis thaliana]
AT3G45000	0.137	VPS24.2	charged multivesicular body protein 3[Arabidopsis thaliana]
AT1G78970	0.1372	LUP1	lupeol synthase 1[Arabidopsis thaliana]
AT4G09110	0.1374	AT4G09110	putative RING-H2 finger protein ATL35[Arabidopsis thaliana]
AT3G47180	0.1376	AT3G47180	RING/U-box domain-containing protein[Arabidopsis thaliana]
AT5G45220	0.1376	AT5G45220	TIR-NBS-LRR class disease resistance protein[Arabidopsis thaliana]
AT5G09360	0.138	LAC14	laccase 14[Arabidopsis thaliana]
AT1G69320	0.1383	CLE10	protein CLAVATA3/ESR-related 10[Arabidopsis thaliana]
AT4G13440	0.1384	AT4G13440	EF-hand, calcium binding motif-containing protein[Arabidopsis thaliana]
AT1G27990	0.1385	AT1G27990	hypothetical protein[Arabidopsis thaliana]
AT2G13950	0.1389	AT2G13950	Cysteine/Histidine-rich C1 domain family protein[Arabidopsis thaliana]
AT2G35710	0.139	AT2G35710	nucleotide-diphospho-sugar transferase domain-containing protein[Arabidopsis thaliana]
AT1G14890	0.1392	AT1G14890	plant invertase/pectin methylesterase inhibitor domain-containing protein[Arabidopsis thaliana]
AT2G34650	0.1392	PID	protein kinase-like protein[Arabidopsis thaliana]
AT2G01200	0.1393	IAA32	auxin-responsive protein IAA32[Arabidopsis thaliana]
AT3G18630	0.1394	UNG	uracil dna glycosylase[Arabidopsis thaliana]
AT2G03090	0.1396	EXPA15	expansin A15[Arabidopsis thaliana]
AT2G46750	0.14	AT2G46750	D-arabinono-1,4-lactone oxidase-like protein[Arabidopsis thaliana]
AT5G41900	0.14	AT5G41900	hydrolase, alpha/beta fold family protein[Arabidopsis thaliana]
AT1G09540	0.1402	MYB61	myb proto-oncogene protein[Arabidopsis thaliana]
AT3G50890	0.1403	HB28	homeobox protein 28[Arabidopsis thaliana]
AT4G08780	0.1404	AT4G08780	peroxidase 38[Arabidopsis thaliana]
AT4G22970	0.1405	ESP	separase[Arabidopsis thaliana]
AT4G01110	0.1408	AT4G01110	hypothetical protein[Arabidopsis thaliana]
AT5G37280	0.1408	AT5G37280	RING/U-box domain-containing protein[Arabidopsis thaliana]
AT5G09640	0.1409	SCPL19	sinapoylglucose-choline O-sinapoyltransferase[Arabidopsis thaliana]
AT2G24300	0.1409	AT2G24300	Calmodulin-binding protein[Arabidopsis thaliana]
AT3G26120	0.1418	TEL1	terminal EAR1-like 1[Arabidopsis thaliana]
AT2G37880	0.1425	AT2G37880	hypothetical protein[Arabidopsis thaliana]
AT5G02760	0.1427	AT5G02760	putative protein phosphatase 2C 67[Arabidopsis thaliana]
AT2G44830	0.1428	AT2G44830	protein kinase domain-containing protein[Arabidopsis thaliana]
AT1G75110	0.143	RRA2	Nucleotide-diphospho-sugar transferase family protein[Arabidopsis thaliana]
AT3G05820	0.1433	INVH	invertase H[Arabidopsis thaliana]
AT2G25270	0.1434	AT2G25270	hypothetical protein[Arabidopsis thaliana]
AT2G06020	0.1436	AT2G06020	myb family transcription factor[Arabidopsis thaliana]
AT3G08490	0.1437	AT3G08490	hypothetical protein[Arabidopsis thaliana]
AT4G29250	0.1438	AT4G29250	HXXXD-type acyl-transferase-like protein[Arabidopsis thaliana]
AT5G65390	0.1441	AGP7	arabinogalactan protein 7[Arabidopsis thaliana]
AT5G60880	0.1444	BASL	breaking of asymmetry in the stomatal lineage protein[Arabidopsis thaliana]
AT5G51560	0.1444	AT5G51560	leucine-rich repeat protein kinase-like protein[Arabidopsis thaliana]
AT2G37210	0.1445	AT2G37210	cytokinin riboside 5'-monophosphate phosphoribohydrolase LOG3[Arabidopsis thaliana]
AT3G30290	0.1448	CYP702A8	cytochrome P450, family 702, subfamily A, polypeptide 8[Arabidopsis thaliana]
AT4G01890	0.1449	AT4G01890	glycoside hydrolase family 28 protein / polygalacturonase (pectinase) family protein[Arabidopsis tha
AT2G28620	0.1451	AT2G28620	P-loop containing nucleoside triphosphate hydrolase-like protein[Arabidopsis thaliana]
AT5G37300	0.1451	WSD1	o-acyltransferase WSD1[Arabidopsis thaliana]
AT5G22580	0.1451	AT5G22580	stress responsive A/B Barrel domain-containing protein[Arabidopsis thaliana]
AT5G36080	0.1454	AT5G36080	hypothetical protein[Arabidopsis thaliana]
AT5G37660	0.1455	PDLP7	cysteine-rich repeat secretory protein 60[Arabidopsis thaliana]
AT5G01860	0.1457	AT5G01860	C2H2 and C2HC zinc finger-containing protein[Arabidopsis thaliana]
AT3G44580	0.1459	AT3G44580	hypothetical protein[Arabidopsis thaliana]
AT5G61605	0.146	AT5G61605	hypothetical protein[Arabidopsis thaliana]
AT3G50120	0.1461	AT3G50120	hypothetical protein[Arabidopsis thaliana]
AT3G30210	0.1468	MYB121	myb proto-oncogene protein[Arabidopsis thaliana]
AT1G75780	0.1476	TUB1	tubulin beta[Arabidopsis thaliana]
AT1G56040	0.1479	AT1G56040	HEAT/U-box domain-containing protein[Arabidopsis thaliana]
AT5G10210	0.148	AT5G10210	hypothetical protein[Arabidopsis thaliana]
AT5G09550	0.148	AT5G09550	RAB GDP-dissociation inhibitor[Arabidopsis thaliana]
AT2G02700	0.1491	AT2G02700	cysteine/histidine-rich C1 domain-containing protein[Arabidopsis thaliana]
AT4G30650	0.1496	AT4G30650	putative low temperature and salt responsive protein[Arabidopsis thaliana]
AT2G21140	0.1498	PRP2	proline-rich protein 2[Arabidopsis thaliana]
AT5G62260	0.1501	AT5G62260	AT hook motif DNA-binding protein[Arabidopsis thaliana]
AT3G14210	0.1502	ESM1	epithiospecifier modifier 1[Arabidopsis thaliana]
AT1G16705	0.1508	AT1G16705	p300/CBP acetyltransferase-related protein[Arabidopsis thaliana]
AT1G19930	0.151	AT1G19930	putative F-box/kelch-repeat protein[Arabidopsis thaliana]
AT2G07280	0.151	AT2G07280	hypothetical protein[Arabidopsis thaliana]
AT5G19270	0.1512	AT5G19270	hypothetical protein[Arabidopsis thaliana]
AT4G01950	0.1513	GPAT3	glycerol-3-phosphate acyltransferase[Arabidopsis thaliana]
AT1G71450	0.1514	AT1G71450	ethylene-responsive transcription factor ERF021[Arabidopsis thaliana]
AT1G54470	0.1515	RPP27	putative disease resistance protein[Arabidopsis thaliana]
AT1G30515	0.1517	AT1G30515	hypothetical protein[Arabidopsis thaliana]
AT5G15070	0.1517	AT5G15070	phosphoglycerate mutase-like protein[Arabidopsis thaliana]
AT4G03330	0.1521	SYP123	syntaxin-123[Arabidopsis thaliana]
AT2G22200	0.1522	AT2G22200	ethylene-responsive transcription factor ERF056[Arabidopsis thaliana]
AT1G48010	0.1523	AT1G48010	plant invertase/pectin methylesterase inhibitor domain-containing protein[Arabidopsis thaliana]
AT5G15140	0.1524	AT5G15140	aldose 1-epimerase[Arabidopsis thaliana]
AT3G46750	0.1525	AT3G46750	hypothetical protein[Arabidopsis thaliana]
AT5G03120	0.1525	AT5G03120	hypothetical protein[Arabidopsis thaliana]
AT2G25240	0.1527	AT2G25240	serpin-Z10[Arabidopsis thaliana]
AT5G07690	0.1527	MYB29	myb domain protein 29[Arabidopsis thaliana]
AT3G21170	0.1536	AT3G21170	F-box and associated interaction domain-containing protein[Arabidopsis thaliana]
AT3G21660	0.1536	AT3G21660	UBX domain-containing protein[Arabidopsis thaliana]
AT3G22120	0.1538	CWLP	cell wall-plasma membrane linker protein[Arabidopsis thaliana]
AT2G26960	0.154	MYB81	myb domain protein 81[Arabidopsis thaliana]
AT1G54940	0.1541	PGSIP4	plant glycogenin-like starch initiation protein 4[Arabidopsis thaliana]
AT5G16500	0.1548	AT5G16500	protein kinase family protein[Arabidopsis thaliana]
AT3G27710	0.1548	ARI3	putative E3 ubiquitin-protein ligase ARI3[Arabidopsis thaliana]
AT5G54850	0.1549	AT5G54850	hypothetical protein[Arabidopsis thaliana]
AT1G08560	0.1551	SYP111	syntaxin-related protein KNOLLE[Arabidopsis thaliana]
AT2G36570	0.1553	AT2G36570	leucine-rich repeat protein kinase-like protein[Arabidopsis thaliana]
AT2G39900	0.1555	AT2G39900	LIM domain-containing protein[Arabidopsis thaliana]
AT5G25460	0.1556	AT5G25460	hypothetical protein[Arabidopsis thaliana]
AT2G43390	0.1557	AT2G43390	hypothetical protein[Arabidopsis thaliana]
AT3G43550	0.1558	AT3G43550	GDSL esterase/lipase[Arabidopsis thaliana]
AT1G48480	0.1563	RKL1	receptor-like kinase 1[Arabidopsis thaliana]
AT5G47920	0.1564	AT5G47920	hypothetical protein[Arabidopsis thaliana]
AT1G78850	0.1564	AT1G78850	D-mannose binding lectin protein with Apple-like carbohydrate-binding domain[Arabidopsis thaliana]
AT5G25090	0.1565	ENODL13	early nodulin-like protein 3[Arabidopsis thaliana]
AT4G38660	0.1566	AT4G38660	pathogenesis-related thaumatin-like protein[Arabidopsis thaliana]
AT1G56530	0.1566	AT1G56530	hydroxyproline-rich glycoprotein family protein[Arabidopsis thaliana]
AT1G50490	0.1568	UBC20	ubiquitin-conjugating enzyme E2 20[Arabidopsis thaliana]
AT4G10780	0.1569	AT4G10780	putative disease resistance protein[Arabidopsis thaliana]
AT4G10850	0.1572	AT4G10850	nodulin MtN3-like protein[Arabidopsis thaliana]
AT1G04680	0.1576	AT1G04680	putative pectate lyase 1[Arabidopsis thaliana]
AT5G45950	0.1578	AT5G45950	GDSL esterase/lipase[Arabidopsis thaliana]
AT3G10660	0.1579	CPK2	calmodulin-domain protein kinase cdpk isoform 2[Arabidopsis thaliana]
AT1G26540	0.1588	AT1G26540	agenet domain-containing protein[Arabidopsis thaliana]
AT5G43000	0.1589	AT5G43000	hypothetical protein[Arabidopsis thaliana]
AT4G02670	0.159	IDD12	indeterminate-domain 12 protein[Arabidopsis thaliana]
AT2G21540	0.1591	SFH3	SEC14-like 3 protein[Arabidopsis thaliana]
AT4G14330	0.1596	AT4G14330	phragmoplast-associated kinesin-related protein 2[Arabidopsis thaliana]
AT2G23300	0.1597	AT2G23300	Leucine-rich repeat protein kinase family protein[Arabidopsis thaliana]
AT3G62760	0.1598	ATGSTF13	Glutathione S-transferase-like protein[Arabidopsis thaliana]
AT4G23690	0.1598	AT4G23690	disease resistance-responsive, dirigent domain-containing protein[Arabidopsis thaliana]
AT2G47310	0.16	AT2G47310	flowering time control protein-like protein[Arabidopsis thaliana]
AT5G66390	0.1606	AT5G66390	peroxidase 72[Arabidopsis thaliana]
AT3G53380	0.1607	AT3G53380	concanavalin A-like lectin kinase-like protein[Arabidopsis thaliana]
AT4G19730	0.1607	AT4G19730	glycosyl hydrolase family 18 protein[Arabidopsis thaliana]
AT2G30780	0.1608	AT2G30780	pentatricopeptide repeat-containing protein[Arabidopsis thaliana]
AT3G01070	0.1608	ENODL16	early nodulin-like protein 16[Arabidopsis thaliana]
AT5G45540	0.1609	AT5G45540	hypothetical protein[Arabidopsis thaliana]
AT5G48740	0.1609	AT5G48740	putative LRR receptor-like serine/threonine-protein kinase[Arabidopsis thaliana]
AT2G18920	0.161	AT2G18920	hypothetical protein[Arabidopsis thaliana]
AT5G51500	0.1611	AT5G51500	Putative pectinesterase/pectinesterase inhibitor 60[Arabidopsis thaliana]
AT5G36280	0.1612	AT5G36280	hypothetical protein[Arabidopsis thaliana]
AT3G45610	0.1614	AT3G45610	Dof zinc finger protein DOF3.2[Arabidopsis thaliana]
AT4G33790	0.1616	CER4	fatty acyl-CoA reductase 3[Arabidopsis thaliana]
AT5G07180	0.1617	ERL2	LRR receptor-like serine/threonine-protein kinase ERL2[Arabidopsis thaliana]
AT3G45070	0.1617	AT3G45070	sulfotransferase family protein[Arabidopsis thaliana]
AT2G23110	0.1617	AT2G23110	Late embryogenesis abundant protein, group 6[Arabidopsis thaliana]
AT1G71760	0.162	AT1G71760	hypothetical protein[Arabidopsis thaliana]
AT3G43940	0.1621	AT3G43940	hypothetical protein[Arabidopsis thaliana]
AT5G06930	0.1621	AT5G06930	hypothetical protein[Arabidopsis thaliana]
AT4G25490	0.1622	CBF1	dehydration-responsive element-binding protein 1B[Arabidopsis thaliana]
AT4G35700	0.1628	AT4G35700	zinc finger (C2H2 type) family protein[Arabidopsis thaliana]
AT1G44030	0.1634	AT1G44030	Cysteine/Histidine-rich C1 domain family protein[Arabidopsis thaliana]
AT4G30170	0.1636	AT4G30170	peroxidase 45[Arabidopsis thaliana]
AT5G44610	0.1639	MAP18	microtubule-associated protein 18[Arabidopsis thaliana]
AT3G23810	0.1641	SAHH2	adenosylhomocysteinase 2[Arabidopsis thaliana]
AT5G54420	0.1642	AT5G54420	hypothetical protein[Arabidopsis thaliana]
AT4G12960	0.1642	AT4G12960	Gamma interferon responsive lysosomal thiol (GILT) reductase family protein[Arabidopsis thaliana]
AT5G37730	0.1643	AT5G37730	hypothetical protein[Arabidopsis thaliana]
AT4G15460	0.1644	AT4G15460	glycine-rich protein[Arabidopsis thaliana]
AT2G17860	0.1645	AT2G17860	pathogenesis-related thaumatin-like protein[Arabidopsis thaliana]
AT3G10720	0.1645	AT3G10720	pectinesterase 25[Arabidopsis thaliana]
AT3G49170	0.1646	EMB2261	pentatricopeptide repeat-containing protein[Arabidopsis thaliana]
AT1G73510	0.1647	AT1G73510	hypothetical protein[Arabidopsis thaliana]
AT1G33820	0.1648	AT1G33820	hypothetical protein[Arabidopsis thaliana]
AT5G49780	0.1648	AT5G49780	leucine-rich repeat protein kinase-like protein[Arabidopsis thaliana]
AT5G64110	0.1649	AT5G64110	peroxidase 70[Arabidopsis thaliana]
AT5G60660	0.1649	PIP2;4	putative aquaporin PIP2-4[Arabidopsis thaliana]
AT1G25270	0.1649	AT1G25270	putative MtN21 nodulin protein[Arabidopsis thaliana]
AT5G51750	0.165	SBT1.3	subtilase 1.3[Arabidopsis thaliana]
AT3G23270	0.1652	AT3G23270	regulator of chromosome condensation-like protein with FYVE zinc finger domain[Arabidopsis thaliana]
AT1G02710	0.1652	AT1G02710	glycine-rich protein[Arabidopsis thaliana]
AT2G40910	0.1656	AT2G40910	F-box protein[Arabidopsis thaliana]
AT3G30370	0.1657	AT3G30370	hypothetical protein[Arabidopsis thaliana]
AT2G20050	0.1658	AT2G20050	protein phosphatase 2C and cyclic nucleotide-binding/kinase domain-containing protein[Arabidopsis th
AT2G16890	0.1659	AT2G16890	UDP-glycosyltransferase-like protein[Arabidopsis thaliana]
AT3G13175	0.1659	AT3G13175	hypothetical protein[Arabidopsis thaliana]
AT1G76220	0.1661	AT1G76220	hypothetical protein[Arabidopsis thaliana]
AT1G51460	0.1661	AT1G51460	ABC transporter G family member 13[Arabidopsis thaliana]
AT1G75520	0.1666	SRS5	SHI-related sequence 5[Arabidopsis thaliana]
AT3G25980	0.1668	MAD2	mitotic spindle checkpoint protein MAD2[Arabidopsis thaliana]
AT4G17030	0.1669	EXLB1	expansin-like B1[Arabidopsis thaliana]
AT4G15210	0.1669	BAM5	beta-amylase 5[Arabidopsis thaliana]
AT5G60110	0.167	PUM18	pumilio 18[Arabidopsis thaliana]
AT4G20220	0.167	AT4G20220	Reverse transcriptase (RNA-dependent DNA polymerase)[Arabidopsis thaliana]
AT3G56520	0.1675	AT3G56520	no apical meristem (NAM) family protein[Arabidopsis thaliana]
AT4G16030	0.1676	AT4G16030	Ribosomal protein L19e family protein[Arabidopsis thaliana]
AT5G48130	0.1679	AT5G48130	Phototropic-responsive NPH3 family protein[Arabidopsis thaliana]
AT4G19720	0.1682	AT4G19720	Glycosyl hydrolase family protein with chitinase insertion domain[Arabidopsis thaliana]
AT5G01360	0.1683	TBL3	hypothetical protein[Arabidopsis thaliana]
AT4G25330	0.1683	AT4G25330	hypothetical protein[Arabidopsis thaliana]
AT3G56370	0.1692	AT3G56370	leucine-rich repeat protein kinase-like protein[Arabidopsis thaliana]
AT2G34620	0.1693	AT2G34620	transcription termination factor-like protein[Arabidopsis thaliana]
AT4G20790	0.1695	AT4G20790	leucine-rich repeat protein kinase-like protein[Arabidopsis thaliana]
AT1G77300	0.1699	EFS	histone-lysine N-methyltransferase SETD2[Arabidopsis thaliana]
AT4G16080	0.1701	AT4G16080	hypothetical protein[Arabidopsis thaliana]
AT1G66310	0.1707	AT1G66310	FBD-associated F-box protein[Arabidopsis thaliana]
AT2G38360	0.1712	PRA1.B4	PRA1 family protein B4[Arabidopsis thaliana]
AT2G38250	0.1713	AT2G38250	DNA-binding protein[Arabidopsis thaliana]
AT3G60900	0.1715	FLA10	fasciclin-like arabinogalactan protein 10[Arabidopsis thaliana]
AT2G41820	0.1716	AT2G41820	Leucine-rich repeat protein kinase-like protein[Arabidopsis thaliana]
AT2G18610	0.1721	AT2G18610	hypothetical protein[Arabidopsis thaliana]
AT3G16370	0.1725	AT3G16370	GDSL esterase/lipase APG[Arabidopsis thaliana]
AT5G25980	0.173	TGG2	myrosinase 2[Arabidopsis thaliana]
AT3G24280	0.1732	SMAP2	small acidic protein 2[Arabidopsis thaliana]
AT1G75680	0.1734	GH9B7	endoglucanase 10[Arabidopsis thaliana]
AT1G33800	0.1735	AT1G33800	hypothetical protein[Arabidopsis thaliana]
AT4G14380	0.1738	AT4G14380	hypothetical protein[Arabidopsis thaliana]
AT1G21530	0.1739	AT1G21530	pMF8-like amp-binding protein[Arabidopsis thaliana]
AT4G39590	0.1739	AT4G39590	F-box/kelch-repeat protein[Arabidopsis thaliana]
AT2G10920	0.1743	AT2G10920	hypothetical protein[Arabidopsis thaliana]
AT3G17220	0.1745	PMEI2	pectinesterase inhibitor 2[Arabidopsis thaliana]
AT2G45750	0.1745	AT2G45750	putative methyltransferase PMT16[Arabidopsis thaliana]
AT1G02205	0.1746	CER1	CER1 protein[Arabidopsis thaliana]
AT3G49950	0.1747	AT3G49950	scarecrow-like protein 32[Arabidopsis thaliana]
AT5G37180	0.1747	SUS5	sucrose synthase 5[Arabidopsis thaliana]
AT3G52900	0.1749	AT3G52900	hypothetical protein[Arabidopsis thaliana]
AT5G13840	0.1749	FZR3	protein FIZZY-related 3[Arabidopsis thaliana]
AT3G05730	0.1752	AT3G05730	defensin-like protein 205[Arabidopsis thaliana]
AT2G41540	0.1752	GPDHC1	6-phosphogluconate dehydrogenase-like protein[Arabidopsis thaliana]
AT3G03430	0.1755	AT3G03430	putative calcium-binding protein CML28[Arabidopsis thaliana]
AT4G38190	0.1755	CSLD4	cellulose synthase-like protein D4[Arabidopsis thaliana]
AT3G28840	0.1755	AT3G28840	hypothetical protein[Arabidopsis thaliana]
AT1G22210	0.1762	AT1G22210	haloacid dehalogenase-like hydrolase[Arabidopsis thaliana]
AT1G26770	0.1767	EXPA10	expansin A10[Arabidopsis thaliana]
AT2G19060	0.1767	AT2G19060	GDSL esterase/lipase[Arabidopsis thaliana]
AT3G01550	0.1771	PPT2	phosphoenolpyruvate (pep)/phosphate translocator 2[Arabidopsis thaliana]
AT3G43720	0.1772	AT3G43720	bifunctional inhibitor/lipid-transfer protein/seed storage 2S albumin-like protein[Arabidopsis thali
AT4G25980	0.1773	AT4G25980	peroxidase 43[Arabidopsis thaliana]
AT4G21320	0.1773	HSA32	Aldolase-type TIM barrel family protein[Arabidopsis thaliana]
AT5G25620	0.1774	YUC6	flavin-containing monooxygenase-like protein[Arabidopsis thaliana]
AT3G49070	0.1775	AT3G49070	hypothetical protein[Arabidopsis thaliana]
AT4G38600	0.1775	KAK	E3 ubiquitin-protein ligase UPL3[Arabidopsis thaliana]
AT1G09720	0.1777	AT1G09720	kinase interacting (KIP1-like) protein[Arabidopsis thaliana]
AT3G25190	0.1778	AT3G25190	vacuolar iron transporter-like protein[Arabidopsis thaliana]
AT5G57970	0.178	AT5G57970	DNA-3-methyladenine glycosylase I[Arabidopsis thaliana]
AT3G23890	0.1782	TOPII	DNA topoisomerase 2[Arabidopsis thaliana]
AT1G11080	0.1782	scpl31	carboxypeptidase C[Arabidopsis thaliana]
AT3G54560	0.1785	HTA11	histone H2A[Arabidopsis thaliana]
AT4G15150	0.1787	AT4G15150	glycine-rich protein[Arabidopsis thaliana]
AT1G17140	0.1788	ICR1	interactor of constitutive active ROPs 1[Arabidopsis thaliana]
AT3G16490	0.1792	IQD26	protein IQ-domain 26[Arabidopsis thaliana]
AT3G05800	0.1795	AIF1	transcription factor bHLH150[Arabidopsis thaliana]
AT1G18220	0.1799	PUP9	purine permease 9[Arabidopsis thaliana]
AT5G38800	0.1799	bZIP43	basic leucine-zipper 43[Arabidopsis thaliana]
AT4G19430	0.1802	AT4G19430	hypothetical protein[Arabidopsis thaliana]
AT3G63360	0.1802	AT3G63360	defensin-like protein 11[Arabidopsis thaliana]
AT5G54690	0.1802	GAUT12	alpha-1,4-galacturonosyltransferase[Arabidopsis thaliana]
AT4G16970	0.1803	AT4G16970	cell division control protein 7[Arabidopsis thaliana]
AT1G49390	0.1806	AT1G49390	2-oxoglutarate (2OG) and Fe(II)-dependent oxygenase-like protein[Arabidopsis thaliana]
AT1G64390	0.1809	GH9C2	endoglucanase 6[Arabidopsis thaliana]
AT3G49260	0.1809	iqd21	protein IQ-domain 21[Arabidopsis thaliana]
AT1G18250	0.1812	ATLP-1	Thaumatin-like protein[Arabidopsis thaliana]
AT3G19320	0.1816	AT3G19320	leucine-rich repeat-containing protein[Arabidopsis thaliana]
AT5G10400	0.1819	AT5G10400	histone H3[Arabidopsis thaliana]
AT5G67070	0.1823	RALFL34	protein ralf-like 34[Arabidopsis thaliana]
AT5G57760	0.1823	AT5G57760	hypothetical protein[Arabidopsis thaliana]
AT3G04050	0.1823	AT3G04050	pyruvate kinase[Arabidopsis thaliana]
AT2G28650	0.1825	EXO70H8	exocyst complex component 7[Arabidopsis thaliana]
AT1G08500	0.1825	ENODL18	early nodulin-like protein 18[Arabidopsis thaliana]
AT1G02810	0.1826	AT1G02810	pectinesterase 7[Arabidopsis thaliana]
AT1G29500	0.1827	AT1G29500	SAUR-like auxin-responsive protein[Arabidopsis thaliana]
AT1G74490	0.1834	AT1G74490	protein kinase domain-containing protein[Arabidopsis thaliana]
AT1G11070	0.1836	AT1G11070	hypothetical protein[Arabidopsis thaliana]
AT1G23320	0.1836	TAR1	tryptophan aminotransferase related 1[Arabidopsis thaliana]
AT5G42590	0.1841	CYP71A16	cytochrome P450 71A16[Arabidopsis thaliana]
AT3G52550	0.1841	AT3G52550	hypothetical protein[Arabidopsis thaliana]
AT2G29130	0.1841	LAC2	laccase 2[Arabidopsis thaliana]
AT2G27160	0.1842	AT2G27160	hypothetical protein[Arabidopsis thaliana]
AT5G14690	0.1845	AT5G14690	hypothetical protein[Arabidopsis thaliana]
AT5G46690	0.1848	bHLH071	transcription factor bHLH71[Arabidopsis thaliana]
AT1G47770	0.1849	AT1G47770	Beta-galactosidase related protein[Arabidopsis thaliana]
AT5G54050	0.1855	AT5G54050	cysteine/histidine-rich C1 domain-containing protein[Arabidopsis thaliana]
AT3G08500	0.1856	MYB83	myb domain protein 83[Arabidopsis thaliana]
AT3G30530	0.1857	bZIP42	basic leucine-zipper 42[Arabidopsis thaliana]
AT3G50130	0.1858	AT3G50130	hypothetical protein[Arabidopsis thaliana]
AT2G29980	0.1859	FAD3	omega-3 fatty acid desaturase, endoplasmic reticulum[Arabidopsis thaliana]
AT1G04020	0.186	BARD1	BRCA1-associated RING domain protein 1[Arabidopsis thaliana]
AT5G51270	0.1862	AT5G51270	U-box domain-containing protein 53[Arabidopsis thaliana]
AT5G06070	0.1863	RBE	putative transcriptional regulator RABBIT EARS[Arabidopsis thaliana]
AT5G08000	0.1863	E13L3	glucan endo-1,3-beta-glucosidase-like protein 3[Arabidopsis thaliana]
AT3G14320	0.1866	AT3G14320	putative RING-H2 finger protein ATL61[Arabidopsis thaliana]
AT5G65590	0.1867	AT5G65590	Dof zinc finger protein DOF5.7[Arabidopsis thaliana]
AT4G29090	0.1868	AT4G29090	Ribonuclease H-like protein[Arabidopsis thaliana]
AT4G13610	0.1868	MEE57	DNA (cytosine-5-)-methyltransferase[Arabidopsis thaliana]
AT4G34160	0.1871	CYCD3;1	cyclin-D3-1[Arabidopsis thaliana]
AT2G05600	0.1871	AT2G05600	F-box associated ubiquitination effector family protein[Arabidopsis thaliana]
AT1G03180	0.1876	AT1G03180	hypothetical protein[Arabidopsis thaliana]
AT3G28810	0.1877	AT3G28810	hypothetical protein[Arabidopsis thaliana]
AT3G03670	0.1883	AT3G03670	peroxidase[Arabidopsis thaliana]
AT5G52310	0.1884	LTI78	low-temperature-responsive protein 78/desiccation-responsive protein 29A[Arabidopsis thaliana]
AT3G45570	0.1885	AT3G45570	RING/U-box protein with C6HC-type zinc finger domain[Arabidopsis thaliana]
AT2G20670	0.1888	AT2G20670	hypothetical protein[Arabidopsis thaliana]
AT1G10540	0.1893	NAT8	nucleobase-ascorbate transporter 8[Arabidopsis thaliana]
AT4G16310	0.1893	LDL3	protein LSD1-like 3[Arabidopsis thaliana]
AT4G33900	0.1896	AT4G33900	F-box/kelch-repeat protein[Arabidopsis thaliana]
AT2G32740	0.1896	GT13	galactosyltransferase 13[Arabidopsis thaliana]
AT2G26020	0.1896	PDF1.2b	putative defensin-like protein 15[Arabidopsis thaliana]
AT2G38540	0.1896	LP1	non-specific lipid-transfer protein 1[Arabidopsis thaliana]
AT3G18170	0.1897	AT3G18170	Glycosyltransferase family 61 protein[Arabidopsis thaliana]
AT4G20080	0.19	AT4G20080	calcium-dependent lipid-binding domain-containing plant phosphoribosyltransferase-like protein[Arabi
AT1G64640	0.1901	ENODL8	early nodulin-like protein 8[Arabidopsis thaliana]
AT3G07960	0.1907	AT3G07960	phosphatidylinositol-4-phosphate 5-kinase 6[Arabidopsis thaliana]
AT1G30370	0.1907	AT1G30370	lipase-3 domain-containing protein[Arabidopsis thaliana]
AT4G28650	0.1908	AT4G28650	putative leucine-rich repeat transmembrane protein kinase[Arabidopsis thaliana]
AT4G10440	0.1909	AT4G10440	putative methyltransferase PMT17[Arabidopsis thaliana]
AT3G17520	0.1912	AT3G17520	late embryogenesis abundant domain-containing protein[Arabidopsis thaliana]
AT5G38320	0.1916	AT5G38320	hypothetical protein[Arabidopsis thaliana]
AT4G29610	0.1918	AT4G29610	cytidine/deoxycytidylate deaminase-like protein[Arabidopsis thaliana]
AT1G48670	0.1918	AT1G48670	auxin-responsive GH3 family protein[Arabidopsis thaliana]
AT3G06140	0.192	AT3G06140	RING/U-box domain-containing protein[Arabidopsis thaliana]
AT5G55480	0.192	SVL1	putative glycerophosphoryl diester phosphodiesterase 1[Arabidopsis thaliana]
AT5G19520	0.1921	MSL9	mechanosensitive channel of small conductance-like 9[Arabidopsis thaliana]
AT1G14100	0.1927	FUT8	fucosyltransferase 8[Arabidopsis thaliana]
AT2G23700	0.1928	AT2G23700	hypothetical protein[Arabidopsis thaliana]
AT5G36910	0.1928	THI2.2	thionin 2.2[Arabidopsis thaliana]
AT1G05770	0.1931	AT1G05770	mannose-binding lectin-like protein[Arabidopsis thaliana]
AT1G09510	0.1932	AT1G09510	Rossmann-fold NAD(P)-binding domain-containing protein[Arabidopsis thaliana]
AT3G22040	0.1933	AT3G22040	cysteine-rich repeat secretory protein 34[Arabidopsis thaliana]
AT3G53650	0.1936	AT3G53650	histone H2B[Arabidopsis thaliana]
AT3G45320	0.1939	AT3G45320	hypothetical protein[Arabidopsis thaliana]
AT5G46730	0.194	AT5G46730	glycine-rich protein[Arabidopsis thaliana]
AT3G19620	0.1941	AT3G19620	putative beta-D-xylosidase 5[Arabidopsis thaliana]
AT4G10910	0.1949	AT4G10910	hypothetical protein[Arabidopsis thaliana]
AT3G55940	0.1949	AT3G55940	phosphoinositide phospholipase C 7[Arabidopsis thaliana]
AT4G14440	0.1953	HCD1	3-hydroxyacyl-CoA dehydratase 1[Arabidopsis thaliana]
AT2G24980	0.1954	AT2G24980	Proline-rich extensin-like family protein[Arabidopsis thaliana]
AT3G63095	0.1954	AT3G63095	tetratricopeptide repeat-containing protein-like protein[Arabidopsis thaliana]
AT5G66220	0.1955	AT5G66220	chalcone--flavonone isomerase 2[Arabidopsis thaliana]
AT1G24030	0.1956	AT1G24030	protein kinase-like protein[Arabidopsis thaliana]
AT3G06560	0.196	PAPS3	poly(A) polymerase 3[Arabidopsis thaliana]
AT4G14650	0.196	AT4G14650	hypothetical protein[Arabidopsis thaliana]
AT3G53190	0.196	AT3G53190	putative pectate lyase 12[Arabidopsis thaliana]
AT5G19710	0.1963	AT5G19710	hypothetical protein[Arabidopsis thaliana]
AT1G35310	0.1963	MLP168	MLP-like protein 168[Arabidopsis thaliana]
AT5G59930	0.1966	AT5G59930	cysteine/histidine-rich C1 domain-containing protein[Arabidopsis thaliana]
AT2G17070	0.1966	AT2G17070	hypothetical protein[Arabidopsis thaliana]
AT3G27325	0.1967	AT3G27325	hydrolase[Arabidopsis thaliana]
AT5G01890	0.197	AT5G01890	leucine-rich receptor-like protein kinase[Arabidopsis thaliana]
AT3G27360	0.1971	AT3G27360	histone H3[Arabidopsis thaliana]
AT5G44570	0.1971	AT5G44570	hypothetical protein[Arabidopsis thaliana]
AT5G50510	0.1972	AT5G50510	Molecular chaperone Hsp40/DnaJ family protein[Arabidopsis thaliana]
AT1G66210	0.1972	AT1G66210	Subtilisin-like serine endopeptidase family protein[Arabidopsis thaliana]
AT5G20540	0.1973	BRXL4	protein Brevis radix-like 4[Arabidopsis thaliana]
AT1G06750	0.1976	AT1G06750	nucleoside/nucleotide kinase domain-containing protein[Arabidopsis thaliana]
AT1G08100	0.1979	NRT2.2	nitrate transporter 2.2[Arabidopsis thaliana]
AT4G26660	0.1981	AT4G26660	hypothetical protein[Arabidopsis thaliana]
AT5G35600	0.1981	HDA7	histone deacetylase7[Arabidopsis thaliana]
AT1G35290	0.1984	AT1G35290	thioesterase family protein[Arabidopsis thaliana]
AT1G25410	0.1988	IPT6	adenylate isopentenyltransferase 6[Arabidopsis thaliana]
AT1G23080	0.1989	PIN7	auxin efflux carrier component 7[Arabidopsis thaliana]
AT5G41460	0.199	AT5G41460	hypothetical protein[Arabidopsis thaliana]
AT5G65640	0.1992	bHLH093	transcription factor bHLH93[Arabidopsis thaliana]
AT3G45720	0.1993	AT3G45720	major facilitator protein[Arabidopsis thaliana]
AT4G21070	0.1994	BRCA1	protein BREAST CANCER SUSCEPTIBILITY 1-like protein[Arabidopsis thaliana]
AT4G26790	0.1996	AT4G26790	GDSL esterase/lipase[Arabidopsis thaliana]
AT3G11520	0.1996	CYCB1;3	cyclin-B1-3[Arabidopsis thaliana]
AT1G50010	0.1998	TUA2	tubulin alpha-2/alpha-4 chain[Arabidopsis thaliana]
AT1G27940	0.1998	PGP13	ABC transporter B family member 13[Arabidopsis thaliana]
AT4G39510	0.2009	CYP96A12	cytochrome P450, family 96, subfamily A, polypeptide 12[Arabidopsis thaliana]
AT5G16490	0.2009	RIC4	ROP-interactive CRIB motif-containing protein 4[Arabidopsis thaliana]
AT4G37240	0.2011	AT4G37240	hypothetical protein[Arabidopsis thaliana]
AT3G28310	0.2014	AT3G28310	hypothetical protein[Arabidopsis thaliana]
AT3G25170	0.2021	RALFL26	protein ralf-like 26[Arabidopsis thaliana]
AT4G35320	0.2021	AT4G35320	hypothetical protein[Arabidopsis thaliana]
AT5G66430	0.2023	AT5G66430	S-adenosyl-L-methionine-dependent methyltransferase-like protein[Arabidopsis thaliana]
AT1G28130	0.2024	GH3.17	indole-3-acetic acid-amido synthetase GH3.17[Arabidopsis thaliana]
AT3G10310	0.2024	AT3G10310	myosin and kinesin motor and CH domain-containing protein[Arabidopsis thaliana]
AT1G72230	0.2024	AT1G72230	plastocyanin-like domain-containing protein[Arabidopsis thaliana]
AT1G22330	0.2024	AT1G22330	RNA recognition motif-containing protein[Arabidopsis thaliana]
AT4G25830	0.2027	AT4G25830	hypothetical protein[Arabidopsis thaliana]
AT5G16250	0.2031	AT5G16250	hypothetical protein[Arabidopsis thaliana]
AT1G04520	0.2033	PDLP2	cysteine-rich repeat secretory protein 3[Arabidopsis thaliana]
AT5G42690	0.2033	AT5G42690	hypothetical protein[Arabidopsis thaliana]
AT5G07230	0.2035	AT5G07230	Tapetum-specific protein A9[Arabidopsis thaliana]
AT1G01900	0.2039	SBTI1.1	subtilase-like protein[Arabidopsis thaliana]
AT4G22460	0.204	AT4G22460	bifunctional inhibitor/lipid-transfer protein/seed storage 2S albumin-like protein[Arabidopsis thali
AT5G48780	0.2041	AT5G48780	TIR-NBS class disease resistance protein[Arabidopsis thaliana]
AT1G60680	0.2043	AT1G60680	NAD(P)-linked oxidoreductase-like protein[Arabidopsis thaliana]
AT5G11420	0.2046	AT5G11420	hypothetical protein[Arabidopsis thaliana]
AT3G02930	0.2047	AT3G02930	hypothetical protein[Arabidopsis thaliana]
AT3G55590	0.2048	AT3G55590	mannose-1-phosphate guanylyltransferase[Arabidopsis thaliana]
AT1G53540	0.2052	AT1G53540	HSP20-like chaperone[Arabidopsis thaliana]
AT5G35740	0.2054	AT5G35740	carbohydrate-binding X8 domain-containing protein[Arabidopsis thaliana]
AT5G52670	0.2055	AT5G52670	putative copper transport protein[Arabidopsis thaliana]
AT1G32100	0.2059	PRR1	pinoresinol reductase 1[Arabidopsis thaliana]
AT5G39320	0.206	AT5G39320	putative UDP-glucose 6-dehydrogenase 2[Arabidopsis thaliana]
AT4G11610	0.2063	AT4G11610	C2 calcium/lipid-binding and phosphoribosyltransferase C-terminal domain-containing protein[Arabidop
AT5G26790	0.2065	AT5G26790	hypothetical protein[Arabidopsis thaliana]
AT4G20800	0.2065	AT4G20800	FAD-binding and BBE domain-containing protein[Arabidopsis thaliana]
AT1G33430	0.2066	AT1G33430	putative beta-1,3-galactosyltransferase 8[Arabidopsis thaliana]
AT1G27950	0.207	LTPG1	glycosylphosphatidylinositol-anchored lipid protein transfer 1[Arabidopsis thaliana]
AT1G63310	0.2073	AT1G63310	hypothetical protein[Arabidopsis thaliana]
AT1G48100	0.2073	AT1G48100	polygalacturonase[Arabidopsis thaliana]
AT3G20450	0.2073	AT3G20450	B-cell receptor-associated protein 31-like protein[Arabidopsis thaliana]
AT2G46130	0.2074	WRKY43	WRKY DNA-binding protein 43[Arabidopsis thaliana]
AT3G44970	0.2076	AT3G44970	cytochrome P450 family protein[Arabidopsis thaliana]
AT4G31590	0.2078	CSLC5	putative xyloglucan glycosyltransferase 5[Arabidopsis thaliana]
AT1G47210	0.2085	CYCA3;2	cyclin-A3-2[Arabidopsis thaliana]
AT1G26350	0.2091	AT1G26350	hypothetical protein[Arabidopsis thaliana]
AT1G44120	0.2092	AT1G44120	armadillo/beta-catenin-like repeat and C2 calcium/lipid-binding domain-containing protein[Arabidopsi
AT4G09430	0.2092	AT4G09430	TIR-NBS-LRR class disease resistance protein[Arabidopsis thaliana]
AT5G24910	0.2097	CYP714A1	cytochrome P450, family 714, subfamily A, polypeptide 1[Arabidopsis thaliana]
AT5G37900	0.2098	AT5G37900	E3 ubiquitin-protein ligase SINA-like 8[Arabidopsis thaliana]
AT5G24230	0.2099	AT5G24230	lipase class 3-related protein[Arabidopsis thaliana]
AT5G49590	0.21	AT5G49590	hypothetical protein[Arabidopsis thaliana]
AT3G18360	0.2101	AT3G18360	VQ motif-containing protein[Arabidopsis thaliana]
AT1G50470	0.2102	AT1G50470	F-box associated ubiquitination effector family protein[Arabidopsis thaliana]
AT5G48690	0.2108	AT5G48690	hypothetical protein[Arabidopsis thaliana]
AT4G22610	0.2109	AT4G22610	bifunctional inhibitor/lipid-transfer protein/seed storage 2S albumin-like protein[Arabidopsis thali
AT2G37740	0.2109	ZFP10	zinc-finger protein 10[Arabidopsis thaliana]
AT2G16960	0.211	AT2G16960	ARM repeat-containing protein[Arabidopsis thaliana]
AT2G30730	0.2112	AT2G30730	protein kinase-like protein[Arabidopsis thaliana]
AT3G51190	0.2112	AT3G51190	60S ribosomal protein L8-2[Arabidopsis thaliana]
AT4G08160	0.2113	AT4G08160	glycosyl hydrolase family 10 protein / carbohydrate-binding domain-containing protein[Arabidopsis th
AT1G09200	0.2114	AT1G09200	histone H3[Arabidopsis thaliana]
AT3G20080	0.2118	CYP705A15	cytochrome P450, family 705, subfamily A, polypeptide 15[Arabidopsis thaliana]
AT4G28050	0.2119	TET7	tetraspanin7[Arabidopsis thaliana]
AT1G17700	0.2123	PRA1.F1	PRA1 family protein F1[Arabidopsis thaliana]
AT5G15360	0.2131	AT5G15360	hypothetical protein[Arabidopsis thaliana]
AT1G22690	0.2133	AT1G22690	putative gibberellin-regulated protein[Arabidopsis thaliana]
AT5G60770	0.2136	NRT2.4	nitrate transporter 2.4[Arabidopsis thaliana]
AT3G04200	0.214	AT3G04200	germin-like protein subfamily 1 member 6[Arabidopsis thaliana]
AT1G19050	0.2141	ARR7	two-component response regulator ARR7[Arabidopsis thaliana]
AT4G39330	0.2145	CAD9	putative cinnamyl alcohol dehydrogenase 9[Arabidopsis thaliana]
AT2G20080	0.2146	AT2G20080	hypothetical protein[Arabidopsis thaliana]
AT5G07190	0.2154	ATS3	embryo-specific protein 3[Arabidopsis thaliana]
AT3G52370	0.2159	FLA15	fasciclin-like arabinogalactan protein 15[Arabidopsis thaliana]
AT5G45340	0.2159	CYP707A3	abscisic acid 8'-hydroxylase 3[Arabidopsis thaliana]
AT5G11510	0.216	MYB3R-4	myb domain protein 3r-4[Arabidopsis thaliana]
AT5G23640	0.2164	AT5G23640	hypothetical protein[Arabidopsis thaliana]
AT1G21740	0.2167	AT1G21740	hypothetical protein[Arabidopsis thaliana]
AT5G61570	0.2169	AT5G61570	protein kinase-like protein[Arabidopsis thaliana]
AT1G80080	0.2173	TMM	protein TOO MANY MOUTHS[Arabidopsis thaliana]
AT1G78815	0.2174	LSH7	hypothetical protein[Arabidopsis thaliana]
AT1G36100	0.2174	AT1G36100	myosin heavy chain-like protein[Arabidopsis thaliana]
AT3G24130	0.2174	AT3G24130	putative pectinesterase 29[Arabidopsis thaliana]
AT4G25480	0.2177	DREB1A	dehydration-responsive element-binding protein 1A[Arabidopsis thaliana]
AT3G11860	0.2182	AT3G11860	hypothetical protein[Arabidopsis thaliana]
AT5G48060	0.2186	AT5G48060	C2 calcium/lipid-binding and phosphoribosyltransferase C-terminal domain-containing protein[Arabidop
AT1G56570	0.2187	AT1G56570	pentatricopeptide repeat-containing protein[Arabidopsis thaliana]
AT3G57100	0.2191	AT3G57100	hypothetical protein[Arabidopsis thaliana]
AT3G54340	0.2192	AP3	Floral homeotic protein APETALA 3[Arabidopsis thaliana]
AT1G10010	0.2195	AAP8	amino acid permease 8[Arabidopsis thaliana]
AT5G05960	0.2197	AT5G05960	bifunctional inhibitor/lipid-transfer protein/seed storage 2S albumin-like protein[Arabidopsis thali
AT1G58070	0.2197	AT1G58070	hypothetical protein[Arabidopsis thaliana]
AT4G15200	0.2199	FH3	formin 3[Arabidopsis thaliana]
AT4G12510	0.2199	AT4G12510	bifunctional inhibitor/lipid-transfer protein/seed storage 2S albumin-like protein[Arabidopsis thali
AT4G15250	0.22	AT4G15250	putative zinc finger protein CONSTANS-LIKE 11[Arabidopsis thaliana]
AT1G40390	0.2206	AT1G40390	endonuclease/exonuclease/phosphatase domain-containing protein[Arabidopsis thaliana]
AT4G08210	0.221	AT4G08210	pentatricopeptide repeat-containing protein[Arabidopsis thaliana]
AT5G56540	0.2211	AGP14	arabinogalactan protein 14[Arabidopsis thaliana]
AT4G15350	0.2212	CYP705A2	cytochrome P450, family 705, subfamily A, polypeptide 2[Arabidopsis thaliana]
AT1G21060	0.2212	AT1G21060	hypothetical protein[Arabidopsis thaliana]
AT1G32760	0.2216	AT1G32760	glutaredoxin-like protein[Arabidopsis thaliana]
AT4G33810	0.2217	AT4G33810	glycosyl hydrolase family 10 protein[Arabidopsis thaliana]
AT2G12880	0.2219	AT2G12880	CCHC-type zinc knuckle protein[Arabidopsis thaliana]
AT5G16960	0.2219	AT5G16960	2-alkenal reductase[Arabidopsis thaliana]
AT5G48360	0.2223	AT5G48360	formin-like protein 9[Arabidopsis thaliana]
AT1G66860	0.2223	AT1G66860	class I glutamine amidotransferase-like domain-containing protein[Arabidopsis thaliana]
AT4G01680	0.2226	MYB55	myb domain protein 55[Arabidopsis thaliana]
AT1G09310	0.2229	AT1G09310	hypothetical protein[Arabidopsis thaliana]
AT2G01240	0.2231	AT2G01240	reticulon-like protein B15[Arabidopsis thaliana]
AT5G59105	0.2233	AT5G59105	defensin-like protein 200[Arabidopsis thaliana]
AT4G19000	0.2236	IWS2	Transcription elongation factor (TFIIS) family protein[Arabidopsis thaliana]
AT1G08340	0.2237	AT1G08340	Rho GTPase activating protein with PAK-box/P21-Rho-binding domain[Arabidopsis thaliana]
AT4G38950	0.2243	AT4G38950	ATP binding microtubule motor family protein[Arabidopsis thaliana]
AT5G08260	0.2244	scpl35	serine carboxypeptidase-like 35[Arabidopsis thaliana]
AT1G29670	0.2245	AT1G29670	GDSL esterase/lipase[Arabidopsis thaliana]
AT1G47380	0.2246	AT1G47380	putative protein phosphatase 2C 12[Arabidopsis thaliana]
AT1G55640	0.2247	PRA1.G1	PRA1 family protein G1[Arabidopsis thaliana]
AT3G48450	0.2247	AT3G48450	RPM1-interacting protein 4 (RIN4)[Arabidopsis thaliana]
AT4G00360	0.226	CYP86A2	cytochrome P450 86A2[Arabidopsis thaliana]
AT5G59870	0.2261	HTA6	histone H2A 6[Arabidopsis thaliana]
AT5G10230	0.2263	ANNAT7	annexin D7[Arabidopsis thaliana]
AT3G49130	0.2264	AT3G49130	SWAP (Suppressor-of-White-APricot)/surp RNA-binding domain-containing protein[Arabidopsis thaliana]
AT3G25960	0.2265	AT3G25960	pyruvate kinase[Arabidopsis thaliana]
AT3G20980	0.2267	AT3G20980	Gag-Pol-related retrotransposon family protein[Arabidopsis thaliana]
AT5G13460	0.2269	IQD11	protein IQ-domain 11[Arabidopsis thaliana]
AT1G02730	0.227	CSLD5	1,4-beta-D-xylan synthase[Arabidopsis thaliana]
AT1G75910	0.227	EXL4	GDSL esterase/lipase EXL4[Arabidopsis thaliana]
AT5G51590	0.2278	AT5G51590	AT hook motif DNA-binding family protein[Arabidopsis thaliana]
AT1G16850	0.2287	AT1G16850	hypothetical protein[Arabidopsis thaliana]
AT1G05370	0.229	AT1G05370	Sec.4-like phosphatidylinositol transfer family protein[Arabidopsis thaliana]
AT1G13250	0.2292	GATL3	putative galacturonosyltransferase-like 3[Arabidopsis thaliana]
AT4G08620	0.2293	SULTR1;1	sulfate transporter 1.1[Arabidopsis thaliana]
AT1G22150	0.2294	SULTR1;3	sulfate transporter 1.3[Arabidopsis thaliana]
AT1G71830	0.2295	SERK1	somatic embryogenesis receptor kinase 1[Arabidopsis thaliana]
AT3G07450	0.2301	AT3G07450	protease inhibitor/seed storage/lipid transfer protein (LTP) family protein[Arabidopsis thaliana]
AT4G29230	0.2302	NAC075	NAC domain containing protein 75[Arabidopsis thaliana]
AT3G17720	0.2308	AT3G17720	Pyridoxal phosphate-dependent transferase-like protein[Arabidopsis thaliana]
AT1G30650	0.2308	WRKY14	putative WRKY transcription factor 14[Arabidopsis thaliana]
AT1G52790	0.2308	AT1G52790	oxidoreductase, 2OG-Fe(II) oxygenase family protein[Arabidopsis thaliana]
AT2G18210	0.2313	AT2G18210	hypothetical protein[Arabidopsis thaliana]
AT2G15535	0.2314	LCR10	defensin-like protein 144[Arabidopsis thaliana]
AT1G65900	0.2315	AT1G65900	hypothetical protein[Arabidopsis thaliana]
AT4G03360	0.2317	AT4G03360	Ubiquitin family protein[Arabidopsis thaliana]
AT2G31590	0.2318	AT2G31590	hypothetical protein[Arabidopsis thaliana]
AT5G25420	0.232	AT5G25420	putative nucleobase-ascorbate transporter 9[Arabidopsis thaliana]
AT3G45460	0.2321	AT3G45460	IBR domain containing protein[Arabidopsis thaliana]
AT4G16980	0.2322	AT4G16980	arabinogalactan family protein[Arabidopsis thaliana]
AT3G12900	0.2329	AT3G12900	oxidoreductase, 2OG-Fe(II) oxygenase family protein[Arabidopsis thaliana]
AT4G00400	0.233	GPAT8	glycerol-3-phosphate acyltransferase[Arabidopsis thaliana]
AT4G36650	0.2333	PBRP	transcription initiation factor TFIIB[Arabidopsis thaliana]
AT1G66110	0.2334	AT1G66110	hypothetical protein[Arabidopsis thaliana]
AT5G14730	0.2336	AT5G14730	hypothetical protein[Arabidopsis thaliana]
AT2G42540	0.2339	COR15A	cold-regulated protein 15a[Arabidopsis thaliana]
AT3G25730	0.234	EDF3	AP2/ERF and B3 domain-containing transcription factor ARF14[Arabidopsis thaliana]
AT3G61910	0.2346	NAC066	NAC domain-containing protein 66[Arabidopsis thaliana]
AT5G36710	0.2347	AT5G36710	hypothetical protein[Arabidopsis thaliana]
AT1G23700	0.2351	AT1G23700	protein kinase-like protein[Arabidopsis thaliana]
AT5G53840	0.2352	AT5G53840	F-box/FBD/LRR-repeat protein[Arabidopsis thaliana]
AT1G48980	0.2353	AT1G48980	2-oxoglutarate (2OG) and Fe(II)-dependent oxygenase-like protein[Arabidopsis thaliana]
AT3G21310	0.2358	AT3G21310	Core-2/I-branching beta-1,6-N-acetylglucosaminyltransferase family protein[Arabidopsis thaliana]
AT3G44250	0.2359	CYP71B38	cytochrome P450 71B38[Arabidopsis thaliana]
AT3G27960	0.2359	AT3G27960	tetratricopeptide repeat domain-containing protein[Arabidopsis thaliana]
AT5G04120	0.2361	AT5G04120	phosphoglycerate mutase-like protein[Arabidopsis thaliana]
AT1G27220	0.2364	AT1G27220	paired amphipathic helix repeat-containing protein[Arabidopsis thaliana]
AT4G36360	0.2364	BGAL3	beta-galactosidase 3[Arabidopsis thaliana]
AT2G24450	0.2364	FLA3	fasciclin-like arabinogalactan protein 3[Arabidopsis thaliana]
AT3G49940	0.2367	LBD38	LOB domain-containing protein 38[Arabidopsis thaliana]
AT1G18280	0.2369	AT1G18280	bifunctional inhibitor/lipid-transfer protein/seed storage 2S albumin-like protein[Arabidopsis thali
AT4G08685	0.2372	SAH7	protein SAH7[Arabidopsis thaliana]
AT3G54060	0.2374	AT3G54060	hypothetical protein[Arabidopsis thaliana]
AT4G12970	0.2375	STOMAGEN	epidermal patterning factor-like protein 9[Arabidopsis thaliana]
AT1G14180	0.2376	AT1G14180	RING/U-box domain-containing protein[Arabidopsis thaliana]
AT3G28180	0.2378	CSLC04	xyloglucan glycosyltransferase 4[Arabidopsis thaliana]
AT1G63100	0.2378	AT1G63100	scarecrow-like protein 28[Arabidopsis thaliana]
AT1G47400	0.238	AT1G47400	hypothetical protein[Arabidopsis thaliana]
AT4G33260	0.238	CDC20.2	cell division cycle 20, cofactor of APC complex[Arabidopsis thaliana]
AT3G06770	0.2383	AT3G06770	polygalacturonase-like protein[Arabidopsis thaliana]
AT4G03930	0.2387	AT4G03930	pectinesterase 42[Arabidopsis thaliana]
AT3G09590	0.2389	AT3G09590	putative pathogenesis-related protein[Arabidopsis thaliana]
AT4G23400	0.2389	PIP1;5	putative aquaporin PIP1-5[Arabidopsis thaliana]
AT1G78430	0.239	RIP2	ROP interactive partner 2[Arabidopsis thaliana]
AT4G12420	0.239	SKU5	Monocopper oxidase-like protein SKU5[Arabidopsis thaliana]
AT2G35860	0.2391	FLA16	fasciclin-like arabinogalactan protein 16[Arabidopsis thaliana]
AT5G16000	0.2394	NIK1	NSP-interacting kinase 1[Arabidopsis thaliana]
AT3G05910	0.24	AT3G05910	Pectin lyase-like protein[Arabidopsis thaliana]
AT4G18670	0.24	AT4G18670	leucine-rich repeat extensin-like protein 5[Arabidopsis thaliana]
AT4G19120	0.2402	ERD3	putative methyltransferase PMT21[Arabidopsis thaliana]
AT4G11400	0.2402	AT4G11400	ARID/BRIGHT DNA-binding , ELM2 domain and myb-like DNA-binding domain-containing protein[Arabidopsis
AT3G13170	0.2403	ATSPO11-1	meiotic recombination protein SPO11-1[Arabidopsis thaliana]
AT2G21050	0.241	LAX2	auxin transporter-like protein 2[Arabidopsis thaliana]
AT2G21910	0.2413	CYP96A5	cytochrome P450, family 96, subfamily A, polypeptide 5[Arabidopsis thaliana]
AT3G18960	0.2414	AT3G18960	AP2/B3 domain-containing transcription factor[Arabidopsis thaliana]
AT4G13210	0.2415	AT4G13210	putative pectate lyase 14[Arabidopsis thaliana]
AT1G46696	0.2417	AT1G46696	hypothetical protein[Arabidopsis thaliana]
AT3G24750	0.2417	AT3G24750	hypothetical protein[Arabidopsis thaliana]
AT3G10080	0.2417	AT3G10080	germin-like protein subfamily 3 member 2[Arabidopsis thaliana]
AT5G04160	0.2418	AT5G04160	Nucleotide-sugar transporter family protein[Arabidopsis thaliana]
AT5G43200	0.2418	AT5G43200	C3HC4-type RING finger domain-containing protein[Arabidopsis thaliana]
AT5G38080	0.2418	AT5G38080	hypothetical protein[Arabidopsis thaliana]
AT4G30020	0.2419	AT4G30020	PA-domain containing subtilase family protein[Arabidopsis thaliana]
AT3G02820	0.2423	AT3G02820	CCHC-type zinc knuckle protein[Arabidopsis thaliana]
AT5G60490	0.2424	FLA12	fasciclin-like arabinogalactan protein 12[Arabidopsis thaliana]
AT4G24010	0.2425	CSLG1	cellulose synthase-like protein G1[Arabidopsis thaliana]
AT2G47860	0.2426	AT2G47860	Phototropic-responsive NPH3-like protein[Arabidopsis thaliana]
AT4G34220	0.2426	AT4G34220	receptor protein kinase-like protein[Arabidopsis thaliana]
AT3G18710	0.2427	PUB29	U-box domain-containing protein 29[Arabidopsis thaliana]
AT2G37300	0.2428	AT2G37300	hypothetical protein[Arabidopsis thaliana]
AT1G26820	0.2431	RNS3	ribonuclease 3[Arabidopsis thaliana]
AT4G04840	0.2432	MSRB6	peptide methionine sulfoxide reductase B6[Arabidopsis thaliana]
AT3G19210	0.2433	RAD54	Rad54-like protein[Arabidopsis thaliana]
AT1G56680	0.2434	AT1G56680	chitinase-like protein[Arabidopsis thaliana]
AT2G28950	0.2435	EXPA6	expansin A6[Arabidopsis thaliana]
AT5G66920	0.2435	sks17	protein SKU5 similar 17[Arabidopsis thaliana]
AT4G37890	0.2442	EDA40	Zinc finger (C3HC4-type RING finger) family protein[Arabidopsis thaliana]
AT1G03010	0.2443	AT1G03010	Phototropic-responsive NPH3 family protein[Arabidopsis thaliana]
AT2G45120	0.2443	AT2G45120	C2H2-like zinc finger protein[Arabidopsis thaliana]
AT1G11570	0.2446	NTL	nuclear transport factor 2-like protein[Arabidopsis thaliana]
AT1G66630	0.2447	AT1G66630	E3 ubiquitin-protein ligase SINA-like 3[Arabidopsis thaliana]
AT1G62360	0.2448	STM	homeobox protein SHOOT MERISTEMLESS[Arabidopsis thaliana]
AT3G62440	0.2455	AT3G62440	F-box/LRR-repeat protein[Arabidopsis thaliana]
AT4G09990	0.2455	AT4G09990	hypothetical protein[Arabidopsis thaliana]
AT1G53070	0.2463	AT1G53070	legume lectin-like protein[Arabidopsis thaliana]
AT3G15490	0.2468	AT3G15490	Regulator of Vps4 activity in the MVB pathway protein[Arabidopsis thaliana]
AT3G42850	0.247	AT3G42850	Mevalonate/galactokinase-like protein[Arabidopsis thaliana]
AT2G44740	0.2472	CYCP4;1	cyclin-U4-1[Arabidopsis thaliana]
AT4G02850	0.2473	AT4G02850	phenazine biosynthesis PhzC/PhzF family protein[Arabidopsis thaliana]
AT2G17230	0.2478	EXL5	protein exordium like 5[Arabidopsis thaliana]
AT5G10620	0.2478	AT5G10620	putative RNA methyltransferase[Arabidopsis thaliana]
AT5G24570	0.2478	AT5G24570	hypothetical protein[Arabidopsis thaliana]
AT4G14750	0.2479	IQD19	protein IQ-domain 19[Arabidopsis thaliana]
AT2G05790	0.2482	AT2G05790	O-Glycosyl hydrolases family 17 protein[Arabidopsis thaliana]
AT2G28740	0.2482	HIS4	histone H4[Arabidopsis thaliana]
AT4G36450	0.2485	MPK14	mitogen-activated protein kinase 14[Arabidopsis thaliana]
AT1G27120	0.2488	AT1G27120	putative beta-1,3-galactosyltransferase 17[Arabidopsis thaliana]
AT4G16730	0.249	TPS02	terpene synthase 02[Arabidopsis thaliana]
AT5G46700	0.2493	TRN2	Tetraspanin family protein[Arabidopsis thaliana]
AT2G35390	0.2498	AT2G35390	ribose-phosphate pyrophosphokinase 1[Arabidopsis thaliana]
AT1G33070	0.25	AT1G33070	MADS box-containing protein[Arabidopsis thaliana]
AT2G05070	0.2501	LHCB2.2	photosystem II light harvesting complex protein 2.2[Arabidopsis thaliana]
AT3G45930	0.2502	AT3G45930	histone H4[Arabidopsis thaliana]
AT2G33570	0.2504	AT2G33570	hypothetical protein[Arabidopsis thaliana]
AT4G25580	0.2506	AT4G25580	CAP160 protein[Arabidopsis thaliana]
AT1G11970	0.2506	AT1G11970	ubiquitin-like protein[Arabidopsis thaliana]
AT5G45700	0.2507	AT5G45700	haloacid dehalogenase-like hydrolase domain-containing protein[Arabidopsis thaliana]
AT2G44930	0.2508	AT2G44930	hypothetical protein[Arabidopsis thaliana]
AT1G07880	0.251	ATMPK13	mitogen-activated protein kinase 13[Arabidopsis thaliana]
AT1G15460	0.2515	BOR4	boron transporter 4[Arabidopsis thaliana]
AT3G27060	0.2517	TSO2	Ribonucleoside-diphosphate reductase small chain C[Arabidopsis thaliana]
AT2G34190	0.2519	AT2G34190	nucleobase-ascorbate transporter 2[Arabidopsis thaliana]
AT3G08600	0.2525	AT3G08600	hypothetical protein[Arabidopsis thaliana]
AT2G33870	0.2525	ArRABA1h	RAB GTPaselike protein A1H[Arabidopsis thaliana]
AT2G05900	0.253	SDG11	putative histone-lysine N-methyltransferase, H3 lysine-9 specific SUVH10[Arabidopsis thaliana]
AT5G61750	0.2532	AT5G61750	germin-like protein subfamily 3 member 4[Arabidopsis thaliana]
AT5G12270	0.2533	AT5G12270	oxidoreductase, 2OG-Fe(II) oxygenase family protein[Arabidopsis thaliana]
AT3G62160	0.2534	AT3G62160	HXXXD-type acyl-transferase-like protein[Arabidopsis thaliana]
AT5G27100	0.2536	GLR2.1	glutamate receptor 2.1[Arabidopsis thaliana]
AT1G52190	0.254	AT1G52190	putative peptide transporter[Arabidopsis thaliana]
AT1G28650	0.2541	AT1G28650	GDSL esterase/lipase[Arabidopsis thaliana]
AT5G45440	0.2543	AT5G45440	putative disease resistance protein[Arabidopsis thaliana]
AT3G56870	0.2549	AT3G56870	hypothetical protein[Arabidopsis thaliana]
AT5G26670	0.2549	AT5G26670	Pectinacetylesterase family protein[Arabidopsis thaliana]
AT4G03350	0.255	AT4G03350	ubiquitin family protein[Arabidopsis thaliana]
AT5G14920	0.2554	AT5G14920	gibberellin-regulated protein[Arabidopsis thaliana]
AT1G20290	0.2558	AT1G20290	SWI-SNF-related chromatin binding protein[Arabidopsis thaliana]
AT2G47630	0.2559	AT2G47630	alpha/beta-hydrolase domain-containing protein[Arabidopsis thaliana]
AT2G37470	0.256	AT2G37470	histone H2B[Arabidopsis thaliana]
AT3G18280	0.2561	AT3G18280	protease inhibitor/seed storage/lipid transfer protein (LTP) family protein[Arabidopsis thaliana]
AT2G19170	0.2563	SLP3	subtilisin-like serine protease 3[Arabidopsis thaliana]
AT3G10680	0.2563	AT3G10680	heat shock-related protein[Arabidopsis thaliana]
AT5G15740	0.2566	AT5G15740	O-fucosyltransferase family protein[Arabidopsis thaliana]
AT1G29510	0.257	SAUR68	SAUR-like auxin-responsive protein[Arabidopsis thaliana]
AT2G23410	0.257	CPT	dehydrodolichyl diphosphate synthase 1[Arabidopsis thaliana]
AT5G46200	0.2572	AT5G46200	hypothetical protein[Arabidopsis thaliana]
AT1G26330	0.2573	AT1G26330	DNA binding protein[Arabidopsis thaliana]
AT1G70500	0.2575	AT1G70500	pectin lyase-like protein[Arabidopsis thaliana]
AT1G05490	0.2577	chr31	chromatin remodeling 31[Arabidopsis thaliana]
AT1G18200	0.2577	RABA6b	RAB GTPase homolog A6B[Arabidopsis thaliana]
AT2G45470	0.2578	FLA8	FASCICLIN-like arabinogalactan protein 8[Arabidopsis thaliana]
AT3G48100	0.2582	RR5	two-component response regulator ARR5[Arabidopsis thaliana]
AT1G65010	0.2584	AT1G65010	hypothetical protein[Arabidopsis thaliana]
AT4G02290	0.2586	GH9B13	endoglucanase 17[Arabidopsis thaliana]
AT1G17560	0.2588	HLL	large subunit ribosomal protein L14[Arabidopsis thaliana]
AT2G20210	0.2589	AT2G20210	leucine-rich repeats-ribonuclease inhibitor domain-containing protein[Arabidopsis thaliana]
AT3G14395	0.259	AT3G14395	hypothetical protein[Arabidopsis thaliana]
AT3G10990	0.2591	AT3G10990	F-box associated ubiquitination effector-like protein[Arabidopsis thaliana]
AT5G65360	0.2592	AT5G65360	histone H3[Arabidopsis thaliana]
AT5G44020	0.2594	AT5G44020	HAD superfamily, subfamily IIIB acid phosphatase[Arabidopsis thaliana]
AT1G65310	0.2595	XTH17	xyloglucan:xyloglucosyl transferase[Arabidopsis thaliana]
AT4G27435	0.2599	AT4G27435	hypothetical protein[Arabidopsis thaliana]
AT3G03620	0.2604	AT3G03620	MATE efflux family protein[Arabidopsis thaliana]
AT1G76620	0.2606	AT1G76620	hypothetical protein[Arabidopsis thaliana]
AT1G49100	0.2609	AT1G49100	putative leucine-rich repeat protein kinase[Arabidopsis thaliana]
AT2G38100	0.2612	AT2G38100	proton-dependent oligopeptide transport-like protein[Arabidopsis thaliana]
AT1G70210	0.2614	CYCD1;1	cyclin-D1-1[Arabidopsis thaliana]
AT3G58190	0.2625	LBD29	LOB domain-containing protein 29[Arabidopsis thaliana]
AT2G46570	0.2629	LAC6	laccase 6[Arabidopsis thaliana]
AT5G14090	0.263	AT5G14090	hypothetical protein[Arabidopsis thaliana]
AT5G45960	0.2631	AT5G45960	GDSL esterase/lipase[Arabidopsis thaliana]
AT1G75030	0.2634	TLP-3	thaumatin-like protein 3[Arabidopsis thaliana]
AT1G80050	0.2641	APT2	adenine phosphoribosyltransferase 2[Arabidopsis thaliana]
AT5G20740	0.2643	AT5G20740	plant invertase/pectin methylesterase inhibitor domain-containing protein[Arabidopsis thaliana]
AT4G29270	0.2647	AT4G29270	HAD superfamily, subfamily IIIB acid phosphatase[Arabidopsis thaliana]
AT2G44470	0.2648	BGLU29	beta glucosidase 29[Arabidopsis thaliana]
AT2G27120	0.2652	TIL2	DNA polymerase epsilon subunit 1[Arabidopsis thaliana]
AT5G57770	0.2657	AT5G57770	hypothetical protein[Arabidopsis thaliana]
AT1G74890	0.2657	ARR15	two-component response regulator ARR15[Arabidopsis thaliana]
AT4G35620	0.2661	CYCB2;2	cyclin-B2-2[Arabidopsis thaliana]
AT5G44420	0.2661	PDF1.2	defensin-like protein 16[Arabidopsis thaliana]
AT1G06980	0.2662	AT1G06980	hypothetical protein[Arabidopsis thaliana]
AT3G12820	0.2664	MYB10	myb domain protein 10[Arabidopsis thaliana]
AT4G09880	0.2664	AT4G09880	hypothetical protein[Arabidopsis thaliana]
AT2G29830	0.2664	AT2G29830	F-box/kelch-repeat protein[Arabidopsis thaliana]
AT2G35075	0.2669	AT2G35075	hypothetical protein[Arabidopsis thaliana]
AT4G14940	0.2671	AO1	amine oxidase 1[Arabidopsis thaliana]
AT3G28130	0.2675	AT3G28130	nodulin MtN21 /EamA-like transporter protein[Arabidopsis thaliana]
AT2G29550	0.2676	TUB7	tubulin beta[Arabidopsis thaliana]
AT3G25790	0.2676	AT3G25790	myb-like transcription factor family protein[Arabidopsis thaliana]
AT4G13710	0.2679	AT4G13710	pectate lyase[Arabidopsis thaliana]
AT5G01930	0.268	AT5G01930	mannan endo-1,4-beta-mannosidase 6[Arabidopsis thaliana]
AT1G21500	0.2686	AT1G21500	hypothetical protein[Arabidopsis thaliana]
AT1G24170	0.2687	LGT9	putative galacturonosyltransferase-like 8[Arabidopsis thaliana]
AT1G58170	0.2688	AT1G58170	Disease resistance-responsive (dirigent-like protein) family protein[Arabidopsis thaliana]
AT2G38160	0.2692	AT2G38160	hypothetical protein[Arabidopsis thaliana]
AT2G40370	0.2693	LAC5	laccase 5[Arabidopsis thaliana]
AT2G41310	0.2694	RR3	two-component response regulator ARR8[Arabidopsis thaliana]
AT1G76160	0.2695	sks5	SKU5 similar 5 protein[Arabidopsis thaliana]
AT1G43970	0.2696	AT1G43970	hypothetical protein[Arabidopsis thaliana]
AT3G02110	0.2702	scpl25	serine carboxypeptidase-like 25[Arabidopsis thaliana]
AT5G55080	0.2703	RAN4	GTP-binding nuclear protein Ran-4[Arabidopsis thaliana]
AT3G23040	0.2705	AT3G23040	hypothetical protein[Arabidopsis thaliana]
AT2G28760	0.2708	UXS6	UDP-XYL synthase 6[Arabidopsis thaliana]
AT4G26760	0.2709	MAP65-2	microtubule-associated protein 65-2[Arabidopsis thaliana]
AT1G64670	0.2715	BDG1	alpha/beta-hydrolase domain-containing protein[Arabidopsis thaliana]
AT3G23730	0.2716	XTH16	xyloglucan:xyloglucosyl transferase[Arabidopsis thaliana]
AT4G32830	0.2718	AUR1	serine/threonine-protein kinase aurora-1[Arabidopsis thaliana]
AT5G62220	0.2718	GT18	glycosyltransferase 18[Arabidopsis thaliana]
AT2G30480	0.2718	AT2G30480	hypothetical protein[Arabidopsis thaliana]
AT1G05020	0.272	AT1G05020	clathrin coat assembly protein AP180[Arabidopsis thaliana]
AT2G20750	0.2721	EXPB1	expansin B1[Arabidopsis thaliana]
AT3G62730	0.2721	AT3G62730	hypothetical protein[Arabidopsis thaliana]
AT1G01620	0.2723	PIP1C	aquaporin PIP1-3[Arabidopsis thaliana]
AT1G05210	0.2724	AT1G05210	putative transmembrane protein 97[Arabidopsis thaliana]
AT5G10800	0.2724	AT5G10800	RNA recognition motif (RRM)-containing protein[Arabidopsis thaliana]
AT3G46680	0.2724	AT3G46680	UDP-glycosyltransferase-like protein[Arabidopsis thaliana]
AT1G35780	0.2727	AT1G35780	hypothetical protein[Arabidopsis thaliana]
AT5G24860	0.2733	FPF1	flowering promoting factor 1[Arabidopsis thaliana]
AT2G06925	0.2734	PLA2-ALPHA	Phospholipase A2-like protein[Arabidopsis thaliana]
AT5G28520	0.2737	AT5G28520	mannose-binding lectin-like protein[Arabidopsis thaliana]
AT2G17590	0.2737	AT2G17590	cysteine/histidine-rich C1 domain-containing protein[Arabidopsis thaliana]
AT1G33811	0.2741	AT1G33811	GDSL esterase/lipase[Arabidopsis thaliana]
AT5G18060	0.2742	AT5G18060	SAUR-like auxin-responsive protein[Arabidopsis thaliana]
AT4G22560	0.2744	AT4G22560	hypothetical protein[Arabidopsis thaliana]
AT4G25920	0.2744	AT4G25920	hypothetical protein[Arabidopsis thaliana]
AT1G44110	0.2748	CYCA1;1	cyclin-A1-1[Arabidopsis thaliana]
AT1G56720	0.2749	AT1G56720	protein kinase[Arabidopsis thaliana]
AT3G24520	0.275	HSFC1	heat stress transcription factor C-1[Arabidopsis thaliana]
AT1G71990	0.2751	FUT13	alpha-(1,4)-fucosyltransferase[Arabidopsis thaliana]
AT5G17030	0.2755	UGT78D3	UDP-glucosyl transferase 78D3[Arabidopsis thaliana]
AT3G25500	0.2755	AFH1	formin-like protein 1[Arabidopsis thaliana]
AT1G12570	0.2763	AT1G12570	glucose-methanol-choline (GMC) oxidoreductase-like protein[Arabidopsis thaliana]
AT5G25590	0.2768	AT5G25590	hypothetical protein[Arabidopsis thaliana]
AT5G49170	0.2768	AT5G49170	hypothetical protein[Arabidopsis thaliana]
AT5G24820	0.2769	AT5G24820	aspartyl protease family protein[Arabidopsis thaliana]
AT1G09390	0.277	AT1G09390	GDSL esterase/lipase[Arabidopsis thaliana]
AT1G29440	0.2772	AT1G29440	SAUR-like auxin-responsive protein[Arabidopsis thaliana]
AT3G57960	0.2773	AT3G57960	Emsy N Terminus (ENT) domain-containing protein[Arabidopsis thaliana]
AT3G56530	0.2777	NAC064	NAC domain containing protein 64[Arabidopsis thaliana]
AT3G62610	0.2778	MYB11	myb domain protein 11[Arabidopsis thaliana]
AT1G69700	0.2784	HVA22C	HVA22-like protein c[Arabidopsis thaliana]
AT4G02130	0.2785	GATL6	putative galacturonosyltransferase-like 6[Arabidopsis thaliana]
AT1G57780	0.2788	AT1G57780	heavy-metal-associated domain-containing protein[Arabidopsis thaliana]
AT2G46930	0.2802	AT2G46930	pectinacetylesterase-like protein[Arabidopsis thaliana]
AT3G21890	0.2802	AT3G21890	B-box type zinc finger-containing protein[Arabidopsis thaliana]
AT5G50740	0.2802	AT5G50740	Heavy-metal-associated domain--containing protein[Arabidopsis thaliana]
AT1G19970	0.2804	AT1G19970	ER lumen protein retaining receptor-like protein[Arabidopsis thaliana]
AT5G25610	0.2804	RD22	dehydration-responsive protein RD22[Arabidopsis thaliana]
AT2G15090	0.2807	KCS8	3-ketoacyl-CoA synthase 8[Arabidopsis thaliana]
AT5G13380	0.2808	AT5G13380	auxin-responsive GH3 family protein[Arabidopsis thaliana]
AT5G05390	0.2811	LAC12	laccase 12[Arabidopsis thaliana]
AT4G05190	0.2813	ATK5	kinesin 5[Arabidopsis thaliana]
AT1G05800	0.2818	DGL	galactolipase DONGLE[Arabidopsis thaliana]
AT5G28620	0.2818	AT5G28620	protein kinase C-like protein[Arabidopsis thaliana]
AT5G54270	0.2826	LHCB3	light-harvesting chlorophyll B-binding protein 3[Arabidopsis thaliana]
AT1G18840	0.2827	IQD30	protein IQ-domain 30[Arabidopsis thaliana]
AT5G49870	0.2829	AT5G49870	jacalin lectin family protein[Arabidopsis thaliana]
AT4G12880	0.2834	ENODL19	early nodulin-like protein 19[Arabidopsis thaliana]
AT2G34790	0.2835	MEE23	FAD-binding and BBE domain-containing protein[Arabidopsis thaliana]
AT5G56620	0.2838	NAC099	NAC domain containing protein 99[Arabidopsis thaliana]
AT4G27520	0.2842	ENODL2	early nodulin-like protein 2[Arabidopsis thaliana]
AT1G65445	0.2843	AT1G65445	protein coding
AT5G58300	0.2843	AT5G58300	putative inactive receptor kinase[Arabidopsis thaliana]
AT2G24620	0.2844	AT2G24620	S-locus glycoprotein-like protein[Arabidopsis thaliana]
AT1G17540	0.2847	AT1G17540	Protein kinase protein with adenine nucleotide alpha hydrolases-like domain[Arabidopsis thaliana]
AT5G02640	0.285	AT5G02640	hypothetical protein[Arabidopsis thaliana]
AT5G01700	0.2852	AT5G01700	putative protein phosphatase 2C 65[Arabidopsis thaliana]
AT5G41070	0.2855	DRB5	dsRNA-binding protein 5[Arabidopsis thaliana]
AT1G62870	0.2855	AT1G62870	hypothetical protein[Arabidopsis thaliana]
AT2G44195	0.2855	AT2G44195	pre-mRNA splicing factor domain-containing protein[Arabidopsis thaliana]
AT3G50660	0.2856	DWF4	cytochrome P450 90B1[Arabidopsis thaliana]
AT3G42780	0.2861	AT3G42780	hypothetical protein[Arabidopsis thaliana]
AT1G04760	0.2862	VAMP726	vesicle-associated membrane protein 72[Arabidopsis thaliana]
AT1G21070	0.2865	AT1G21070	nucleotide-sugar transporter-like protein[Arabidopsis thaliana]
AT3G57860	0.2867	UVI4-LIKE	UV-B-insensitive 4-like protein[Arabidopsis thaliana]
AT2G26330	0.2867	ER	LRR receptor-like serine/threonine-protein kinase ERECTA[Arabidopsis thaliana]
AT1G57820	0.2869	VIM1	E3 ubiquitin-protein ligase ORTHRUS 2[Arabidopsis thaliana]
AT1G51060	0.2869	HTA10	histone H2A 10[Arabidopsis thaliana]
AT4G13320	0.2872	AT4G13320	hypothetical protein[Arabidopsis thaliana]
AT5G65320	0.2873	AT5G65320	transcription factor bHLH99[Arabidopsis thaliana]
AT3G24710	0.2874	AT3G24710	hypothetical protein[Arabidopsis thaliana]
AT3G10340	0.2879	PAL4	phenylalanine ammonia-lyase 4[Arabidopsis thaliana]
AT3G04630	0.2881	WDL1	WVD2-like 1[Arabidopsis thaliana]
AT1G78950	0.2882	AT1G78950	beta-amyrin synthase[Arabidopsis thaliana]
AT3G60290	0.2884	AT3G60290	oxidoreductase[Arabidopsis thaliana]
AT3G28770	0.2884	AT3G28770	hypothetical protein[Arabidopsis thaliana]
AT1G16290	0.2887	AT1G16290	hypothetical protein[Arabidopsis thaliana]
AT1G68230	0.2888	AT1G68230	reticulon-like protein B14[Arabidopsis thaliana]
AT1G23750	0.2892	AT1G23750	OB-fold nucleic acid binding domain-containing protein[Arabidopsis thaliana]
AT1G52770	0.2895	AT1G52770	phototropic-responsive NPH3-like protein[Arabidopsis thaliana]
AT3G44910	0.2896	CHX12	cation/H(+) antiporter 12[Arabidopsis thaliana]
AT4G04110	0.2902	AT4G04110	Toll-Interleukin-Resistance domain-containing protein[Arabidopsis thaliana]
AT2G37585	0.2904	AT2G37585	Core-2/I-branching beta-1,6-N-acetylglucosaminyltransferase-like protein[Arabidopsis thaliana]
AT4G11170	0.2905	AT4G11170	putative disease resistance protein[Arabidopsis thaliana]
AT1G11730	0.2905	AT1G11730	putative beta-1,3-galactosyltransferase 1[Arabidopsis thaliana]
AT5G62580	0.2907	AT5G62580	ARM repeat-containing protein-like protein[Arabidopsis thaliana]
AT5G57780	0.2912	AT5G57780	hypothetical protein[Arabidopsis thaliana]
AT2G24170	0.2914	AT2G24170	endomembrane protein 70-like protein[Arabidopsis thaliana]
AT2G28900	0.2915	OEP16-1	outer plastid envelope protein 16-1[Arabidopsis thaliana]
AT4G28680	0.2915	TYRDC	tyrosine decarboxylase[Arabidopsis thaliana]
AT1G19780	0.2918	CNGC8	cyclic nucleotide gated channel 8[Arabidopsis thaliana]
AT1G19950	0.292	HVA22H	HVA22-like protein h[Arabidopsis thaliana]
AT1G70470	0.292	AT1G70470	hypothetical protein[Arabidopsis thaliana]
AT3G54690	0.2922	AT3G54690	sugar isomerase domain-containing protein[Arabidopsis thaliana]
AT2G34150	0.2928	WAVE1	protein SCAR1[Arabidopsis thaliana]
AT5G59290	0.2931	UXS3	UDP-glucuronic acid decarboxylase 3[Arabidopsis thaliana]
AT5G51720	0.2932	AT5G51720	Iron-binding zinc finger CDGSH type domain-containing protein[Arabidopsis thaliana]
AT3G06230	0.2933	MKK8	MAP kinase kinase 8[Arabidopsis thaliana]
AT4G15680	0.2933	AT4G15680	monothiol glutaredoxin-S4[Arabidopsis thaliana]
AT4G38850	0.2934	SAUR15	SAUR-like auxin-responsive protein[Arabidopsis thaliana]
AT3G42660	0.2934	AT3G42660	chromosome transmission fidelity protein 4[Arabidopsis thaliana]
AT2G24650	0.2936	AT2G24650	sequence-specific DNA binding transcription factor[Arabidopsis thaliana]
AT2G34110	0.2938	AT2G34110	hypothetical protein[Arabidopsis thaliana]
AT1G19440	0.294	KCS4	3-ketoacyl-CoA synthase 4[Arabidopsis thaliana]
AT1G23460	0.2944	AT1G23460	polygalacturonase[Arabidopsis thaliana]
AT1G30600	0.2944	AT1G30600	subtilase-like protein[Arabidopsis thaliana]
AT4G28850	0.2945	XTH26	xyloglucan:xyloglucosyl transferase[Arabidopsis thaliana]
AT1G69540	0.2953	AGL94	protein agamous-like 94[Arabidopsis thaliana]
AT2G02780	0.2954	AT2G02780	leucine-rich repeat protein kinase-like protein[Arabidopsis thaliana]
AT3G22830	0.2955	HSFA6B	heat stress transcription factor A-6b[Arabidopsis thaliana]
AT5G16030	0.2956	AT5G16030	hypothetical protein[Arabidopsis thaliana]
AT4G34320	0.2962	AT4G34320	hypothetical protein[Arabidopsis thaliana]
AT1G79500	0.2965	AtkdsA1	2-dehydro-3-deoxyphosphooctonate aldolase[Arabidopsis thaliana]
AT1G04820	0.2969	TUA4	tubulin alpha-2/alpha-4 chain[Arabidopsis thaliana]
AT1G09000	0.2972	NP1	mitogen-activated protein kinase kinase kinase ANP1[Arabidopsis thaliana]
AT1G67950	0.2973	AT1G67950	RNA recognition motif-containing protein[Arabidopsis thaliana]
AT5G59310	0.2984	LTP4	non-specific lipid-transfer protein 4[Arabidopsis thaliana]
AT2G28355	0.2984	LCR5	defensin-like protein 149[Arabidopsis thaliana]
AT3G15520	0.2988	AT3G15520	peptidyl-prolyl cis-trans isomerase CYP37[Arabidopsis thaliana]
AT3G15680	0.2988	AT3G15680	Ran BP2/NZF zinc finger-like protein[Arabidopsis thaliana]
AT1G75900	0.2989	AT1G75900	GDSL esterase/lipase EXL3[Arabidopsis thaliana]
AT2G42430	0.299	LBD16	LOB domain-containing protein 16[Arabidopsis thaliana]
AT5G41140	0.299	AT5G41140	Myosin heavy chain-related protein[Arabidopsis thaliana]
AT2G14700	0.2991	AT2G14700	hypothetical protein[Arabidopsis thaliana]
AT3G14740	0.2991	AT3G14740	RING/FYVE/PHD zinc finger-containing protein[Arabidopsis thaliana]
AT4G22010	0.2994	sks4	protein SKU5 similar 4[Arabidopsis thaliana]
AT5G06500	0.2996	AGL96	protein agamous-like 96[Arabidopsis thaliana]
AT4G15690	0.2997	AT4G15690	monothiol glutaredoxin-S5[Arabidopsis thaliana]
AT1G73640	0.3	RABA6a	RAB GTPase A6a[Arabidopsis thaliana]
AT5G48460	0.3	AT5G48460	Actin binding Calponin homology (CH) domain-containing protein[Arabidopsis thaliana]
AT1G16490	0.3003	MYB58	myb domain protein 58[Arabidopsis thaliana]
AT5G15350	0.3003	ENODL17	Lamin-like protein[Arabidopsis thaliana]
AT2G19970	0.3006	AT2G19970	putative pathogenesis-related protein[Arabidopsis thaliana]
AT5G03510	0.3015	AT5G03510	C2H2-type zinc finger protein[Arabidopsis thaliana]
AT3G29070	0.3016	AT3G29070	emp24/gp25L/p24 family/GOLD domain-containing protein[Arabidopsis thaliana]
AT1G52910	0.3022	AT1G52910	hypothetical protein[Arabidopsis thaliana]
AT4G39380	0.3029	AT4G39380	hypothetical protein[Arabidopsis thaliana]
AT2G20660	0.3031	RALFL14	protein ralf-like 14[Arabidopsis thaliana]
AT4G30660	0.3033	AT4G30660	putative low temperature and salt responsive protein[Arabidopsis thaliana]
AT3G02640	0.3041	AT3G02640	hypothetical protein[Arabidopsis thaliana]
AT2G23800	0.3042	GGPS2	geranylgeranyl pyrophosphate synthase 4[Arabidopsis thaliana]
AT4G39900	0.3046	AT4G39900	hypothetical protein[Arabidopsis thaliana]
AT3G28260	0.3046	AT3G28260	hypothetical protein[Arabidopsis thaliana]
AT3G56100	0.3049	MRLK	putative leucine-rich repeat receptor-like protein kinase IMK3[Arabidopsis thaliana]
AT3G58540	0.3051	AT3G58540	hypothetical protein[Arabidopsis thaliana]
AT1G70910	0.306	AT1G70910	RING/U-box domain-containing protein[Arabidopsis thaliana]
AT4G37080	0.3061	AT4G37080	hypothetical protein[Arabidopsis thaliana]
AT3G02570	0.3061	MEE31	mannose-6-phosphate isomerase[Arabidopsis thaliana]
AT1G20780	0.3061	SAUL1	U-box domain-containing protein 44[Arabidopsis thaliana]
AT3G48970	0.3063	AT3G48970	heavy metal transport/detoxification domain-containing protein[Arabidopsis thaliana]
AT4G33970	0.3069	AT4G33970	Pollen-specific leucine-rich repeat extensin-like protein 4[Arabidopsis thaliana]
AT1G27620	0.3071	AT1G27620	HXXXD-type acyl-transferase-like protein[Arabidopsis thaliana]
AT2G15300	0.3071	AT2G15300	leucine-rich repeat protein kinase-like protein[Arabidopsis thaliana]
AT1G18140	0.3072	LAC1	laccase 1[Arabidopsis thaliana]
AT3G21190	0.3073	AT3G21190	O-fucosyltransferase family protein[Arabidopsis thaliana]
AT1G63260	0.308	TET10	tetraspanin10[Arabidopsis thaliana]
AT5G57670	0.3081	AT5G57670	protein kinase-like protein[Arabidopsis thaliana]
AT4G34580	0.3082	COW1	Sec14p-like phosphatidylinositol transfer family protein[Arabidopsis thaliana]
AT3G16175	0.3086	AT3G16175	thioredoxin family protein[Arabidopsis thaliana]
AT5G23820	0.3086	AT5G23820	MD-2-related lipid recognition domain-containing protein[Arabidopsis thaliana]
AT1G58160	0.3086	AT1G58160	mannose-binding lectin-like protein[Arabidopsis thaliana]
AT1G13800	0.309	AT1G13800	pentatricopeptide repeat-containing protein[Arabidopsis thaliana]
AT3G14220	0.3093	AT3G14220	GDSL esterase/lipase[Arabidopsis thaliana]
AT4G34850	0.3093	LAP5	Chalcone and stilbene synthase family protein[Arabidopsis thaliana]
AT4G28530	0.3095	NAC074	NAC domain containing protein 74[Arabidopsis thaliana]
AT5G02540	0.3096	AT5G02540	Rossmann-fold NAD(P)-binding domain-containing protein[Arabidopsis thaliana]
AT4G37980	0.3097	ELI3-1	cinnamyl alcohol dehydrogenase 7[Arabidopsis thaliana]
AT3G25130	0.3097	AT3G25130	hypothetical protein[Arabidopsis thaliana]
AT3G16360	0.3099	AHP4	histidine-containing phosphotransfer protein 4[Arabidopsis thaliana]
AT2G19150	0.3102	AT2G19150	putative pectinesterase 10[Arabidopsis thaliana]
AT2G39430	0.3102	AT2G39430	Disease resistance-responsive (dirigent-like protein) family protein[Arabidopsis thaliana]
AT3G11700	0.3102	FLA18	fasciclin-like arabinogalactan protein 18[Arabidopsis thaliana]
AT4G35670	0.3104	AT4G35670	glycoside hydrolase family 28 protein / polygalacturonase (pectinase) family protein[Arabidopsis tha
AT2G22030	0.3104	AT2G22030	F-box/kelch-repeat protein[Arabidopsis thaliana]
AT1G66430	0.3104	AT1G66430	fructokinase[Arabidopsis thaliana]
AT2G27000	0.3106	CYP705A8	cytochrome P450, family 705, subfamily A, polypeptide 8[Arabidopsis thaliana]
AT3G02270	0.3111	AT3G02270	translation initiation factor eIF-2B epsilon subunit[Arabidopsis thaliana]
AT2G34315	0.3112	AT2G34315	avirulence induced family protein[Arabidopsis thaliana]
AT2G14440	0.3118	AT2G14440	putative leucine-rich repeat protein kinase[Arabidopsis thaliana]
AT2G34560	0.3121	AT2G34560	P-loop containing nucleoside triphosphate hydrolase-like protein[Arabidopsis thaliana]
AT3G32090	0.3122	AT3G32090	WRKY family transcription factor[Arabidopsis thaliana]
AT5G01050	0.3123	AT5G01050	laccase-9[Arabidopsis thaliana]
AT4G12640	0.3127	AT4G12640	RNA recognition motif (RRM)-containing protein[Arabidopsis thaliana]
AT4G11460	0.3133	CRK30	putative cysteine-rich receptor-like protein kinase 30[Arabidopsis thaliana]
AT3G25810	0.3135	AT3G25810	myrcene/ocimene synthase 2[Arabidopsis thaliana]
AT5G43840	0.3135	HSFA6A	heat stress transcription factor A-6a[Arabidopsis thaliana]
AT1G25530	0.3138	AT1G25530	lysine histidine transporter-like 6[Arabidopsis thaliana]
AT3G51720	0.3139	AT3G51720	hypothetical protein[Arabidopsis thaliana]
AT5G19040	0.314	IPT5	adenylate isopentenyltransferase 5[Arabidopsis thaliana]
AT2G13610	0.3142	AT2G13610	ABC transporter G family member 5[Arabidopsis thaliana]
AT5G02370	0.3147	AT5G02370	kinesin family member 22[Arabidopsis thaliana]
AT5G59740	0.315	AT5G59740	UDP-N-acetylglucosamine (UAA) transporter family protein[Arabidopsis thaliana]
AT1G53490	0.3151	AT1G53490	RING/U-box domain-containing protein[Arabidopsis thaliana]
AT3G52500	0.3151	AT3G52500	aspartyl protease family protein[Arabidopsis thaliana]
AT3G51290	0.3154	AT3G51290	hypothetical protein[Arabidopsis thaliana]
AT1G10380	0.3159	AT1G10380	Putative membrane lipoprotein[Arabidopsis thaliana]
AT4G28310	0.3166	AT4G28310	hypothetical protein[Arabidopsis thaliana]
AT3G59010	0.3166	PME61	pectinesterase 35[Arabidopsis thaliana]
AT1G12520	0.3167	CCS	copper chaperone for SOD1[Arabidopsis thaliana]
AT3G30200	0.3169	AT3G30200	Plant transposase (Ptta/En/Spm family)[Arabidopsis thaliana]
AT3G31430	0.3171	AT3G31430	hypothetical protein[Arabidopsis thaliana]
AT1G76500	0.3176	SOB3	AT-hook motif nuclear localized protein 29[Arabidopsis thaliana]
AT3G17120	0.3177	AT3G17120	hypothetical protein[Arabidopsis thaliana]
AT1G71390	0.3178	RLP11	receptor like protein 11[Arabidopsis thaliana]
AT5G01790	0.3181	AT5G01790	hypothetical protein[Arabidopsis thaliana]
AT1G26100	0.3183	AT1G26100	cytochrome B561 domain-containing protein[Arabidopsis thaliana]
AT3G29690	0.3183	AT3G29690	HXXXD-type acyl-transferase family protein[Arabidopsis thaliana]
AT3G13000	0.3183	AT3G13000	hypothetical protein[Arabidopsis thaliana]
AT4G18510	0.3183	CLE2	protein CLAVATA3/ESR-related 2[Arabidopsis thaliana]
AT4G16640	0.3185	AT4G16640	matrix metalloprotease domain-containing protein[Arabidopsis thaliana]
AT1G12750	0.3185	RBL6	RHOMBOID-like protein 6[Arabidopsis thaliana]
AT3G23050	0.3189	IAA7	auxin-responsive protein IAA7[Arabidopsis thaliana]
AT4G01460	0.3189	AT4G01460	transcription factor bHLH57[Arabidopsis thaliana]
AT2G21800	0.319	EME1A	essential meiotic endonuclease 1A[Arabidopsis thaliana]
AT3G08630	0.3191	AT3G08630	hypothetical protein[Arabidopsis thaliana]
AT4G00230	0.3195	XSP1	Xylem serine proteinase 1[Arabidopsis thaliana]
AT2G32560	0.3199	AT2G32560	F-box protein[Arabidopsis thaliana]
AT2G01760	0.3201	RR14	two-component response regulator ARR14[Arabidopsis thaliana]
AT3G13240	0.3202	AT3G13240	hypothetical protein[Arabidopsis thaliana]
AT5G08330	0.3202	AT5G08330	transcription factor TCP21[Arabidopsis thaliana]
AT1G68640	0.3203	PAN	transcription factor perIANTHIA[Arabidopsis thaliana]
AT5G23420	0.3206	HMGB6	high-mobility group B6 protein[Arabidopsis thaliana]
AT4G34260	0.3207	FUC95A	alpha-L-fucosidase 2[Arabidopsis thaliana]
AT4G03205	0.3207	hemf2	Coproporphyrinogen III oxidase[Arabidopsis thaliana]
AT1G70830	0.321	MLP28	MLP-like protein 28[Arabidopsis thaliana]
AT3G19820	0.3216	DWF1	cell elongation protein DIMINUTO[Arabidopsis thaliana]
AT5G11780	0.3217	AT5G11780	hypothetical protein[Arabidopsis thaliana]
AT4G25750	0.3219	AT4G25750	ABC transporter G family member 4[Arabidopsis thaliana]
AT1G43810	0.322	AT1G43810	hypothetical protein[Arabidopsis thaliana]
AT3G44735	0.3223	PSK3	phytosulfokine-beta[Arabidopsis thaliana]
AT3G10710	0.3225	RHS12	pectinesterase 24[Arabidopsis thaliana]
AT5G13520	0.3228	AT5G13520	leukotriene-A4 hydrolase[Arabidopsis thaliana]
AT3G48360	0.323	BT2	BTB and TAZ domain protein 2[Arabidopsis thaliana]
AT3G06160	0.323	AT3G06160	B3 domain-containing protein REM21[Arabidopsis thaliana]
AT2G19620	0.3232	NDL3	N-MYC downregulated-like 3 protein[Arabidopsis thaliana]
AT2G14920	0.3236	ST4A	sulfotransferase 4A[Arabidopsis thaliana]
AT3G26200	0.3238	CYP71B22	cytochrome P450 71B22[Arabidopsis thaliana]
AT3G27690	0.3241	LHCB2.3	photosystem II light harvesting complex protein 2.3[Arabidopsis thaliana]
AT1G18360	0.3243	AT1G18360	alpha/beta-hydrolase domain-containing protein[Arabidopsis thaliana]
AT1G35170	0.3243	AT1G35170	TRAM, LAG1 and CLN8 (TLC) lipid-sensing domain containing protein[Arabidopsis thaliana]
AT5G11790	0.3244	NDL2	protein N-MYC downregulated-like 2[Arabidopsis thaliana]
AT5G41180	0.3247	AT5G41180	putative leucine-rich repeat transmembrane protein kinase[Arabidopsis thaliana]
AT2G29890	0.3254	VLN1	villin-1[Arabidopsis thaliana]
AT2G24080	0.3254	AT2G24080	hypothetical protein[Arabidopsis thaliana]
AT1G15570	0.3255	CYCA2;3	cyclin-A2-3[Arabidopsis thaliana]
AT1G23800	0.3255	ALDH2B7	aldehyde dehydrogenase 2B7[Arabidopsis thaliana]
AT3G06035	0.3257	AT3G06035	glycoprotein membrane precursor GPI-anchored protein[Arabidopsis thaliana]
AT5G06270	0.326	AT5G06270	hypothetical protein[Arabidopsis thaliana]
AT1G19450	0.3264	AT1G19450	sugar transporter ERD6-like 4[Arabidopsis thaliana]
AT1G29230	0.3266	CIPK18	CBL-interacting serine/threonine-protein kinase 18[Arabidopsis thaliana]
AT1G12560	0.3273	EXPA7	expansin A7[Arabidopsis thaliana]
AT4G21650	0.3274	AT4G21650	Subtilase family protein[Arabidopsis thaliana]
AT4G24780	0.3275	AT4G24780	putative pectate lyase 18[Arabidopsis thaliana]
AT4G10030	0.3275	AT4G10030	hydrolase, alpha/beta fold family protein[Arabidopsis thaliana]
AT4G01270	0.3275	AT4G01270	TRAF-interacting protein[Arabidopsis thaliana]
AT3G43400	0.328	AT3G43400	ELMO/CED-12 family protein[Arabidopsis thaliana]
AT1G21880	0.3282	LYM1	LysM domain-containing GPI-anchored protein 1[Arabidopsis thaliana]
AT2G38810	0.3285	HTA8	histone H2A 8[Arabidopsis thaliana]
AT4G28250	0.329	EXPB3	expansin B3[Arabidopsis thaliana]
AT1G29910	0.3302	CAB3	chlorophyll a-b binding protein 2/3[Arabidopsis thaliana]
AT1G24706	0.3303	THO2	THO complex subunit 2[Arabidopsis thaliana]
AT1G20010	0.3304	TUB5	tubulin beta-5 chain[Arabidopsis thaliana]
AT3G24780	0.3304	AT3G24780	hypothetical protein[Arabidopsis thaliana]
AT5G01240	0.3306	LAX1	auxin transporter-like protein 1[Arabidopsis thaliana]
AT1G35515	0.3306	HOS10	high response to osmotic stress 10[Arabidopsis thaliana]
AT4G05520	0.3306	EHD2	EPS15 homology domain 2 protein[Arabidopsis thaliana]
AT5G54380	0.3306	THE1	receptor-like protein kinase THESEUS 1[Arabidopsis thaliana]
AT3G61950	0.3308	AT3G61950	transcription factor bHLH67[Arabidopsis thaliana]
AT1G63420	0.3309	AT1G63420	hypothetical protein[Arabidopsis thaliana]
AT2G34300	0.331	AT2G34300	putative methyltransferase PMT25[Arabidopsis thaliana]
AT5G56510	0.3312	PUM12	pumilio 12[Arabidopsis thaliana]
AT4G27150	0.3315	SESA2	seed storage albumin 2[Arabidopsis thaliana]
AT2G42530	0.3318	COR15B	cold-regulated protein 15b[Arabidopsis thaliana]
AT4G04750	0.3319	AT4G04750	sugar transporter ERD6-like 14[Arabidopsis thaliana]
AT1G10530	0.332	AT1G10530	hypothetical protein[Arabidopsis thaliana]
AT1G34580	0.332	AT1G34580	sugar transport protein 5[Arabidopsis thaliana]
AT2G43480	0.332	AT2G43480	peroxidase[Arabidopsis thaliana]
AT1G68470	0.3325	AT1G68470	Exostosin family protein[Arabidopsis thaliana]
AT2G42800	0.3328	RLP29	receptor like protein 29[Arabidopsis thaliana]
AT1G15820	0.3332	LHCB6	light harvesting complex photosystem II subunit 6[Arabidopsis thaliana]
AT4G27440	0.3333	PORB	protochlorophyllide reductase B[Arabidopsis thaliana]
AT2G27130	0.3335	AT2G27130	xylogen-like protein 11[Arabidopsis thaliana]
AT1G30570	0.3347	HERK2	hercules receptor kinase 2[Arabidopsis thaliana]
AT2G24440	0.3348	AT2G24440	selenium binding protein[Arabidopsis thaliana]
AT5G57260	0.3349	CYP71B10	cytochrome P450 71B10[Arabidopsis thaliana]
AT5G61000	0.3349	RPA70D	Replication factor-A protein 1-like protein[Arabidopsis thaliana]
AT5G59360	0.3351	AT5G59360	hypothetical protein[Arabidopsis thaliana]
AT2G03020	0.3352	AT2G03020	Heat shock protein HSP20/alpha crystallin family protein[Arabidopsis thaliana]
AT4G36170	0.3356	AT4G36170	hypothetical protein[Arabidopsis thaliana]
AT5G53500	0.336	AT5G53500	transducin/WD40 domain-containing protein[Arabidopsis thaliana]
AT1G78320	0.3363	GSTU23	glutathione S-transferase TAU 23[Arabidopsis thaliana]
AT5G45560	0.3364	AT5G45560	pleckstrin homology and lipid-binding START domain-containing protein[Arabidopsis thaliana]
AT1G69920	0.3368	GSTU12	glutathione S-transferase TAU 12[Arabidopsis thaliana]
AT2G27140	0.3368	AT2G27140	heat shock family protein[Arabidopsis thaliana]
AT1G35260	0.3372	MLP165	MLP-like protein 165[Arabidopsis thaliana]
AT4G22130	0.3372	SRF8	STRUBBELIG-receptor family 8 protein[Arabidopsis thaliana]
AT2G21770	0.3372	CESA9	cellulose synthase A[Arabidopsis thaliana]
AT4G29200	0.3374	AT4G29200	Beta-galactosidase related protein[Arabidopsis thaliana]
AT5G09760	0.3377	AT5G09760	Putative pectinesterase/pectinesterase inhibitor 51[Arabidopsis thaliana]
AT4G11140	0.338	CRF1	ethylene-responsive transcription factor CRF1[Arabidopsis thaliana]
AT5G40940	0.3383	FLA20	putative fasciclin-like arabinogalactan protein 20[Arabidopsis thaliana]
AT5G18690	0.3388	AGP25	arabinogalactan protein 25[Arabidopsis thaliana]
AT1G62380	0.3392	ACO2	aminocyclopropanecarboxylate oxidase[Arabidopsis thaliana]
AT5G47550	0.3392	AT5G47550	cysteine proteinase inhibitor 5[Arabidopsis thaliana]
AT2G46710	0.3406	AT2G46710	Rho GTPase activating protein with PAK-box/P21-Rho-binding domain[Arabidopsis thaliana]
AT1G03540	0.3406	AT1G03540	pentatricopeptide repeat-containing protein[Arabidopsis thaliana]
AT4G39840	0.341	AT4G39840	hypothetical protein[Arabidopsis thaliana]
AT1G10780	0.3411	AT1G10780	F-box/RNI-like protein[Arabidopsis thaliana]
AT2G02440	0.3412	AT2G02440	hypothetical protein[Arabidopsis thaliana]
AT1G48510	0.3412	AT1G48510	Surfeit locus 1 cytochrome c oxidase biogenesis protein[Arabidopsis thaliana]
AT1G06850	0.3416	bZIP52	basic leucine-zipper 52[Arabidopsis thaliana]
AT2G07440	0.3416	AT2G07440	putative two-component response regulator protein[Arabidopsis thaliana]
AT3G61820	0.3416	AT3G61820	aspartyl protease-like protein[Arabidopsis thaliana]
AT1G49620	0.3417	ICK5	cyclin-dependent kinase inhibitor 7[Arabidopsis thaliana]
AT4G14770	0.342	TCX2	TESMIN/TSO1-like CXC 2[Arabidopsis thaliana]
AT3G12700	0.3423	AT3G12700	aspartyl protease family protein[Arabidopsis thaliana]
AT3G54250	0.3423	AT3G54250	diphosphomevalonate decarboxylase[Arabidopsis thaliana]
AT4G35880	0.3425	AT4G35880	aspartyl protease family protein[Arabidopsis thaliana]
AT5G25290	0.3426	AT5G25290	F-box protein[Arabidopsis thaliana]
AT5G23860	0.3427	TUB8	tubulin beta-8 chain[Arabidopsis thaliana]
AT1G78170	0.3428	AT1G78170	hypothetical protein[Arabidopsis thaliana]
AT2G26850	0.3429	AT2G26850	F-box protein[Arabidopsis thaliana]
AT5G49460	0.343	ACLB-2	ATP citrate lyase subunit B 2[Arabidopsis thaliana]
AT4G39490	0.3433	CYP96A10	cytochrome P450, family 96, subfamily A, polypeptide 10[Arabidopsis thaliana]
AT5G62920	0.3436	ARR6	two-component response regulator ARR6[Arabidopsis thaliana]
AT4G20870	0.3442	FAH2	fatty acid hydroxylase 2[Arabidopsis thaliana]
AT3G45980	0.3443	HTB9	histone H2B[Arabidopsis thaliana]
AT3G07250	0.3446	AT3G07250	nuclear transport factor 2 and RNA recognition motif domain-containing protein[Arabidopsis thaliana]
AT4G29240	0.3447	AT4G29240	leucine-rich repeat-containing protein[Arabidopsis thaliana]
AT1G22600	0.3452	AT1G22600	Late embryogenesis abundant protein (LEA) family protein[Arabidopsis thaliana]
AT1G23480	0.3454	CSLA03	putative mannan synthase 3[Arabidopsis thaliana]
AT2G20300	0.3457	ALE2	protein kinase domain-containing protein[Arabidopsis thaliana]
AT3G54990	0.3457	SMZ	AP2-like ethylene-responsive transcription factor SMZ[Arabidopsis thaliana]
AT4G24510	0.3459	CER2	HXXXD-type acyl-transferase-like protein[Arabidopsis thaliana]
AT5G55400	0.346	AT5G55400	putative fimbrin-like protein 3[Arabidopsis thaliana]
AT3G23510	0.3462	AT3G23510	Cyclopropane-fatty-acyl-phospholipid synthase[Arabidopsis thaliana]
AT3G20015	0.3466	AT3G20015	aspartyl protease family protein[Arabidopsis thaliana]
AT5G43745	0.3467	AT5G43745	hypothetical protein[Arabidopsis thaliana]
AT3G17350	0.3471	AT3G17350	hypothetical protein[Arabidopsis thaliana]
AT1G18620	0.3471	AT1G18620	hypothetical protein[Arabidopsis thaliana]
AT4G32880	0.3471	HB-8	homeobox-leucine zipper protein ATHB-8[Arabidopsis thaliana]
AT3G22360	0.3472	AOX1B	alternative oxidase 1B[Arabidopsis thaliana]
AT1G16920	0.3475	RABA1b	Ras-related protein RABA1b[Arabidopsis thaliana]
AT4G30860	0.3475	SDG4	histone-lysine N-methyltransferase ASHR3[Arabidopsis thaliana]
AT3G61450	0.3479	SYP73	syntaxin-73[Arabidopsis thaliana]
AT4G13410	0.3479	ATCSLA15	putative mannan synthase 15[Arabidopsis thaliana]
AT1G34400	0.3482	AT1G34400	hypothetical protein[Arabidopsis thaliana]
AT3G16180	0.3486	AT3G16180	major facilitator protein[Arabidopsis thaliana]
AT2G47010	0.3487	AT2G47010	hypothetical protein[Arabidopsis thaliana]
AT5G24580	0.3495	AT5G24580	heavy metal transport/detoxification domain-containing protein[Arabidopsis thaliana]
AT4G09500	0.3497	AT4G09500	glycosyltransferase family protein[Arabidopsis thaliana]
AT5G11590	0.3497	TINY2	dehydration-responsive element-binding protein 3[Arabidopsis thaliana]
AT5G17700	0.3497	AT5G17700	mate efflux domain-containing protein[Arabidopsis thaliana]
AT3G26125	0.3501	CYP86C2	cytochrome P450, family 86, subfamily C, polypeptide 2[Arabidopsis thaliana]
AT3G13540	0.3507	MYB5	transcription repressor MYB5[Arabidopsis thaliana]
AT4G08040	0.3508	ACS11	1-aminocyclopropane-1-carboxylate synthase 11[Arabidopsis thaliana]
AT3G54580	0.3508	AT3G54580	Proline-rich extensin-like family protein[Arabidopsis thaliana]
AT1G57650	0.3509	AT1G57650	ATP binding protein[Arabidopsis thaliana]
AT3G20710	0.351	AT3G20710	F-box protein[Arabidopsis thaliana]
AT1G77100	0.3511	AT1G77100	peroxidase 13[Arabidopsis thaliana]
AT1G18870	0.3513	ICS2	Isochorismate synthase 2[Arabidopsis thaliana]
AT1G61440	0.3514	AT1G61440	putative S-locus protein kinase[Arabidopsis thaliana]
AT3G55710	0.3516	AT3G55710	UDP-glucoronosyl/UDP-glucosyl transferase family protein[Arabidopsis thaliana]
AT5G12460	0.3517	AT5G12460	hypothetical protein[Arabidopsis thaliana]
AT5G12870	0.3519	MYB46	transcription factor MYB46[Arabidopsis thaliana]
AT1G26570	0.352	UGD1	UDP-glucose dehydrogenase 1[Arabidopsis thaliana]
AT5G28300	0.352	AT5G28300	putative trihelix DNA-binding protein[Arabidopsis thaliana]
AT2G33330	0.352	PDLP3	cysteine-rich repeat secretory protein 11[Arabidopsis thaliana]
AT2G18060	0.3523	VND1	vascular related NAC-domain protein 1[Arabidopsis thaliana]
AT1G27460	0.3527	NPGR1	no pollen germination related 1 protein[Arabidopsis thaliana]
AT1G07560	0.3532	AT1G07560	leucine-rich repeat protein kinase-like protein[Arabidopsis thaliana]
AT2G05350	0.3532	AT2G05350	hypothetical protein[Arabidopsis thaliana]
AT4G14010	0.3534	RALFL32	protein ralf-like 32[Arabidopsis thaliana]
AT4G16515	0.3536	RGF6	hypothetical protein[Arabidopsis thaliana]
AT1G54540	0.3537	AT1G54540	late embryogenesis abundant hydroxyproline-rich glycoprotein[Arabidopsis thaliana]
AT4G07960	0.3537	CSLC12	putative xyloglucan glycosyltransferase 12[Arabidopsis thaliana]
AT2G19780	0.354	AT2G19780	leucine-rich repeat-containing protein[Arabidopsis thaliana]
AT5G46670	0.3541	AT5G46670	Cysteine/Histidine-rich C1 domain family protein[Arabidopsis thaliana]
AT1G14290	0.3541	SBH2	sphingoid base hydroxylase 2[Arabidopsis thaliana]
AT5G35830	0.3541	AT5G35830	ankyrin repeat-containing protein[Arabidopsis thaliana]
AT2G40475	0.3547	AT2G40475	hypothetical protein[Arabidopsis thaliana]
AT5G24480	0.3548	AT5G24480	Beta-galactosidase related protein[Arabidopsis thaliana]
AT5G52280	0.355	AT5G52280	Myosin heavy chain-related protein[Arabidopsis thaliana]
AT5G65080	0.3553	MAF5	K-box region and MADS-box transcription factor family protein[Arabidopsis thaliana]
AT1G05760	0.3555	RTM1	protein restricted tev movement 1[Arabidopsis thaliana]
AT4G16500	0.3555	AT4G16500	cysteine proteinase inhibitor 4[Arabidopsis thaliana]
AT3G05890	0.3557	RCI2B	Hydrophobic protein RCI2B[Arabidopsis thaliana]
AT2G18190	0.3559	AT2G18190	P-loop containing nucleoside triphosphate hydrolase-like protein[Arabidopsis thaliana]
AT1G53970	0.356	AT1G53970	hypothetical protein[Arabidopsis thaliana]
AT3G19920	0.3562	AT3G19920	hypothetical protein[Arabidopsis thaliana]
AT2G46360	0.3564	AT2G46360	hypothetical protein[Arabidopsis thaliana]
AT1G78480	0.3566	AT1G78480	prenyltransferase-like protein[Arabidopsis thaliana]
AT5G07400	0.3568	AT5G07400	forkhead-associated domainand FHA domain-containing protein[Arabidopsis thaliana]
AT1G75710	0.3569	AT1G75710	C2H2-like zinc finger protein[Arabidopsis thaliana]
AT4G11210	0.3569	AT4G11210	disease resistance-responsive, dirigent domain-containing protein[Arabidopsis thaliana]
AT4G17190	0.357	FPS2	farnesyl diphosphate synthase 2[Arabidopsis thaliana]
AT1G06080	0.3571	ADS1	delta-9 acyl-lipid desaturase 1[Arabidopsis thaliana]
AT1G26560	0.3571	BGLU40	beta glucosidase 40[Arabidopsis thaliana]
AT1G13300	0.3573	HRS1	myb-like transcription factor family protein[Arabidopsis thaliana]
AT3G49220	0.3574	AT3G49220	pectinesterase[Arabidopsis thaliana]
AT1G28135	0.3579	AT1G28135	hypothetical protein[Arabidopsis thaliana]
AT3G54930	0.358	AT3G54930	protein phosphatase 2 (formerly 2A), regulatory subunit B'[Arabidopsis thaliana]
AT2G27900	0.3582	AT2G27900	hypothetical protein[Arabidopsis thaliana]
AT3G27770	0.3583	AT3G27770	hypothetical protein[Arabidopsis thaliana]
AT4G25790	0.3585	AT4G25790	allergen V5/Tpx-1-related family protein[Arabidopsis thaliana]
AT3G14930	0.3586	HEME1	uroporphyrinogen decarboxylase 1[Arabidopsis thaliana]
AT1G73370	0.3586	SUS6	sucrose synthase 6[Arabidopsis thaliana]
AT1G02640	0.359	BXL2	beta-glucosidase[Arabidopsis thaliana]
AT1G54820	0.3591	AT1G54820	protein kinase domain-containing protein[Arabidopsis thaliana]
AT5G04500	0.3595	AT5G04500	glycosyltransferase family protein 47[Arabidopsis thaliana]
AT5G22740	0.3595	CSLA02	glucomannan 4-beta-mannosyltransferase 2[Arabidopsis thaliana]
AT4G23750	0.3596	CRF2	ethylene-responsive transcription factor CRF2[Arabidopsis thaliana]
AT1G11560	0.3597	AT1G11560	oligosaccharyltransferase complex/magnesium transporter-like protein[Arabidopsis thaliana]
AT1G05470	0.3598	CVP2	Type I inositol-1,4,5-trisphosphate 5-phosphatase CVP2[Arabidopsis thaliana]
AT3G25670	0.3598	AT3G25670	leucine-rich repeat-containing protein[Arabidopsis thaliana]
AT5G60890	0.3598	MYB34	myb domain protein 34[Arabidopsis thaliana]
AT3G53900	0.3602	UPP	uracil phosphoribosyltransferase[Arabidopsis thaliana]
AT4G20520	0.3603	AT4G20520	RNA binding / RNA-directed DNA polymerase[Arabidopsis thaliana]
AT5G41490	0.3604	AT5G41490	F-box associated ubiquitination effector protein[Arabidopsis thaliana]
AT1G67640	0.3604	AT1G67640	Lysine histidine transporter-like 2[Arabidopsis thaliana]
AT5G39440	0.3605	SnRK1.3	SNF1-related protein kinase 1.3[Arabidopsis thaliana]
AT4G23900	0.3612	AT4G23900	nucleoside diphosphate kinase IV[Arabidopsis thaliana]
AT1G04240	0.3613	SHY2	auxin-responsive protein IAA3[Arabidopsis thaliana]
AT4G31290	0.3615	AT4G31290	chaC-like protein[Arabidopsis thaliana]
AT1G27210	0.3615	AT1G27210	armadillo/beta-catenin-like repeat-containing protein[Arabidopsis thaliana]
AT5G46295	0.3616	AT5G46295	hypothetical protein[Arabidopsis thaliana]
AT5G38110	0.3617	ASF1B	histone chaperone ASF1B[Arabidopsis thaliana]
AT3G15570	0.362	AT3G15570	Phototropic-responsive NPH3 family protein[Arabidopsis thaliana]
AT3G60130	0.3621	BGLU16	beta glucosidase 16[Arabidopsis thaliana]
AT2G27820	0.3628	PD1	arogenate dehydratase 3[Arabidopsis thaliana]
AT4G08560	0.363	PUM15	pumilio 15[Arabidopsis thaliana]
AT1G76420	0.363	CUC3	protein CUP-SHAPED COTYLEDON 3[Arabidopsis thaliana]
AT5G42860	0.363	AT5G42860	hypothetical protein[Arabidopsis thaliana]
AT1G03980	0.3631	PCS2	glutathione gamma-glutamylcysteinyltransferase 2[Arabidopsis thaliana]
AT3G22070	0.3637	AT3G22070	proline-rich family protein[Arabidopsis thaliana]
AT5G26850	0.3637	AT5G26850	hypothetical protein[Arabidopsis thaliana]
AT5G13630	0.3639	GUN5	magnesium chelatase subunit H[Arabidopsis thaliana]
AT1G77590	0.3641	LACS9	long chain acyl-CoA synthetase 9[Arabidopsis thaliana]
AT5G47380	0.3641	AT5G47380	hypothetical protein[Arabidopsis thaliana]
AT1G05850	0.3643	POM1	chitinase-like protein 1[Arabidopsis thaliana]
AT4G01900	0.3644	GLB1	GLNB1-like protein[Arabidopsis thaliana]
AT1G44414	0.3645	AT1G44414	hypothetical protein[Arabidopsis thaliana]
AT5G44110	0.3647	POP1	ABC transporter I family member 21[Arabidopsis thaliana]
AT5G49260	0.3649	AT5G49260	hypothetical protein[Arabidopsis thaliana]
AT5G18430	0.365	AT5G18430	GDSL esterase/lipase[Arabidopsis thaliana]
AT2G39700	0.3655	EXPA4	expansin A4[Arabidopsis thaliana]
AT3G16850	0.3657	AT3G16850	glycoside hydrolase family 28 protein / polygalacturonase (pectinase) family protein[Arabidopsis tha
AT3G44610	0.3657	AT3G44610	protein kinase family protein[Arabidopsis thaliana]
AT3G28860	0.3659	ABCB19	ABC transporter B family member 19[Arabidopsis thaliana]
AT2G04032	0.3659	ZIP7	zinc transporter 7[Arabidopsis thaliana]
AT2G39010	0.366	PIP2E	putative aquaporin PIP2-6[Arabidopsis thaliana]
AT1G35530	0.366	AT1G35530	fanconi anemia group M protein[Arabidopsis thaliana]
AT3G06030	0.3662	NP3	mitogen-activated protein kinase kinase kinase 3[Arabidopsis thaliana]
AT1G60985	0.3668	SCRL6	defensin-like protein 247[Arabidopsis thaliana]
AT3G14450	0.3678	CID9	CTC-interacting domain 9 protein[Arabidopsis thaliana]
AT3G19470	0.3682	AT3G19470	F-box protein[Arabidopsis thaliana]
AT5G39860	0.3685	PRE1	basic helix-loop-helix (bHLH) DNA-binding family protein[Arabidopsis thaliana]
AT5G20270	0.3687	HHP1	heptahelical transmembrane protein1[Arabidopsis thaliana]
AT3G60270	0.3689	AT3G60270	putative uclacyanin[Arabidopsis thaliana]
AT3G46670	0.3697	UGT76E11	UDP-glucosyl transferase 76E11[Arabidopsis thaliana]
AT1G28010	0.3699	PGP14	ABC transporter B family member 14[Arabidopsis thaliana]
AT4G19020	0.37	CMT2	chromomethylase 2[Arabidopsis thaliana]
AT1G66400	0.37	CML23	putative calcium-binding protein CML23[Arabidopsis thaliana]
AT2G35600	0.3701	BRXL1	protein Brevis radix-like 1[Arabidopsis thaliana]
AT1G67670	0.3701	AT1G67670	hypothetical protein[Arabidopsis thaliana]
AT4G37750	0.3701	ANT	AP2-like ethylene-responsive transcription factor ANT[Arabidopsis thaliana]
AT3G50570	0.3702	AT3G50570	hydroxyproline-rich glycoprotein family protein[Arabidopsis thaliana]
AT1G60350	0.3703	NAC024	NAC domain containing protein 24[Arabidopsis thaliana]
AT1G02580	0.3707	MEA	histone-lysine N-methyltransferase MEDEA[Arabidopsis thaliana]
AT1G68330	0.3708	AT1G68330	hypothetical protein[Arabidopsis thaliana]
AT1G78680	0.3709	GGH2	gamma-glutamyl hydrolase 2[Arabidopsis thaliana]
AT1G53060	0.3709	AT1G53060	legume lectin-like protein[Arabidopsis thaliana]
AT5G05840	0.371	AT5G05840	hypothetical protein[Arabidopsis thaliana]
AT2G05810	0.371	AT2G05810	armadillo/beta-catenin-like repeats-containing protein[Arabidopsis thaliana]
AT2G18890	0.371	AT2G18890	protein kinase-like protein[Arabidopsis thaliana]
AT3G55005	0.3712	TON1B	tonneau 1b (TON1b)[Arabidopsis thaliana]
AT1G76310	0.3716	CYCB2;4	cyclin-B2-4[Arabidopsis thaliana]
AT1G03920	0.3716	AT1G03920	putative protein kinase MK6[Arabidopsis thaliana]
AT5G66110	0.3717	AT5G66110	heavy metal transport/detoxification domain-containing protein[Arabidopsis thaliana]
AT5G54970	0.3717	AT5G54970	hypothetical protein[Arabidopsis thaliana]
AT3G13130	0.372	AT3G13130	hypothetical protein[Arabidopsis thaliana]
AT2G45420	0.3721	LBD18	LOB domain-containing protein 18[Arabidopsis thaliana]
AT5G40610	0.3724	AT5G40610	glycerol-3-phosphate dehydrogenase [NAD+][Arabidopsis thaliana]
AT5G02520	0.3725	AT5G02520	hypothetical protein[Arabidopsis thaliana]
AT5G20850	0.3725	RAD51	DNA repair protein RAD51-like 1[Arabidopsis thaliana]
AT2G43550	0.3728	AT2G43550	defensin-like protein 197[Arabidopsis thaliana]
AT2G22670	0.3732	IAA8	auxin-responsive protein IAA8[Arabidopsis thaliana]
AT3G45850	0.3734	AT3G45850	P-loop containing nucleoside triphosphate hydrolase-like protein[Arabidopsis thaliana]
AT1G08590	0.3737	AT1G08590	leucine-rich receptor-like protein kinase-like protein[Arabidopsis thaliana]
AT2G20470	0.3739	AT2G20470	putative serine/threonine-protein kinase[Arabidopsis thaliana]
AT5G10390	0.374	AT5G10390	histone H3[Arabidopsis thaliana]
AT1G26600	0.374	CLE9	protein CLAVATA3/ESR-related 9[Arabidopsis thaliana]
AT1G10850	0.3741	AT1G10850	Leucine-rich repeat protein kinase-like protein[Arabidopsis thaliana]
AT5G10160	0.3741	AT5G10160	3R-hydroxymyristoyl ACP dehydrase[Arabidopsis thaliana]
AT3G53730	0.3742	AT3G53730	histone H4[Arabidopsis thaliana]
AT3G46940	0.3742	DUT1	dUTP pyrophosphatase[Arabidopsis thaliana]
AT1G55390	0.3742	AT1G55390	cysteine/histidine-rich C1 domain-containing protein[Arabidopsis thaliana]
AT4G22510	0.3744	AT4G22510	hypothetical protein[Arabidopsis thaliana]
AT3G48540	0.3747	AT3G48540	dCMP deaminase[Arabidopsis thaliana]
AT3G22760	0.3748	SOL1	Tesmin/TSO1-like CXC domain-containing protein[Arabidopsis thaliana]
AT5G16690	0.375	ORC3	origin recognition complex subunit 3[Arabidopsis thaliana]
AT2G07020	0.3752	AT2G07020	adenine nucleotide alpha hydrolases-domain containing protein kinase[Arabidopsis thaliana]
AT4G24570	0.3753	DIC2	dicarboxylate carrier 2[Arabidopsis thaliana]
AT5G45240	0.3757	AT5G45240	TIR-NBS-LRR class disease resistance protein[Arabidopsis thaliana]
AT1G21090	0.3761	AT1G21090	cupredoxin-like protein[Arabidopsis thaliana]
AT4G31280	0.3762	AT4G31280	hypothetical protein[Arabidopsis thaliana]
AT2G36830	0.3764	GAMMA-TIP	aquaporin TIP1-1[Arabidopsis thaliana]
AT2G42220	0.3764	AT2G42220	rhodanese-like domain-containing protein[Arabidopsis thaliana]
AT5G60930	0.3767	AT5G60930	kinesin family member 4/7/21/27[Arabidopsis thaliana]
AT1G18400	0.3769	BEE1	transcription factor BEE 1[Arabidopsis thaliana]
AT3G58350	0.3769	RTM3	restricted tev movement 3[Arabidopsis thaliana]
AT5G21130	0.377	AT5G21130	late embryogenesis abundant hydroxyproline-rich glycoprotein[Arabidopsis thaliana]
AT2G44300	0.377	AT2G44300	xylogen-like protein 10[Arabidopsis thaliana]
AT3G23805	0.3773	RALFL24	protein ralf-like 24[Arabidopsis thaliana]
AT4G16040	0.3773	AT4G16040	hypothetical protein[Arabidopsis thaliana]
AT1G24290	0.3775	AT1G24290	AAA-type ATPase-like protein[Arabidopsis thaliana]
AT3G14480	0.3776	AT3G14480	glycine/proline-rich protein[Arabidopsis thaliana]
AT3G18050	0.3777	AT3G18050	hypothetical protein[Arabidopsis thaliana]
AT1G49430	0.3778	LACS2	long-chain acyl-CoA synthetase 2[Arabidopsis thaliana]
AT4G30280	0.3781	XTH18	xyloglucan:xyloglucosyl transferase[Arabidopsis thaliana]
AT2G40435	0.3786	AT2G40435	hypothetical protein[Arabidopsis thaliana]
AT4G39730	0.3787	AT4G39730	Lipase/lipooxygenase, PLAT/LH2 family protein[Arabidopsis thaliana]
AT1G32290	0.379	AT1G32290	hypothetical protein[Arabidopsis thaliana]
AT3G48490	0.3791	AT3G48490	hypothetical protein[Arabidopsis thaliana]
AT1G70710	0.3799	GH9B1	endoglucanase 8[Arabidopsis thaliana]
AT3G15540	0.3807	IAA19	auxin-responsive protein IAA19[Arabidopsis thaliana]
AT2G16660	0.3807	AT2G16660	putative nodulin protein[Arabidopsis thaliana]
AT5G65020	0.3815	ANNAT2	annexin D2[Arabidopsis thaliana]
AT1G08830	0.3817	CSD1	Superoxide dismutase [Cu-Zn][Arabidopsis thaliana]
AT1G52820	0.3819	AT1G52820	putative 2-oxoglutarate-dependent dioxygenase[Arabidopsis thaliana]
AT1G11790	0.3819	ADT1	arogenate dehydratase 1[Arabidopsis thaliana]
AT3G59550	0.3822	SYN3	Sister chromatid cohesion 1 protein 3[Arabidopsis thaliana]
AT4G30850	0.3824	HHP2	heptahelical transmembrane protein2[Arabidopsis thaliana]
AT3G04960	0.383	AT3G04960	hypothetical protein[Arabidopsis thaliana]
AT2G03170	0.383	SK14	S-phase kinase-associated protein 1[Arabidopsis thaliana]
AT3G63440	0.3831	CKX6	cytokinin oxidase/dehydrogenase 6[Arabidopsis thaliana]
AT2G24970	0.3831	AT2G24970	hypothetical protein[Arabidopsis thaliana]
AT5G07520	0.3835	GRP18	glycine-rich protein 18[Arabidopsis thaliana]
AT4G24260	0.3836	GH9A3	endoglucanase 21[Arabidopsis thaliana]
AT2G19440	0.3837	AT2G19440	beta-1,3-glucanase-like protein[Arabidopsis thaliana]
AT1G50590	0.3838	AT1G50590	Pirin-like protein[Arabidopsis thaliana]
AT2G03480	0.3839	QUL2	putative methyltransferase PMT5[Arabidopsis thaliana]
AT3G53620	0.3839	PPa4	pyrophosphorylase 4[Arabidopsis thaliana]
AT5G63140	0.384	PAP29	purple acid phosphatase 29[Arabidopsis thaliana]
AT5G27510	0.3843	AT5G27510	protein kinase family protein[Arabidopsis thaliana]
AT1G52230	0.3848	PSAH2	photosystem I reaction center subunit VI-2[Arabidopsis thaliana]
AT1G45545	0.3849	AT1G45545	hypothetical protein[Arabidopsis thaliana]
AT3G43960	0.3853	AT3G43960	putative cysteine proteinase[Arabidopsis thaliana]
AT3G28830	0.3854	AT3G28830	hypothetical protein[Arabidopsis thaliana]
AT5G18700	0.3856	RUK	Protein kinase family protein with ARM repeat domain[Arabidopsis thaliana]
AT1G58025	0.3863	AT1G58025	DNA-binding bromodomain-containing protein[Arabidopsis thaliana]
AT3G28330	0.3864	AT3G28330	F-box family protein-like protein[Arabidopsis thaliana]
AT4G16590	0.3865	CSLA01	cellulose synthase-like A01[Arabidopsis thaliana]
AT5G51460	0.3866	ATTPPA	haloacid dehalogenase-like hydrolase domain-containing protein[Arabidopsis thaliana]
AT1G14460	0.3867	AT1G14460	AAA-type ATPase family protein[Arabidopsis thaliana]
AT1G54790	0.3868	AT1G54790	GDSL esterase/lipase[Arabidopsis thaliana]
AT5G02580	0.387	AT5G02580	hypothetical protein[Arabidopsis thaliana]
AT3G46150	0.387	AT3G46150	hypothetical protein[Arabidopsis thaliana]
AT2G34890	0.3872	AT2G34890	pyrG CTP synthase[Arabidopsis thaliana]
AT5G48600	0.3876	SMC3	structural maintenance of chromosomes protein 4[Arabidopsis thaliana]
AT2G28410	0.3879	AT2G28410	hypothetical protein[Arabidopsis thaliana]
AT1G58370	0.388	RXF12	glycosyl hydrolase-like prottein 10[Arabidopsis thaliana]
AT5G59690	0.388	AT5G59690	histone H4[Arabidopsis thaliana]
AT2G29680	0.388	CDC6	cell division control 6[Arabidopsis thaliana]
AT3G08680	0.3882	AT3G08680	putative inactive receptor kinase[Arabidopsis thaliana]
AT4G19820	0.3884	AT4G19820	Glycosyl hydrolase family protein with chitinase insertion domain[Arabidopsis thaliana]
AT1G01300	0.3892	AT1G01300	aspartyl protease-like protein[Arabidopsis thaliana]
AT3G24110	0.3895	AT3G24110	putative calcium-binding protein CML22[Arabidopsis thaliana]
AT4G34360	0.3897	AT4G34360	S-adenosyl-L-methionine-dependent methyltransferase-like protein[Arabidopsis thaliana]
AT1G76780	0.3899	AT1G76780	HSP20-like chaperone[Arabidopsis thaliana]
AT4G32710	0.39	AT4G32710	proline-rich receptor-like protein kinase[Arabidopsis thaliana]
AT5G51690	0.3915	ACS12	putative aminotransferase ACS12[Arabidopsis thaliana]
AT5G22880	0.392	HTB2	histone H2B[Arabidopsis thaliana]
AT3G09780	0.3923	CCR1	serine/threonine-protein kinase-like protein CCR1[Arabidopsis thaliana]
AT5G38150	0.3925	PMI15	plastid movement impaired 15 protein[Arabidopsis thaliana]
AT2G15970	0.3928	COR413-PM1	cold regulated 413 plasma membrane 1[Arabidopsis thaliana]
AT1G52340	0.3929	ABA2	Xanthoxin dehydrogenase[Arabidopsis thaliana]
AT1G07790	0.393	HTB1	histone H2B[Arabidopsis thaliana]
AT3G50960	0.3932	PLP3a	phosducin-like protein 3 homolog[Arabidopsis thaliana]
AT3G08030	0.3934	AT3G08030	hypothetical protein[Arabidopsis thaliana]
AT5G17320	0.3934	HDG9	homeobox-leucine zipper protein HDG9[Arabidopsis thaliana]
AT3G15050	0.394	IQD10	protein IQ-domain 10[Arabidopsis thaliana]
AT1G49580	0.3942	AT1G49580	putative calcium-dependent protein kinase[Arabidopsis thaliana]
AT3G63300	0.3944	FKD1	protein forked1[Arabidopsis thaliana]
AT3G14460	0.3945	AT3G14460	LRR and NB-ARC domain-containing disease resistance protein[Arabidopsis thaliana]
AT2G41330	0.3945	AT2G41330	glutaredoxin-like protein[Arabidopsis thaliana]
AT3G23820	0.3948	GAE6	UDP-D-glucuronate 4-epimerase 6[Arabidopsis thaliana]
AT4G01130	0.3948	AT4G01130	GDSL esterase/lipase[Arabidopsis thaliana]
AT3G19300	0.3948	AT3G19300	protein kinase family protein[Arabidopsis thaliana]
AT2G37910	0.395	AT2G37910	putative cation/hydrogen exchanger (CHX21)[Arabidopsis thaliana]
AT4G36540	0.3951	BEE2	transcription factor BEE 2[Arabidopsis thaliana]
AT3G20670	0.3961	HTA13	histone H2A 13[Arabidopsis thaliana]
AT4G00520	0.3965	AT4G00520	acyl-CoA thioesterase family protein[Arabidopsis thaliana]
AT3G26960	0.3968	AT3G26960	pollen Ole e 1 allergen and extensin family protein[Arabidopsis thaliana]
AT2G26380	0.3969	AT2G26380	Leucine-rich repeat-containing protein[Arabidopsis thaliana]
AT2G17300	0.397	AT2G17300	hypothetical protein[Arabidopsis thaliana]
AT3G05190	0.397	AT3G05190	branched-chain-amino-acid aminotransferase-like protein 1[Arabidopsis thaliana]
AT3G23150	0.3971	ETR2	putative ethylene receptor[Arabidopsis thaliana]
AT5G41060	0.3974	AT5G41060	putative S-acyltransferase[Arabidopsis thaliana]
AT3G06840	0.3975	AT3G06840	hypothetical protein[Arabidopsis thaliana]
AT5G62500	0.3976	EB1B	microtubule-associated protein, RP/EB family[Arabidopsis thaliana]
AT3G20820	0.3986	AT3G20820	leucine-rich repeat-containing protein[Arabidopsis thaliana]
AT4G01080	0.3986	TBL26	protein trichome birefringence-like 26[Arabidopsis thaliana]
AT1G23590	0.3988	AT1G23590	hypothetical protein[Arabidopsis thaliana]
AT2G22340	0.3989	AT2G22340	hypothetical protein[Arabidopsis thaliana]
AT5G07660	0.399	SMC6A	structural maintenance of chromosomes 6A[Arabidopsis thaliana]
AT2G35880	0.3992	AT2G35880	TPX2 (targeting protein for Xklp2)-like protein[Arabidopsis thaliana]
AT1G25230	0.3994	AT1G25230	purple acid phosphatase 4[Arabidopsis thaliana]
AT3G20790	0.3994	AT3G20790	Rossmann-fold NAD(P)-binding domain-containing protein[Arabidopsis thaliana]
AT5G11550	0.3997	AT5G11550	ARM repeat-containing protein-like protein[Arabidopsis thaliana]
AT5G28590	0.4	AT5G28590	DNA-binding family protein[Arabidopsis thaliana]
AT3G50760	0.4	GATL2	putative galacturonosyltransferase-like 2[Arabidopsis thaliana]
AT5G64740	0.4001	CESA6	cellulose synthase A catalytic subunit 6 [UDP-forming][Arabidopsis thaliana]
AT3G47470	0.4002	LHCA4	chlorophyll a-b binding protein 4[Arabidopsis thaliana]
AT4G02330	0.4005	ATPMEPCRB	pectinesterase 41[Arabidopsis thaliana]
AT2G34340	0.4005	AT2G34340	hypothetical protein[Arabidopsis thaliana]
AT1G69030	0.4007	AT1G69030	BSD domain-containing protein[Arabidopsis thaliana]
AT4G37110	0.4007	AT4G37110	Zinc-finger domain of monoamine-oxidase A repressor R1[Arabidopsis thaliana]
AT4G07670	0.4007	AT4G07670	protease-associated (PA) domain-containing protein[Arabidopsis thaliana]
AT3G03220	0.4009	EXPA13	expansin A13[Arabidopsis thaliana]
AT1G17480	0.401	IQD7	protein IQ-domain 7[Arabidopsis thaliana]
AT5G40020	0.4012	AT5G40020	pathogenesis-related thaumatin-like protein[Arabidopsis thaliana]
AT4G09030	0.4012	AGP10	arabinogalactan protein 10[Arabidopsis thaliana]
AT2G16750	0.4012	AT2G16750	adenine nucleotide alpha hydrolases-domain containing protein kinase[Arabidopsis thaliana]
AT1G79420	0.4014	AT1G79420	hypothetical protein[Arabidopsis thaliana]
AT2G29710	0.4014	AT2G29710	UDP-glycosyltransferase-like protein[Arabidopsis thaliana]
AT3G01020	0.4014	ISU2	protein ISCU-like 2[Arabidopsis thaliana]
AT1G69040	0.4017	ACR4	ACT domain-containing protein[Arabidopsis thaliana]
AT5G44680	0.4019	AT5G44680	DNA-3-methyladenine glycosylase I[Arabidopsis thaliana]
AT1G68780	0.402	AT1G68780	leucine-rich repeats-ribonuclease inhibitor domain-containing protein[Arabidopsis thaliana]
AT5G61480	0.402	PXY	putative leucine-rich repeat receptor-like protein kinase[Arabidopsis thaliana]
AT1G09440	0.4025	AT1G09440	protein kinase family protein[Arabidopsis thaliana]
AT1G12450	0.4026	AT1G12450	SNARE associated Golgi protein family[Arabidopsis thaliana]
AT1G18410	0.4026	AT1G18410	SMC and kinesin motor domain-containing protein[Arabidopsis thaliana]
AT1G77690	0.4029	LAX3	auxin transporter-like protein 3[Arabidopsis thaliana]
AT1G09750	0.4029	AT1G09750	aspartyl protease-like protein[Arabidopsis thaliana]
AT2G45490	0.4029	AUR3	serine/threonine-protein kinase aurora-3[Arabidopsis thaliana]
AT3G30845	0.403	AT3G30845	hypothetical protein[Arabidopsis thaliana]
AT1G75960	0.403	AT1G75960	AMP-dependent synthetase and ligase family protein[Arabidopsis thaliana]
AT3G54920	0.4039	PMR6	putative pectate lyase 13[Arabidopsis thaliana]
AT1G66350	0.4042	RGL1	DELLA protein RGL1[Arabidopsis thaliana]
AT2G31650	0.4046	ATX1	histone-lysine N-methyltransferase ATX1[Arabidopsis thaliana]
AT4G39720	0.4048	AT4G39720	VQ motif-containing protein[Arabidopsis thaliana]
AT5G43080	0.4048	CYCA3;1	cyclin A3-1[Arabidopsis thaliana]
AT2G25060	0.4049	ENODL14	early nodulin-like protein 1[Arabidopsis thaliana]
AT1G03220	0.405	AT1G03220	aspartyl protease-like protein[Arabidopsis thaliana]
AT3G06830	0.4051	AT3G06830	pectinesterase 23[Arabidopsis thaliana]
AT2G30630	0.4053	AT2G30630	nucleoside/nucleotide kinase-like protein[Arabidopsis thaliana]
AT2G19070	0.4055	SHT	spermidine hydroxycinnamoyl transferase[Arabidopsis thaliana]
AT1G11340	0.4057	AT1G11340	putative S-locus lectin protein kinase[Arabidopsis thaliana]
AT5G16720	0.4059	AT5G16720	hypothetical protein[Arabidopsis thaliana]
AT1G74670	0.406	AT1G74670	putative gibberellin-regulated protein[Arabidopsis thaliana]
AT5G10830	0.4061	AT5G10830	S-adenosyl-L-methionine-dependent methyltransferase domain-containing protein[Arabidopsis thaliana]
AT5G46910	0.4062	AT5G46910	transcription factor jumonji and C5HC2 type zinc finger domain-containing protein[Arabidopsis thalia
AT3G27640	0.4064	AT3G27640	protein denticleless[Arabidopsis thaliana]
AT1G75090	0.4065	AT1G75090	DNA-3-methyladenine glycosylase I[Arabidopsis thaliana]
AT5G40460	0.4065	AT5G40460	hypothetical protein[Arabidopsis thaliana]
AT5G04840	0.407	AT5G04840	bZIP protein[Arabidopsis thaliana]
AT2G18100	0.4071	AT2G18100	hypothetical protein[Arabidopsis thaliana]
AT5G05860	0.4071	UGT76C2	cytokinin-N-glucosyltransferase 2[Arabidopsis thaliana]
AT5G65470	0.4073	AT5G65470	O-fucosyltransferase family protein[Arabidopsis thaliana]
AT5G21100	0.4073	AT5G21100	L-ascorbate oxidase[Arabidopsis thaliana]
AT4G15040	0.4075	AT4G15040	Subtilisin-like serine endopeptidase family protein[Arabidopsis thaliana]
AT2G19460	0.4075	AT2G19460	hypothetical protein[Arabidopsis thaliana]
AT3G44240	0.4085	AT3G44240	putative CCR4-associated factor 1-8[Arabidopsis thaliana]
AT5G54020	0.4086	AT5G54020	Cysteine/Histidine-rich C1 domain family protein[Arabidopsis thaliana]
AT1G06640	0.4086	AT1G06640	1-aminocyclopropane-1-carboxylate oxidase-2[Arabidopsis thaliana]
AT3G21720	0.4089	ICL	isocitrate lyase[Arabidopsis thaliana]
AT1G74110	0.4093	CYP78A10	cytochrome P450, family 78, subfamily A, polypeptide 10[Arabidopsis thaliana]
AT5G55950	0.4093	AT5G55950	Nucleotide/sugar transporter family protein[Arabidopsis thaliana]
AT3G01670	0.4098	AT3G01670	hypothetical protein[Arabidopsis thaliana]
AT4G01410	0.4099	AT4G01410	late embryogenesis abundant hydroxyproline-rich glycoprotein[Arabidopsis thaliana]
AT5G08640	0.4099	FLS1	flavonol synthase/flavanone 3-hydroxylase[Arabidopsis thaliana]
AT3G62060	0.4103	AT3G62060	Pectinacetylesterase family protein[Arabidopsis thaliana]
AT2G29750	0.4105	UGT71C1	UDP-glucosyl transferase 71C1[Arabidopsis thaliana]
AT4G02060	0.4106	PRL	protein PROLIFERA[Arabidopsis thaliana]
AT5G54280	0.4107	ATM2	myosin 2[Arabidopsis thaliana]
AT5G38330	0.4107	LCR80	defensin-like protein 181[Arabidopsis thaliana]
AT5G08020	0.4108	RPA70B	RPA70-kDa subunit B[Arabidopsis thaliana]
AT3G10870	0.411	MES17	methyl esterase 17[Arabidopsis thaliana]
AT4G27230	0.4111	HTA2	histone H2A 2[Arabidopsis thaliana]
AT2G35650	0.4112	CSLA07	putative mannan synthase 7[Arabidopsis thaliana]
AT5G13740	0.4113	ZIF1	zinc induced facilitator 1 proetin[Arabidopsis thaliana]
AT5G49160	0.4113	MET1	DNA (cytosine-5)-methyltransferase 1[Arabidopsis thaliana]
AT5G29210	0.4114	AT5G29210	hypothetical protein[Arabidopsis thaliana]
AT1G80690	0.4115	AT1G80690	PPPDE putative thiol peptidase family protein[Arabidopsis thaliana]
AT3G63120	0.4116	CYCP1;1	cyclin-U3-1[Arabidopsis thaliana]
AT3G50970	0.412	LTI30	dehydrin Xero 2[Arabidopsis thaliana]
AT3G55500	0.4126	EXPA16	expansin A16[Arabidopsis thaliana]
AT5G07310	0.4135	AT5G07310	ethylene-responsive transcription factor ERF115[Arabidopsis thaliana]
AT3G62390	0.4136	TBL6	protein trichome birefringence-like 6[Arabidopsis thaliana]
AT2G40210	0.4137	AGL48	protein agamous-like 48[Arabidopsis thaliana]
AT5G09995	0.4138	AT5G09995	hypothetical protein[Arabidopsis thaliana]
AT3G52870	0.414	AT3G52870	IQ calmodulin-binding motif family protein[Arabidopsis thaliana]
AT1G51520	0.4145	AT1G51520	RNA recognition motif-containing protein[Arabidopsis thaliana]
AT2G02130	0.4147	LCR68	defensin-like protein 1[Arabidopsis thaliana]
AT3G60440	0.4149	AT3G60440	phosphoglycerate mutase-like protein[Arabidopsis thaliana]
AT1G58440	0.415	XF1	squalene monooxygenase[Arabidopsis thaliana]
AT5G17180	0.415	AT5G17180	hypothetical protein[Arabidopsis thaliana]
AT1G54050	0.4153	AT1G54050	HSP20-like chaperone[Arabidopsis thaliana]
AT1G14900	0.4153	HMGA	high mobility group protein A[Arabidopsis thaliana]
AT5G52220	0.4153	AT5G52220	chromosome transmission fidelity protein 8[Arabidopsis thaliana]
AT1G63060	0.4154	AT1G63060	hypothetical protein[Arabidopsis thaliana]
AT2G20980	0.4156	MCM10	minichromosome maintenance protein 10[Arabidopsis thaliana]
AT3G51150	0.416	AT3G51150	ATP binding microtubule motor family protein[Arabidopsis thaliana]
AT5G61810	0.4163	AT5G61810	Mitochondrial substrate carrier family protein[Arabidopsis thaliana]
AT2G38750	0.4164	ANNAT4	annexin D4[Arabidopsis thaliana]
AT2G33690	0.4165	AT2G33690	Late embryogenesis abundant protein, group 6[Arabidopsis thaliana]
AT3G55110	0.417	AT3G55110	ABC transporter G family member 18[Arabidopsis thaliana]
AT2G44130	0.417	AT2G44130	F-box/kelch-repeat protein[Arabidopsis thaliana]
AT5G12240	0.4171	AT5G12240	hypothetical protein[Arabidopsis thaliana]
AT2G27970	0.4173	CKS2	cyclin-dependent kinases regulatory subunit 2[Arabidopsis thaliana]
AT3G16660	0.4176	AT3G16660	Pollen Ole e 1 allergen and extensin family protein[Arabidopsis thaliana]
AT2G26730	0.4176	AT2G26730	putative inactive receptor kinase[Arabidopsis thaliana]
AT5G63580	0.4178	FLS2	flavonol synthase 2[Arabidopsis thaliana]
AT1G04310	0.4179	ERS2	ethylene response sensor 2[Arabidopsis thaliana]
AT1G14280	0.418	PKS2	phytochrome kinase substrate 2[Arabidopsis thaliana]
AT5G27670	0.4184	HTA7	histone H2A 7[Arabidopsis thaliana]
AT5G38690	0.4186	AT5G38690	Zinc-finger domain of monoamine-oxidase A repressor R1 protein[Arabidopsis thaliana]
AT5G63920	0.4192	TOP3A	DNA topoisomerase III[Arabidopsis thaliana]
AT1G04220	0.4195	KCS2	3-ketoacyl-CoA synthase 17[Arabidopsis thaliana]
AT5G22980	0.4195	scpl47	carboxypeptidase[Arabidopsis thaliana]
AT5G55770	0.4197	AT5G55770	cysteine/histidine-rich C1 domain-containing protein[Arabidopsis thaliana]
AT3G28150	0.42	TBL22	protein trichome birefringence-like 22[Arabidopsis thaliana]
AT4G03820	0.4201	AT4G03820	hypothetical protein[Arabidopsis thaliana]
AT3G53100	0.4204	AT3G53100	GDSL esterase/lipase[Arabidopsis thaliana]
AT3G52270	0.4207	AT3G52270	Transcription initiation factor IIF, beta subunit[Arabidopsis thaliana]
AT5G10140	0.4209	FLC	MADS-box protein FLOWERING LOCUS C[Arabidopsis thaliana]
AT1G10800	0.4211	AT1G10800	hypothetical protein[Arabidopsis thaliana]
AT1G77020	0.4213	AT1G77020	DNAJ heat shock N-terminal domain-containing protein[Arabidopsis thaliana]
AT5G65010	0.4213	ASN2	asparagine synthetase 2[Arabidopsis thaliana]
AT1G51540	0.4217	AT1G51540	kelch-like motif-containing protein[Arabidopsis thaliana]
AT3G17998	0.422	CPuORF30	hypothetical protein[Arabidopsis thaliana]
AT3G08940	0.4223	LHCB4.2	chlorophyll a-b binding protein CP29.2[Arabidopsis thaliana]
AT3G14000	0.4224	ATBRXL2	protein Brevis radix-like 2[Arabidopsis thaliana]
AT5G50500	0.4225	AT5G50500	hypothetical protein[Arabidopsis thaliana]
AT1G54040	0.4226	ESP	epithiospecifier protein[Arabidopsis thaliana]
AT5G36150	0.4229	PEN3	cycloartenol synthase[Arabidopsis thaliana]
AT5G64330	0.4249	NPH3	root phototropism protein 3[Arabidopsis thaliana]
AT1G64980	0.425	AT1G64980	Nucleotide-diphospho-sugar transferases superfamily protein[Arabidopsis thaliana]
AT1G65620	0.4253	AS2	LOB domain-containing protein 6[Arabidopsis thaliana]
AT1G71420	0.4257	AT1G71420	pentatricopeptide repeat-containing protein[Arabidopsis thaliana]
AT1G32430	0.4258	AT1G32430	F-box protein[Arabidopsis thaliana]
AT3G09820	0.4261	ADK1	adenosine kinase 1[Arabidopsis thaliana]
AT4G17260	0.4261	AT4G17260	L-lactate dehydrogenase[Arabidopsis thaliana]
AT4G13840	0.4264	AT4G13840	HXXXD-type acyl-transferase-like protein[Arabidopsis thaliana]
AT5G34940	0.4267	GUS3	Heparanase-like protein 3[Arabidopsis thaliana]
AT1G19090	0.4268	RKF2	receptor-like serine/threonine kinase 2[Arabidopsis thaliana]
AT5G38300	0.4274	AT5G38300	hypothetical protein[Arabidopsis thaliana]
AT4G15920	0.4275	AT4G15920	nodulin MtN3-like protein[Arabidopsis thaliana]
AT1G80850	0.4277	AT1G80850	methyladenine glycosylase-like protein[Arabidopsis thaliana]
AT3G53260	0.4278	PAL2	phenylalanine ammonia-lyase 2[Arabidopsis thaliana]
AT5G01910	0.4283	AT5G01910	hypothetical protein[Arabidopsis thaliana]
AT1G80060	0.4283	AT1G80060	ubiquitin-like domain-containing protein kinase[Arabidopsis thaliana]
AT2G38700	0.4286	MVD1	mevalonate diphosphate decarboxylase 1[Arabidopsis thaliana]
AT1G29980	0.4286	AT1G29980	hypothetical protein[Arabidopsis thaliana]
AT4G17760	0.4287	AT4G17760	cell cycle checkpoint protein[Arabidopsis thaliana]
AT2G44950	0.429	HUB1	E3 ubiquitin-protein ligase BRE1-like 1[Arabidopsis thaliana]
AT3G42130	0.4292	AT3G42130	glycine-rich protein[Arabidopsis thaliana]
AT2G30400	0.4292	OFP2	ovate family protein 2[Arabidopsis thaliana]
AT3G26690	0.4293	NUDX13	nudix hydrolase 13[Arabidopsis thaliana]
AT5G23650	0.4293	AT5G23650	Homeodomain-like transcriptional regulator[Arabidopsis thaliana]
AT2G22230	0.4294	AT2G22230	3R-hydroxymyristoyl ACP dehydrase[Arabidopsis thaliana]
AT4G27720	0.4296	AT4G27720	major facilitator protein[Arabidopsis thaliana]
AT4G38050	0.4298	AT4G38050	nucleobase-ascorbate transporter 11[Arabidopsis thaliana]
AT2G26550	0.43	HO2	heme oxygenase 2[Arabidopsis thaliana]
AT5G58390	0.4303	AT5G58390	peroxidase 67[Arabidopsis thaliana]
AT5G55620	0.4304	AT5G55620	hypothetical protein[Arabidopsis thaliana]
AT5G43060	0.4305	AT5G43060	Granulin repeat cysteine protease family protein[Arabidopsis thaliana]
AT4G18740	0.4306	AT4G18740	Rho termination factor[Arabidopsis thaliana]
AT5G65810	0.4307	AT5G65810	hypothetical protein[Arabidopsis thaliana]
AT2G22610	0.4312	AT2G22610	Di-glucose binding protein with Kinesin motor domain[Arabidopsis thaliana]
AT4G26020	0.4315	AT4G26020	hypothetical protein[Arabidopsis thaliana]
AT4G16940	0.4318	AT4G16940	TIR-NBS-LRR class disease resistance protein[Arabidopsis thaliana]
AT2G43620	0.432	AT2G43620	chitinase-like protein[Arabidopsis thaliana]
AT4G17490	0.432	ERF6	ethylene-responsive transcription factor 6[Arabidopsis thaliana]
AT5G19170	0.4322	AT5G19170	hypothetical protein[Arabidopsis thaliana]
AT5G03260	0.4322	LAC11	laccase 11[Arabidopsis thaliana]
AT3G55290	0.4322	AT3G55290	Rossmann-fold NAD(P)-binding domain-containing protein[Arabidopsis thaliana]
AT5G57720	0.4325	AT5G57720	AP2/B3 domain-containing protein[Arabidopsis thaliana]
AT1G69420	0.4325	AT1G69420	putative S-acyltransferase[Arabidopsis thaliana]
AT5G04820	0.4327	OFP13	ovate family protein 13[Arabidopsis thaliana]
AT1G47900	0.4327	AT1G47900	filament-like plant protein 6[Arabidopsis thaliana]
AT1G34310	0.4328	ARF12	auxin response factor 12[Arabidopsis thaliana]
AT2G32765	0.433	SUMO5	small ubiquitin-related modifier 5[Arabidopsis thaliana]
AT1G71050	0.4331	AT1G71050	heavy-metal-associated domain-containing protein[Arabidopsis thaliana]
AT1G65920	0.4333	AT1G65920	Regulator of chromosome condensation (RCC1) family with FYVE zinc finger domain[Arabidopsis thaliana
AT4G14060	0.4334	AT4G14060	major latex protein-like protein[Arabidopsis thaliana]
AT5G11470	0.4334	AT5G11470	bromo-adjacent homology (BAH) domain-containing protein[Arabidopsis thaliana]
AT3G24770	0.4336	CLE41	protein CLAVATA3/ESR-related 41[Arabidopsis thaliana]
AT4G14560	0.4336	IAA1	auxin-responsive protein IAA1[Arabidopsis thaliana]
AT1G31850	0.4337	AT1G31850	putative methyltransferase PMT20[Arabidopsis thaliana]
AT5G03140	0.4338	AT5G03140	concanavalin A-like lectin kinase-like protein[Arabidopsis thaliana]
AT4G18440	0.434	AT4G18440	adenylosuccinate lyase[Arabidopsis thaliana]
AT1G69780	0.434	ATHB13	homeobox-leucine zipper protein ATHB-13[Arabidopsis thaliana]
AT5G35360	0.4342	CAC2	biotin carboxylase[Arabidopsis thaliana]
AT3G56130	0.4344	AT3G56130	biotin/lipoyl attachment domain-containing protein[Arabidopsis thaliana]
AT5G04890	0.4346	RTM2	HSP20-like chaperone[Arabidopsis thaliana]
AT1G51300	0.4353	AT1G51300	acyl-protein thioesterase-related protein[Arabidopsis thaliana]
AT1G31335	0.4356	AT1G31335	hypothetical protein[Arabidopsis thaliana]
AT3G49670	0.436	BAM2	receptor-like kinase BAM2[Arabidopsis thaliana]
AT2G44030	0.4361	AT2G44030	putative F-box/kelch-repeat protein[Arabidopsis thaliana]
AT2G42580	0.4362	TTL3	tetratricopetide-repeat thioredoxin-like 3[Arabidopsis thaliana]
AT5G38120	0.4364	AT5G38120	4-coumarate--CoA ligase-like 8[Arabidopsis thaliana]
AT3G54820	0.4364	PIP2;5	putative aquaporin PIP2-5[Arabidopsis thaliana]
AT3G53760	0.4368	GCP4	gamma-tubulin complex component 4-like protein[Arabidopsis thaliana]
AT2G01950	0.4369	BRL2	serine/threonine-protein kinase BRI1-like 2[Arabidopsis thaliana]
AT4G15700	0.4369	AT4G15700	monothiol glutaredoxin-S3[Arabidopsis thaliana]
AT2G05210	0.437	AtPOT1a	OB-fold nucleic acid binding domain-containing protein[Arabidopsis thaliana]
AT3G01680	0.4373	AT3G01680	hypothetical protein[Arabidopsis thaliana]
AT2G19700	0.4373	AT2G19700	hypothetical protein[Arabidopsis thaliana]
AT1G01110	0.4377	IQD18	protein IQ-domain 18[Arabidopsis thaliana]
AT2G28080	0.4378	AT2G28080	UDP-glycosyltransferase-like protein[Arabidopsis thaliana]
AT5G57410	0.4378	AT5G57410	Afadin/alpha-actinin-binding protein[Arabidopsis thaliana]
AT5G28150	0.438	AT5G28150	hypothetical protein[Arabidopsis thaliana]
AT3G07340	0.4382	AT3G07340	transcription factor bHLH62[Arabidopsis thaliana]
AT1G48330	0.4383	AT1G48330	hypothetical protein[Arabidopsis thaliana]
AT3G16130	0.4384	ROPGEF13	RHO guanyl-nucleotide exchange factor 13[Arabidopsis thaliana]
AT2G44160	0.4386	MTHFR2	methylenetetrahydrofolate reductase 2[Arabidopsis thaliana]
AT3G14350	0.4386	SRF7	STRUBBELIG-receptor family 7 protein[Arabidopsis thaliana]
AT1G30760	0.4387	AT1G30760	FAD-binding and BBE domain-containing protein[Arabidopsis thaliana]
AT3G12170	0.4391	AT3G12170	chaperone DnaJ-domain containing protein[Arabidopsis thaliana]
AT3G58000	0.4391	AT3G58000	VQ motif-containing protein[Arabidopsis thaliana]
AT3G44760	0.4393	AT3G44760	hypothetical protein[Arabidopsis thaliana]
AT5G38130	0.4395	AT5G38130	HXXXD-type acyl-transferase-like protein[Arabidopsis thaliana]
AT5G62100	0.4395	BAG2	BCL-2-associated athanogene 2[Arabidopsis thaliana]
AT1G54970	0.4399	PRP1	proline-rich protein 1[Arabidopsis thaliana]
AT4G17770	0.4399	TPS5	alpha,alpha-trehalose-phosphate synthase [UDP-forming] 5[Arabidopsis thaliana]
AT4G37950	0.44	AT4G37950	Rhamnogalacturonate lyase family protein[Arabidopsis thaliana]
AT3G32040	0.4405	AT3G32040	geranylgeranyl diphosphate synthase 12[Arabidopsis thaliana]
AT4G34510	0.4407	KCS17	3-ketoacyl-CoA synthase 17[Arabidopsis thaliana]
AT1G72600	0.4407	AT1G72600	hydroxyproline-rich glycoprotein family protein[Arabidopsis thaliana]
AT4G26830	0.4408	AT4G26830	O-glycosyl hydrolase-17[Arabidopsis thaliana]
AT1G03905	0.441	AT1G03905	ABC transporter I family member 19[Arabidopsis thaliana]
AT5G07110	0.4413	PRA1.B6	PRA1 family protein B6[Arabidopsis thaliana]
AT3G56880	0.4414	AT3G56880	VQ motif-containing protein[Arabidopsis thaliana]
AT5G09870	0.4418	CESA5	cellulose synthase A catalytic subunit 5 [UDP-forming][Arabidopsis thaliana]
AT5G50990	0.442	AT5G50990	pentatricopeptide repeat-containing protein[Arabidopsis thaliana]
AT2G26250	0.442	KCS10	3-ketoacyl-CoA synthase 10[Arabidopsis thaliana]
AT5G43410	0.4422	AT5G43410	ethylene-responsive transcription factor ERF096[Arabidopsis thaliana]
[truncated: 397 more rows]

## Sheet: shared-up
AGI code	Annotation
AT2G44240	Protein of Unknown Function (DUF239)"Protein of Unknown Function (DUF239); INVOLVED IN: response to oxidative stress; LOCATED IN: endomembrane system; EXPRESSED IN: stem, cotyledon, sepal, leaf, stamen; EXPRESSED DURING: LP.06 six leaves visible, 4 anthesis; CONTAINS InterPro DOMAIN/s: Protein of unknown function DUF239, plant (InterPro:IPR004314); BEST Arabidopsis thaliana protein match is: Prot…
AT4G10500	2-oxoglutarate (2OG) and Fe(II)-dependent oxygenase superfamily protein"2-oxoglutarate (2OG) and Fe(II)-dependent oxygenase superfamily protein; FUNCTIONS IN: oxidoreductase activity, acting on paired donors, with incorporation or reduction of molecular oxygen, 2-oxoglutarate as one donor, and incorporation of one atom each of oxygen into both donors, oxidoreductase activity; INVOLVED IN: seconda…
AT1G35230	arabinogalactan protein 5arabinogalactan protein 5 (AGP5); BEST Arabidopsis thaliana protein match is: arabinogalactan protein 10 (TAIR:AT4G09030.1); Has 52009 Blast hits to 24079 proteins in 1500 species: Archae - 200; Bacteria - 14022; Metazoa - 11286; Fungi - 4612; Plants - 7669; Viruses - 1962; Other Eukaryotes - 12258 (source: NCBI BLink).
AT3G28510	P-loop containing nucleoside triphosphate hydrolases superfamily protein"P-loop containing nucleoside triphosphate hydrolases superfamily protein; FUNCTIONS IN: nucleoside-triphosphatase activity, ATPase activity, nucleotide binding, ATP binding; EXPRESSED IN: 7 plant structures; EXPRESSED DURING: LP.06 six leaves visible, LP.04 four leaves visible, 4 anthesis, 4 leaf senescence stage; CONTAINS I…
AT3G53150	UDP-glucosyl transferase 73D1"UDP-glucosyl transferase 73D1 (UGT73D1); FUNCTIONS IN: transferase activity, transferring hexosyl groups, UDP-glycosyltransferase activity; INVOLVED IN: metabolic process; LOCATED IN: endomembrane system; EXPRESSED IN: stem, sepal, stamen; EXPRESSED DURING: 4 anthesis; CONTAINS InterPro DOMAIN/s: UDP-glucuronosyl/UDP-glucosyltransferase (InterPro:IPR002213); BEST Ara…
AT1G33960	P-loop containing nucleoside triphosphate hydrolases superfamily proteinAVRRPT2-INDUCED GENE 1 (AIG1); FUNCTIONS IN: GTP binding; INVOLVED IN: response to bacterium; EXPRESSED IN: 11 plant structures; EXPRESSED DURING: 8 growth stages; CONTAINS InterPro DOMAIN/s: AIG1 (InterPro:IPR006703); BEST Arabidopsis thaliana protein match is: Avirulence induced gene (AIG1) family protein (TAIR:AT1G33950.1)…
AT2G14610	pathogenesis-related gene 1"pathogenesis-related gene 1 (PR1); FUNCTIONS IN: molecular_function unknown; INVOLVED IN: response to vitamin B1, response to jasmonic acid stimulus, systemic acquired resistance, defense response; LOCATED IN: extracellular region, cell wall; EXPRESSED IN: 17 plant structures; EXPRESSED DURING: 9 growth stages; CONTAINS InterPro DOMAIN/s: Allergen V5/Tpx-1 related, con…
AT5G13320	Auxin-responsive GH3 family proteinAVRPPHB SUSCEPTIBLE 3 (PBS3); CONTAINS InterPro DOMAIN/s: GH3 auxin-responsive promoter (InterPro:IPR004993); BEST Arabidopsis thaliana protein match is: Auxin-responsive GH3 family protein (TAIR:AT1G23160.1); Has 1807 Blast hits to 1807 proteins in 277 species: Archae - 0; Bacteria - 0; Metazoa - 736; Fungi - 347; Plants - 385; Viruses - 0; Other Eukaryotes - 3…
AT5G49290	receptor like protein 56"receptor like protein 56 (RLP56); CONTAINS InterPro DOMAIN/s: Leucine-rich repeat, typical subtype (InterPro:IPR003591), Leucine-rich repeat-containing N-terminal domain, type 2 (InterPro:IPR013210), Leucine-rich repeat (InterPro:IPR001611); BEST Arabidopsis thaliana protein match is: receptor like protein 14 (TAIR:AT1G74180.1); Has 112100 Blast hits to 30260 proteins in …
AT2G18690	unknown protein; FUNCTIONS IN: molecular_function unknown; INVOLVED IN: biological_process unknown; LOCATED IN: membrane; EXPRESSED IN: 17 plant structures; EXPRESSED DURING: 9 growth stages; CONTAINS InterPro DOMAIN/s: Protein of unknown function DUF975 (InterPro:IPR010380); BEST Arabidopsis thaliana protein match is: unknown protein (TAIR:AT2G18680.1); Has 213 Blast hits to 211 proteins in 20 s…
AT3G13610	2-oxoglutarate (2OG) and Fe(II)-dependent oxygenase superfamily protein2-oxoglutarate (2OG) and Fe(II)-dependent oxygenase superfamily protein; CONTAINS InterPro DOMAIN/s: Oxoglutarate/iron-dependent oxygenase (InterPro:IPR005123); BEST Arabidopsis thaliana protein match is: 2-oxoglutarate (2OG) and Fe(II)-dependent oxygenase superfamily protein (TAIR:AT1G55290.1); Has 8779 Blast hits to 8731 pro…
AT5G37160	P-loop containing nucleoside triphosphate hydrolases superfamily protein"P-loop containing nucleoside triphosphate hydrolases superfamily protein; FUNCTIONS IN: hydrolase activity, DNA binding, ATP binding; INVOLVED IN: biological_process unknown; LOCATED IN: cellular_component unknown; EXPRESSED IN: 11 plant structures; EXPRESSED DURING: LP.04 four leaves visible, 4 anthesis, petal differentiati…
AT2G13810	AGD2-like defense response protein 1"AGD2-like defense response protein 1 (ALD1); FUNCTIONS IN: transferase activity, transferring nitrogenous groups, pyridoxal phosphate binding, transaminase activity, catalytic activity; INVOLVED IN: asparagine catabolic process, biosynthetic process, glutamate catabolic process to oxaloacetate, aspartate transamidation; LOCATED IN: chloroplast; EXPRESSED IN: s…
AT3G22600	Bifunctional inhibitor/lipid-transfer protein/seed storage 2S albumin superfamily protein"Bifunctional inhibitor/lipid-transfer protein/seed storage 2S albumin superfamily protein; FUNCTIONS IN: lipid binding; INVOLVED IN: lipid transport; LOCATED IN: anchored to membrane; EXPRESSED IN: 14 plant structures; EXPRESSED DURING: 10 growth stages; CONTAINS InterPro DOMAIN/s: Bifunctional inhibitor/pla…
AT1G74590	glutathione S-transferase TAU 10"glutathione S-transferase TAU 10 (GSTU10); CONTAINS InterPro DOMAIN/s: Thioredoxin fold (InterPro:IPR012335), Glutathione S-transferase, C-terminal-like (InterPro:IPR010987), Glutathione S-transferase/chloride channel, C-terminal (InterPro:IPR017933), Glutathione S-transferase, N-terminal (InterPro:IPR004045), Thioredoxin-like fold (InterPro:IPR012336); BEST Arabi…
AT5G61550	U-box domain-containing protein kinase family protein"U-box domain-containing protein kinase family protein; FUNCTIONS IN: ubiquitin-protein ligase activity, protein serine/threonine kinase activity, protein kinase activity, kinase activity, ATP binding; INVOLVED IN: protein amino acid phosphorylation, protein ubiquitination; LOCATED IN: ubiquitin ligase complex; CONTAINS InterPro DOMAIN/s: Prote…
AT5G64000	Inositol monophosphatase family protein"SAL2; FUNCTIONS IN: 3'(2'),5'-bisphosphate nucleotidase activity, inositol or phosphatidylinositol phosphatase activity; INVOLVED IN: sulfur metabolic process; LOCATED IN: cellular_component unknown; EXPRESSED IN: 15 plant structures; EXPRESSED DURING: 9 growth stages; CONTAINS InterPro DOMAIN/s: Inositol monophosphatase (InterPro:IPR000760), 3(2),5 -bispho…
AT2G41510	cytokinin oxidase/dehydrogenase 1"cytokinin oxidase/dehydrogenase 1 (CKX1); FUNCTIONS IN: cytokinin dehydrogenase activity; INVOLVED IN: N-terminal protein myristoylation, cytokinin catabolic process, meristem development; LOCATED IN: vacuole; EXPRESSED IN: lateral root, shoot apex, hypocotyl, root, flower; CONTAINS InterPro DOMAIN/s: Cytokinin dehydrogenase 1, FAD/cytokinin binding domain (Inter…
AT3G57260	beta-1,3-glucanase 2"beta-1,3-glucanase 2 (BGL2); FUNCTIONS IN: glucan 1,3-beta-glucosidase activity, protein binding, cellulase activity, hydrolase activity, hydrolyzing O-glycosyl compounds; INVOLVED IN: systemic acquired resistance, response to cold; LOCATED IN: apoplast, cell wall, vacuole; EXPRESSED IN: 17 plant structures; EXPRESSED DURING: 9 growth stages; CONTAINS InterPro DOMAIN/s: Glyco…
AT3G24900	receptor like protein 39"receptor like protein 39 (RLP39); INVOLVED IN: signal transduction, defense response; LOCATED IN: endomembrane system; EXPRESSED IN: 11 plant structures; EXPRESSED DURING: 10 growth stages; CONTAINS InterPro DOMAIN/s: Leucine-rich repeat, typical subtype (InterPro:IPR003591), Leucine-rich repeat (InterPro:IPR001611); BEST Arabidopsis thaliana protein match is: receptor li…
AT1G57630	Toll-Interleukin-Resistance (TIR) domain family protein"Toll-Interleukin-Resistance (TIR) domain family protein; FUNCTIONS IN: transmembrane receptor activity; INVOLVED IN: signal transduction, defense response, innate immune response; LOCATED IN: intrinsic to membrane; EXPRESSED IN: 7 plant structures; EXPRESSED DURING: 9 growth stages; CONTAINS InterPro DOMAIN/s: Toll-Interleukin receptor (Inte…
AT3G07600	Heavy metal transport/detoxification superfamily protein "Heavy metal transport/detoxification superfamily protein ; FUNCTIONS IN: metal ion binding; INVOLVED IN: metal ion transport; LOCATED IN: cellular_component unknown; EXPRESSED IN: 6 plant structures; EXPRESSED DURING: LP.06 six leaves visible, LP.04 four leaves visible, 4 anthesis; CONTAINS InterPro DOMAIN/s: Heavy metal transport/detoxifi…
AT3G13100	multidrug resistance-associated protein 7"multidrug resistance-associated protein 7 (MRP7); FUNCTIONS IN: ATPase activity, coupled to transmembrane movement of substances; INVOLVED IN: response to other organism; LOCATED IN: plasma membrane; EXPRESSED IN: 10 plant structures; EXPRESSED DURING: 7 growth stages; CONTAINS InterPro DOMAIN/s: ATPase, AAA+ type, core (InterPro:IPR003593), ABC transport…
AT2G35980	Late embryogenesis abundant (LEA) hydroxyproline-rich glycoprotein family"YELLOW-LEAF-SPECIFIC GENE 9 (YLS9); FUNCTIONS IN: molecular_function unknown; INVOLVED IN: defense response to virus, leaf senescence, response to other organism; LOCATED IN: chloroplast; EXPRESSED IN: 7 plant structures; EXPRESSED DURING: 4 anthesis, 4 leaf senescence stage, petal differentiation and expansion stage; CONTA…
AT4G14630	germin-like protein 9"germin-like protein 9 (GLP9); FUNCTIONS IN: manganese ion binding, nutrient reservoir activity; INVOLVED IN: response to salt stress; LOCATED IN: extracellular region, plasma membrane, plant-type vacuole; EXPRESSED IN: stem, hypocotyl, sepal, root, stamen; EXPRESSED DURING: 4 anthesis; CONTAINS InterPro DOMAIN/s: Cupin, RmlC-type (InterPro:IPR011051), Cupin 1 (InterPro:IPR00…
AT2G03040	emp24/gp25L/p24 family/GOLD family protein"emp24/gp25L/p24 family/GOLD family protein; INVOLVED IN: transport; LOCATED IN: integral to membrane; EXPRESSED IN: pollen tube; CONTAINS InterPro DOMAIN/s: GOLD (InterPro:IPR009038), emp24/gp25L/p24 (InterPro:IPR000348); BEST Arabidopsis thaliana protein match is: emp24/gp25L/p24 family/GOLD family protein (TAIR:AT2G03290.1); Has 637 Blast hits to 637 p…
AT1G33950	Avirulence induced gene (AIG1) family proteinAvirulence induced gene (AIG1) family protein; FUNCTIONS IN: GTP binding; INVOLVED IN: response to bacterium; CONTAINS InterPro DOMAIN/s: AIG1 (InterPro:IPR006703); BEST Arabidopsis thaliana protein match is: P-loop containing nucleoside triphosphate hydrolases superfamily protein (TAIR:AT1G33960.1); Has 1793 Blast hits to 1635 proteins in 258 species:…
AT5G39520	Protein of unknown function (DUF1997)"Protein of unknown function (DUF1997); FUNCTIONS IN: molecular_function unknown; INVOLVED IN: biological_process unknown; LOCATED IN: chloroplast; EXPRESSED IN: 9 plant structures; EXPRESSED DURING: LP.06 six leaves visible, LP.04 four leaves visible, 4 anthesis, 4 leaf senescence stage, petal differentiation and expansion stage; CONTAINS InterPro DOMAIN/s: P…
AT4G23070	RHOMBOID-like protein 7"RHOMBOID-like protein 7 (RBL7); FUNCTIONS IN: serine-type endopeptidase activity; INVOLVED IN: biological_process unknown; LOCATED IN: integral to membrane; EXPRESSED IN: root, pollen tube; CONTAINS InterPro DOMAIN/s: Peptidase S54, rhomboid (InterPro:IPR002610); BEST Arabidopsis thaliana protein match is: RHOMBOID-like protein 6 (TAIR:AT1G12750.3); Has 5309 Blast hits to …
AT1G58260	cytochrome p450 79c2"cytochrome p450 79c2 (CYP79C2); FUNCTIONS IN: electron carrier activity, monooxygenase activity, iron ion binding, oxygen binding, heme binding; INVOLVED IN: oxidation reduction; LOCATED IN: endomembrane system; CONTAINS InterPro DOMAIN/s: Cytochrome P450 (InterPro:IPR001128), Cytochrome P450, E-class, group I (InterPro:IPR002401), Cytochrome P450, conserved site (InterPro:IP…
AT1G75040	pathogenesis-related gene 5"pathogenesis-related gene 5 (PR5); FUNCTIONS IN: molecular_function unknown; INVOLVED IN: in 6 processes; LOCATED IN: apoplast, cell wall, vacuole; EXPRESSED IN: 22 plant structures; EXPRESSED DURING: 12 growth stages; CONTAINS InterPro DOMAIN/s: Thaumatin, conserved site (InterPro:IPR017949), Thaumatin, pathogenesis-related (InterPro:IPR001938); BEST Arabidopsis thali…
AT3G55190	alpha/beta-Hydrolases superfamily protein"alpha/beta-Hydrolases superfamily protein; FUNCTIONS IN: catalytic activity; INVOLVED IN: glycerol biosynthetic process; LOCATED IN: cellular_component unknown; EXPRESSED IN: petal, leaf whorl, male gametophyte, flower, pollen tube; EXPRESSED DURING: L mature pollen stage, M germinated pollen stage, 4 anthesis, petal differentiation and expansion stage; B…
AT5G17330	glutamate decarboxylase"glutamate decarboxylase (GAD); FUNCTIONS IN: calmodulin binding, glutamate decarboxylase activity; INVOLVED IN: response to cadmium ion; EXPRESSED IN: 13 plant structures; EXPRESSED DURING: 6 growth stages; CONTAINS InterPro DOMAIN/s: Pyridoxal phosphate-dependent transferase, major domain (InterPro:IPR015424), Pyridoxal phosphate-dependent decarboxylase (InterPro:IPR00212…
AT1G59930	MADS-box family proteinMADS-box family protein; BEST Arabidopsis thaliana protein match is: MADS-box family protein (TAIR:AT1G59920.1); Has 225 Blast hits to 221 proteins in 10 species: Archae - 0; Bacteria - 0; Metazoa - 0; Fungi - 0; Plants - 225; Viruses - 0; Other Eukaryotes - 0 (source: NCBI BLink).
AT4G05140	Nucleoside transporter family proteinNucleoside transporter family protein; FUNCTIONS IN: nucleoside transmembrane transporter activity; INVOLVED IN: transport; LOCATED IN: membrane; CONTAINS InterPro DOMAIN/s: Delayed-early response protein/equilibrative nucleoside transporter (InterPro:IPR002259); BEST Arabidopsis thaliana protein match is: Major facilitator superfamily protein (TAIR:AT4G05120.…
AT1G15900	unknown protein; Has 19 Blast hits to 19 proteins in 10 species: Archae - 0; Bacteria - 2; Metazoa - 0; Fungi - 0; Plants - 15; Viruses - 0; Other Eukaryotes - 2 (source: NCBI BLink).
AT1G26390	FAD-binding Berberine family protein"FAD-binding Berberine family protein; FUNCTIONS IN: electron carrier activity, oxidoreductase activity, FAD binding, catalytic activity; LOCATED IN: endomembrane system; EXPRESSED IN: 10 plant structures; EXPRESSED DURING: LP.06 six leaves visible, LP.04 four leaves visible, 4 anthesis, LP.02 two leaves visible, petal differentiation and expansion stage; CONTA…
AT5G12020	17.6 kDa class II heat shock protein"17.6 kDa class II heat shock protein (HSP17.6II); CONTAINS InterPro DOMAIN/s: Heat shock protein Hsp20 (InterPro:IPR002068), HSP20-like chaperone (InterPro:IPR008978); BEST Arabidopsis thaliana protein match is: heat shock protein 17.6A (TAIR:AT5G12030.1); Has 1807 Blast hits to 1807 proteins in 277 species: Archae - 0; Bacteria - 0; Metazoa - 736; Fungi - 347…
AT5G53810	O-methyltransferase family protein"O-methyltransferase family protein; FUNCTIONS IN: methyltransferase activity, protein dimerization activity, O-methyltransferase activity; LOCATED IN: cytosol; EXPRESSED IN: carpel; EXPRESSED DURING: 4 anthesis; CONTAINS InterPro DOMAIN/s: Winged helix-turn-helix transcription repressor DNA-binding (InterPro:IPR011991), Plant methyltransferase dimerisation (Inte…
AT3G28210	zinc finger (AN1-like) family protein"PMZ; FUNCTIONS IN: zinc ion binding; INVOLVED IN: response to abscisic acid stimulus, response to chitin; LOCATED IN: cellular_component unknown; EXPRESSED IN: 12 plant structures; EXPRESSED DURING: 10 growth stages; CONTAINS InterPro DOMAIN/s: Zinc finger, AN1-type (InterPro:IPR000058); BEST Arabidopsis thaliana protein match is: zinc finger (C2H2 type, AN1-…
AT3G04070	NAC domain containing protein 47"NAC domain containing protein 47 (NAC047); FUNCTIONS IN: sequence-specific DNA binding transcription factor activity; INVOLVED IN: multicellular organismal development, regulation of transcription; LOCATED IN: cellular_component unknown; EXPRESSED IN: 16 plant structures; EXPRESSED DURING: 7 growth stages; CONTAINS InterPro DOMAIN/s: No apical meristem (NAM) prote…
AT1G67000	Protein kinase superfamily protein"Protein kinase superfamily protein; FUNCTIONS IN: protein serine/threonine kinase activity, protein kinase activity, kinase activity, ATP binding; INVOLVED IN: protein amino acid phosphorylation; LOCATED IN: endomembrane system; EXPRESSED IN: stem; CONTAINS InterPro DOMAIN/s: Protein kinase, ATP binding site (InterPro:IPR017441), Protein kinase, catalytic domain…
AT1G35545	other RNA
AT2G19960	hAT family dimerisation domainhAT family dimerisation domain; FUNCTIONS IN: protein dimerization activity; INVOLVED IN: biological_process unknown; LOCATED IN: cellular_component unknown; CONTAINS InterPro DOMAIN/s: HAT dimerisation (InterPro:IPR008906); BEST Arabidopsis thaliana protein match is: hAT family dimerisation domain (TAIR:AT2G06500.1); Has 483 Blast hits to 479 proteins in 38 species:…
AT1G08730	Myosin family protein with Dil domain"XIC; CONTAINS InterPro DOMAIN/s: Dil domain (InterPro:IPR018444), Dilute (InterPro:IPR002710), Myosin, N-terminal, SH3-like (InterPro:IPR004009), Myosin head, motor domain (InterPro:IPR001609), IQ calmodulin-binding region (InterPro:IPR000048); BEST Arabidopsis thaliana protein match is: Myosin family protein with Dil domain (TAIR:AT1G54560.1); Has 57567 Blas…
AT3G03290	Adenine nucleotide alpha hydrolases-like superfamily protein"Adenine nucleotide alpha hydrolases-like superfamily protein; FUNCTIONS IN: molecular_function unknown; INVOLVED IN: response to stress; EXPRESSED IN: embryo, leaf whorl; EXPRESSED DURING: E expanded cotyledon stage; CONTAINS InterPro DOMAIN/s: UspA (InterPro:IPR006016), Rossmann-like alpha/beta/alpha sandwich fold (InterPro:IPR014729);…
AT3G01830	Calcium-binding EF-hand family protein"Calcium-binding EF-hand family protein; FUNCTIONS IN: calcium ion binding; INVOLVED IN: biological_process unknown; LOCATED IN: cellular_component unknown; EXPRESSED IN: 18 plant structures; EXPRESSED DURING: 9 growth stages; CONTAINS InterPro DOMAIN/s: EF-Hand 1, calcium-binding site (InterPro:IPR018247), EF-HAND 2 (InterPro:IPR018249), EF-hand-like domain …
AT1G15590	BEST Arabidopsis thaliana protein match is: RING/U-box superfamily protein (TAIR:AT1G80400.1); Has 30201 Blast hits to 17322 proteins in 780 species: Archae - 12; Bacteria - 1396; Metazoa - 17338; Fungi - 3422; Plants - 5037; Viruses - 0; Other Eukaryotes - 2996 (source: NCBI BLink).
AT2G43570	chitinase, putative"chitinase, putative (CHI); FUNCTIONS IN: chitin binding, chitinase activity; INVOLVED IN: carbohydrate metabolic process, cell wall macromolecule catabolic process; LOCATED IN: apoplast, plant-type cell wall; EXPRESSED IN: 15 plant structures; EXPRESSED DURING: 10 growth stages; CONTAINS InterPro DOMAIN/s: Chitin-binding, type 1, conserved site (InterPro:IPR018371), Glycoside …
AT5G14670	ADP-ribosylation factor A1B"ADP-ribosylation factor A1B (ARFA1B); FUNCTIONS IN: phospholipase activator activity, GTP binding; INVOLVED IN: N-terminal protein myristoylation; LOCATED IN: intracellular; EXPRESSED IN: 7 plant structures; EXPRESSED DURING: L mature pollen stage, M germinated pollen stage, 4 anthesis, petal differentiation and expansion stage; CONTAINS InterPro DOMAIN/s: ADP-ribosyla…
AT1G13700	6-phosphogluconolactonase 1"6-phosphogluconolactonase 1 (PGL1); FUNCTIONS IN: 6-phosphogluconolactonase activity, catalytic activity; INVOLVED IN: pentose-phosphate shunt, carbohydrate metabolic process; LOCATED IN: cellular_component unknown; EXPRESSED IN: 11 plant structures; EXPRESSED DURING: LP.06 six leaves visible, LP.04 four leaves visible, 4 anthesis, petal differentiation and expansion s…
AT4G23700	cation/H+ exchanger 17"cation/H+ exchanger 17 (CHX17); FUNCTIONS IN: monovalent cation:hydrogen antiporter activity, sodium:hydrogen antiporter activity; INVOLVED IN: N-terminal protein myristoylation, cation transport; LOCATED IN: integral to membrane; EXPRESSED IN: stem, sepal, root, leaf, stamen; EXPRESSED DURING: 4 anthesis; CONTAINS InterPro DOMAIN/s: Cation/H+ exchanger (InterPro:IPR006153)…
AT3G47480	Calcium-binding EF-hand family protein"Calcium-binding EF-hand family protein; FUNCTIONS IN: calcium ion binding; INVOLVED IN: biological_process unknown; LOCATED IN: endomembrane system; EXPRESSED IN: 10 plant structures; EXPRESSED DURING: 9 growth stages; CONTAINS InterPro DOMAIN/s: EF-Hand 1, calcium-binding site (InterPro:IPR018247), EF-HAND 2 (InterPro:IPR018249), EF-hand-like domain (InterP…
AT4G36000	Pathogenesis-related thaumatin superfamily protein"Pathogenesis-related thaumatin superfamily protein; CONTAINS InterPro DOMAIN/s: Thaumatin, pathogenesis-related (InterPro:IPR001938); BEST Arabidopsis thaliana protein match is: THAUMATIN-LIKE PROTEIN 1 (TAIR:AT4G24180.1); Has 1655 Blast hits to 1637 proteins in 164 species: Archae - 0; Bacteria - 15; Metazoa - 53; Fungi - 87; Plants - 1492; Viru…
AT5G51580	unknown protein; Has 8 Blast hits to 6 proteins in 4 species: Archae - 0; Bacteria - 0; Metazoa - 2; Fungi - 0; Plants - 5; Viruses - 0; Other Eukaryotes - 1 (source: NCBI BLink).
AT1G53270	ABC-2 type transporter family protein"ABC-2 type transporter family protein; FUNCTIONS IN: ATPase activity, coupled to transmembrane movement of substances; LOCATED IN: membrane; EXPRESSED IN: root; CONTAINS InterPro DOMAIN/s: ATPase, AAA+ type, core (InterPro:IPR003593), ABC transporter-like (InterPro:IPR003439), ABC-2 type transporter (InterPro:IPR013525), ABC transporter, conserved site (Inter…
AT4G10490	2-oxoglutarate (2OG) and Fe(II)-dependent oxygenase superfamily protein"2-oxoglutarate (2OG) and Fe(II)-dependent oxygenase superfamily protein; FUNCTIONS IN: oxidoreductase activity, acting on paired donors, with incorporation or reduction of molecular oxygen, 2-oxoglutarate as one donor, and incorporation of one atom each of oxygen into both donors, oxidoreductase activity; INVOLVED IN: seconda…
AT1G22980	unknown protein; BEST Arabidopsis thaliana protein match is: unknown protein (TAIR:AT1G22970.1); Has 52 Blast hits to 50 proteins in 17 species: Archae - 0; Bacteria - 0; Metazoa - 8; Fungi - 0; Plants - 44; Viruses - 0; Other Eukaryotes - 0 (source: NCBI BLink).
AT2G18660	plant natriuretic peptide A"plant natriuretic peptide A (PNP-A); LOCATED IN: extracellular region, cell wall; EXPRESSED IN: 19 plant structures; EXPRESSED DURING: 13 growth stages; CONTAINS InterPro DOMAIN/s: Barwin-related endoglucanase (InterPro:IPR009009), Pollen allergen, N-terminal (InterPro:IPR014734), Rare lipoprotein A (InterPro:IPR005132), Expansin 45, endoglucanase-like (InterPro:IPR007…
AT5G22570	WRKY DNA-binding protein 38WRKY DNA-binding protein 38 (WRKY38); CONTAINS InterPro DOMAIN/s: DNA-binding WRKY (InterPro:IPR003657); BEST Arabidopsis thaliana protein match is: WRKY DNA-binding protein 62 (TAIR:AT5G01900.1); Has 3118 Blast hits to 2692 proteins in 112 species: Archae - 0; Bacteria - 0; Metazoa - 0; Fungi - 0; Plants - 3102; Viruses - 0; Other Eukaryotes - 16 (source: NCBI BLink).
AT3G53940	Mitochondrial substrate carrier family protein"Mitochondrial substrate carrier family protein; FUNCTIONS IN: binding, transporter activity; INVOLVED IN: transport, mitochondrial transport, transmembrane transport; LOCATED IN: mitochondrial inner membrane, membrane; EXPRESSED IN: 8 plant structures; EXPRESSED DURING: 4 anthesis, F mature embryo stage, petal differentiation and expansion stage, E e…
AT4G25160	U-box domain-containing protein kinase family protein"U-box domain-containing protein kinase family protein; FUNCTIONS IN: ubiquitin-protein ligase activity, protein serine/threonine kinase activity, protein kinase activity, kinase activity, ATP binding; INVOLVED IN: protein amino acid phosphorylation, protein ubiquitination, response to stress; LOCATED IN: ubiquitin ligase complex; EXPRESSED IN:…
AT1G23790	Plant protein of unknown function (DUF936)"Plant protein of unknown function (DUF936); CONTAINS InterPro DOMAIN/s: Protein of unknown function DUF936, plant (InterPro:IPR010341); BEST Arabidopsis thaliana protein match is: Plant protein of unknown function (DUF936) (TAIR:AT1G70340.1); Has 265 Blast hits to 216 proteins in 30 species: Archae - 0; Bacteria - 7; Metazoa - 9; Fungi - 7; Plants - 237;…
AT1G71470	unknown protein; BEST Arabidopsis thaliana protein match is: unknown protein (TAIR:AT3G22090.1); Has 11 Blast hits to 11 proteins in 3 species: Archae - 0; Bacteria - 0; Metazoa - 0; Fungi - 0; Plants - 10; Viruses - 0; Other Eukaryotes - 1 (source: NCBI BLink).
AT5G28920	unknown protein; Has 0 Blast hits to 0 proteins in 0 species (source: NCBI BLink).
[truncated: 291 more rows]

## Sheet: shared-down
AGI code	Annotation
[truncated: 199 more rows]

## Sheet: unique-up (MU3 v.s. WT3)
AGI code	Annotation
[truncated: 268 more rows]

## Sheet: unique-down (MU3 v.s. WT3)
Supplemental Dataset 1	for "Precocious leaf senescence by functional loss of PROTEIN S-ACYL TRANSFERASE14 involves the NPR1-dependent salicylic acid signaling." Xin-Ying Zhao1, Jia-Gang Wang1, Shi-Jian Song, Qun Wang, Hui Kang, Yan Zhang*, Sha Li*
[truncated: 289 more rows]
