# Supplementary material for: Precocious leaf senescence by functional loss of PROTEIN S-ACYL TRANSFERASE14 involves the NPR1-dependent salicylic acid signaling
Source: Sci Rep. 2016 Feb 4;6:20309. doi: 10.1038/srep20309 (PMC4740857; doi:10.1038/srep20309)
Supplement: Supplementary Dataset 2 [file srep20309-s3.xls]

## Sheet: main table
GO:0009627 systemic acquired resistance	P	5.05e-43	77/633 (12.2%)	460/30320 (1.5%)	CRK14 AT5G38900 NAC042 PAD3 FH4 PNP-A RLP23 WRKY46 AT1G66880 WRKY38 CRK7 AT5G10760 AT4G03450 GRX480 AT4G00700 CBP60G EDS5 AT1G65690 CRK37 AT4G10500 AT4G39830 AT3G60540 ALD1 AT1G74360 AT1G19020 EDS16 CPK29 CYP71A13 AT5G52760 AT3G48080 FMO1 TAT3 PR5 RLP41 AT4G08850 EDS1 YLS9 MPK11 cwINV6 ARCK1 ARD3 AT5G17760 AT5G43910 RLP32 UGT87A2 AT1G10340 RING1 XBAT34 AIG1 Hsp70-2 CRCK1 CRK36 AT5G52740 AT4G38560…
GO:0009814 defense response, incompatible interaction	P	2.73e-40	82/633 (13.0%)	579/30320 (1.9%)	CRK14 AT5G38900 NAC042 PAD3 FH4 PNP-A RLP23 SERK4 WRKY46 AT1G66880 WRKY38 CRK7 AT5G10760 AT4G03450 NAC036 GRX480 AT4G00700 CBP60G EDS5 AT1G65690 CRK37 AT4G10500 AT4G39830 AT3G60540 ALD1 AT1G74360 AT1G19020 EDS16 CPK29 CYP71A13 AT5G52760 AT3G48080 FMO1 TAT3 PR5 RLP41 AT4G08850 EDS1 YLS9 MPK11 cwINV6 AT1G57630 ARCK1 ARD3 GSTF7 AT5G17760 AT5G43910 RLP32 UGT87A2 AT1G10340 HCHIB RING1 XBAT34 AIG1 Hsp7…
GO:0009697 salicylic acid biosynthetic process	P	1.9e-38	53/633 (8.4%)	210/30320 (0.7%)	CRK14 PAD3 AT1G13340 FH4 WRKY46 AT1G66880 WRKY38 CRK7 AT4G03450 AT2G30550 CBP60G EDS5 CRK37 AT4G10500 AT4G39830 EDS16 CPK29 CYP71A13 AT5G52760 AT3G48080 TAT3 PR5 EDS1 MPK11 AT1G57630 ARCK1 AT5G17760 AT5G43910 AT1G10340 XBAT34 AIG1 Hsp70-2 CRCK1 CRK36 AT4G38560 AT3G01830 AT3G47480 PAD4 AT4G39670 NUDT6 AT5G67340 VSR6 DMR6 PR1 BGL2 FRK1 NIMIN1 ABCG40 AT3G13950 ABCC7 AT5G55450 BG3 PBS3
GO:0006952 defense response	P	3.25e-37	131/633 (20.7%)	1669/30320 (5.5%)	AT1G57670 CRK14 AT5G38900 NAC042 AT1G26420 PAD3 AT1G13340 FH4 PNP-A SDR3 RLP23 SERK4 AT1G51890 CRK23 WRKY46 TPST AT1G66880 AT3G51660 AT1G63350 WRKY38 CRK7 AT1G17615 AT5G10760 AT4G03450 PTR3 RLP34 AT5G45210 NAC036 AGP5 GRX480 AT2G30550 AT4G27190 SAG13 CEJ1 RLP7 AT3G20010 AT4G00700 CBP60G EDS5 AT1G65690 CRK37 AT4G10500 AT1G58390 AT4G39830 AT3G60540 ALD1 AT2G42360 AT1G74360 AT1G19020 EDS16 CPK29 LHT…
GO:0046189 phenol-containing compound biosynthetic process	P	4.41e-37	53/633 (8.4%)	222/30320 (0.7%)	CRK14 PAD3 AT1G13340 FH4 WRKY46 AT1G66880 WRKY38 CRK7 AT4G03450 AT2G30550 CBP60G EDS5 CRK37 AT4G10500 AT4G39830 EDS16 CPK29 CYP71A13 AT5G52760 AT3G48080 TAT3 PR5 EDS1 MPK11 AT1G57630 ARCK1 AT5G17760 AT5G43910 AT1G10340 XBAT34 AIG1 Hsp70-2 CRCK1 CRK36 AT4G38560 AT3G01830 AT3G47480 PAD4 AT4G39670 NUDT6 AT5G67340 VSR6 DMR6 PR1 BGL2 FRK1 NIMIN1 ABCG40 AT3G13950 ABCC7 AT5G55450 BG3 PBS3
GO:0009696 salicylic acid metabolic process	P	5.67e-37	53/633 (8.4%)	223/30320 (0.7%)	CRK14 PAD3 AT1G13340 FH4 WRKY46 AT1G66880 WRKY38 CRK7 AT4G03450 AT2G30550 CBP60G EDS5 CRK37 AT4G10500 AT4G39830 EDS16 CPK29 CYP71A13 AT5G52760 AT3G48080 TAT3 PR5 EDS1 MPK11 AT1G57630 ARCK1 AT5G17760 AT5G43910 AT1G10340 XBAT34 AIG1 Hsp70-2 CRCK1 CRK36 AT4G38560 AT3G01830 AT3G47480 PAD4 AT4G39670 NUDT6 AT5G67340 VSR6 DMR6 PR1 BGL2 FRK1 NIMIN1 ABCG40 AT3G13950 ABCC7 AT5G55450 BG3 PBS3
GO:0009607 response to biotic stimulus	P	1.69e-35	123/633 (19.4%)	1536/30320 (5.1%)	CRK14 AT5G38900 AT3G22910 NAC042 PAD3 FH4 PNP-A AT5G57670 SDR3 CAX3 RLP23 SERK4 AT3G24240 AT1G51890 WRKY46 AT1G66880 AT3G51660 EMS1 WRKY38 CRK7 AT5G10760 AT4G03450 PTR3 NAC036 AGP5 GRX480 SAG13 CEJ1 RLP7 AT3G20010 AT4G00700 CBP60G EDS5 AT1G65690 CRK37 AT4G10500 UGT73B4 AT4G39830 AT3G60540 ALD1 AT1G74360 AT1G19020 EDS16 CPK29 CYP71A13 AT5G52760 CRK13 AT3G48080 FMO1 TAT3 CRK4 AT1G33950 PR5 RLP41 TP…
GO:0018958 phenol-containing compound metabolic process	P	2.68e-35	53/633 (8.4%)	239/30320 (0.8%)	CRK14 PAD3 AT1G13340 FH4 WRKY46 AT1G66880 WRKY38 CRK7 AT4G03450 AT2G30550 CBP60G EDS5 CRK37 AT4G10500 AT4G39830 EDS16 CPK29 CYP71A13 AT5G52760 AT3G48080 TAT3 PR5 EDS1 MPK11 AT1G57630 ARCK1 AT5G17760 AT5G43910 AT1G10340 XBAT34 AIG1 Hsp70-2 CRCK1 CRK36 AT4G38560 AT3G01830 AT3G47480 PAD4 AT4G39670 NUDT6 AT5G67340 VSR6 DMR6 PR1 BGL2 FRK1 NIMIN1 ABCG40 AT3G13950 ABCC7 AT5G55450 BG3 PBS3
GO:0002376 immune system process	P	6.21e-35	100/633 (15.8%)	1034/30320 (3.4%)	CRK14 AT5G38900 NAC042 AT1G26420 PAD3 AT1G13340 FH4 PNP-A RLP23 SERK4 AT1G51890 WRKY46 TPST AT1G66880 WRKY38 CRK7 AT5G10760 AT4G03450 NAC036 AGP5 GRX480 AT2G30550 CEJ1 AT3G20010 AT4G00700 CBP60G EDS5 AT1G65690 CRK37 AT4G10500 AT4G39830 AT3G60540 ALD1 AT2G42360 AT1G74360 AT1G19020 EDS16 CPK29 CYP71A13 AT5G52760 CRK13 AT3G48080 FMO1 TAT3 PR5 RLP41 AT4G08850 EDS1 YLS9 MPK11 cwINV6 AT1G57630 ARCK1 AR…
GO:0051707 response to other organism	P	7.65e-35	122/633 (19.3%)	1535/30320 (5.1%)	CRK14 AT5G38900 AT3G22910 NAC042 PAD3 FH4 PNP-A AT5G57670 SDR3 CAX3 RLP23 SERK4 AT3G24240 AT1G51890 WRKY46 AT1G66880 AT3G51660 EMS1 WRKY38 CRK7 AT5G10760 AT4G03450 PTR3 NAC036 AGP5 GRX480 SAG13 CEJ1 RLP7 AT3G20010 AT4G00700 CBP60G EDS5 AT1G65690 CRK37 AT4G10500 UGT73B4 AT4G39830 AT3G60540 ALD1 AT1G74360 AT1G19020 EDS16 CPK29 CYP71A13 AT5G52760 CRK13 AT3G48080 FMO1 TAT3 CRK4 AT1G33950 PR5 RLP41 TP…
GO:0043207 response to external biotic stimulus	P	7.65e-35	122/633 (19.3%)	1535/30320 (5.1%)	CRK14 AT5G38900 AT3G22910 NAC042 PAD3 FH4 PNP-A AT5G57670 SDR3 CAX3 RLP23 SERK4 AT3G24240 AT1G51890 WRKY46 AT1G66880 AT3G51660 EMS1 WRKY38 CRK7 AT5G10760 AT4G03450 PTR3 NAC036 AGP5 GRX480 SAG13 CEJ1 RLP7 AT3G20010 AT4G00700 CBP60G EDS5 AT1G65690 CRK37 AT4G10500 UGT73B4 AT4G39830 AT3G60540 ALD1 AT1G74360 AT1G19020 EDS16 CPK29 CYP71A13 AT5G52760 CRK13 AT3G48080 FMO1 TAT3 CRK4 AT1G33950 PR5 RLP41 TP…
GO:0006955 immune response	P	1.77e-34	94/633 (14.8%)	922/30320 (3.0%)	CRK14 AT5G38900 NAC042 PAD3 AT1G13340 FH4 PNP-A RLP23 SERK4 AT1G51890 WRKY46 TPST AT1G66880 WRKY38 CRK7 AT5G10760 AT4G03450 NAC036 AGP5 GRX480 AT2G30550 AT3G20010 AT4G00700 CBP60G EDS5 AT1G65690 CRK37 AT4G10500 AT4G39830 AT3G60540 ALD1 AT1G74360 AT1G19020 EDS16 CPK29 CYP71A13 AT5G52760 CRK13 AT3G48080 FMO1 TAT3 PR5 RLP41 AT4G08850 EDS1 YLS9 MPK11 cwINV6 AT1G57630 ARCK1 ARD3 PMZ GSTF7 AT5G17760 AT…
GO:0098542 defense response to other organism	P	3e-34	102/633 (16.1%)	1096/30320 (3.6%)	CRK14 AT5G38900 NAC042 PAD3 FH4 PNP-A SDR3 RLP23 SERK4 AT1G51890 WRKY46 AT1G66880 WRKY38 CRK7 AT5G10760 AT4G03450 PTR3 NAC036 GRX480 SAG13 CEJ1 AT3G20010 AT4G00700 CBP60G EDS5 AT1G65690 CRK37 AT4G10500 AT4G39830 AT3G60540 ALD1 AT1G74360 AT1G19020 EDS16 CPK29 CYP71A13 AT5G52760 CRK13 AT3G48080 FMO1 TAT3 CRK4 PR5 RLP41 AT4G08850 EDS1 YLS9 MPK11 cwINV6 AT1G57630 ARCK1 ARD3 GSTF7 AT5G17760 AT5G43910 …
GO:0045087 innate immune response	P	6.33e-34	93/633 (14.7%)	916/30320 (3.0%)	CRK14 AT5G38900 NAC042 PAD3 AT1G13340 FH4 PNP-A RLP23 SERK4 AT1G51890 WRKY46 TPST AT1G66880 WRKY38 CRK7 AT5G10760 AT4G03450 NAC036 AGP5 GRX480 AT2G30550 AT3G20010 AT4G00700 CBP60G EDS5 AT1G65690 CRK37 AT4G10500 AT4G39830 AT3G60540 ALD1 AT1G74360 AT1G19020 EDS16 CPK29 CYP71A13 AT5G52760 CRK13 AT3G48080 FMO1 TAT3 PR5 RLP41 AT4G08850 EDS1 YLS9 MPK11 cwINV6 AT1G57630 ARCK1 ARD3 PMZ GSTF7 AT5G17760 AT…
GO:0042537 benzene-containing compound metabolic process	P	2.69e-33	53/633 (8.4%)	260/30320 (0.9%)	CRK14 PAD3 AT1G13340 FH4 WRKY46 AT1G66880 WRKY38 CRK7 AT4G03450 AT2G30550 CBP60G EDS5 CRK37 AT4G10500 AT4G39830 EDS16 CPK29 CYP71A13 AT5G52760 AT3G48080 TAT3 PR5 EDS1 MPK11 AT1G57630 ARCK1 AT5G17760 AT5G43910 AT1G10340 XBAT34 AIG1 Hsp70-2 CRCK1 CRK36 AT4G38560 AT3G01830 AT3G47480 PAD4 AT4G39670 NUDT6 AT5G67340 VSR6 DMR6 PR1 BGL2 FRK1 NIMIN1 ABCG40 AT3G13950 ABCC7 AT5G55450 BG3 PBS3
GO:0051704 multi-organism process	P	2.38e-29	136/633 (21.5%)	2124/30320 (7.0%)	CRK14 RH1 AT5G38900 AT3G22910 NAC042 PAD3 FH4 PNP-A AT5G57670 SDR3 CAX3 RLP23 SERK4 AT3G24240 CPK24 AT1G51890 WRKY46 AT1G66880 AT3G51660 EMS1 WRKY38 CRK7 AT5G10760 AT4G03450 PTR3 DGK4 NAC036 AGP5 GRX480 SAG13 CEJ1 RLP7 AT3G20010 AT4G00700 CBP60G EDS5 AT1G65690 CRK37 AT4G10500 UGT73B4 AT4G39830 AT3G60540 ALD1 AT1G74360 AT4G33230 AT1G19020 EDS16 CPK29 CYP71A13 AT5G52760 CRK13 AT3G48080 FMO1 TAT3 CR…
GO:0009605 response to external stimulus	P	5.18e-29	139/633 (22.0%)	2224/30320 (7.3%)	CRK14 AT5G38900 AT3G22910 NAC042 PAD3 FH4 CHIA PNP-A AT5G57670 SDR3 CAX3 RLP23 SERK4 AT3G24240 AT1G51890 ATGLR1.2 WRKY46 AT1G66880 AT3G51660 EMS1 NRT1.6 WRKY38 CRK7 AT5G10760 AT4G03450 PTR3 NAC036 AGP5 GRX480 AT2G30550 SAG13 CEJ1 RLP7 AT3G20010 AT4G00700 ALY3 CBP60G EDS5 AT1G65690 CRK37 AT4G10500 UGT73B4 AT4G39830 AT3G60540 ALD1 AT1G74360 AT1G19020 EDS16 CPK29 CYP71A13 AT5G52760 CRK13 AT3G48080 F…
GO:0010310 regulation of hydrogen peroxide metabolic process	P	2.42e-25	40/633 (6.3%)	188/30320 (0.6%)	PAD3 RLP23 AT1G66880 WRKY38 AT4G03450 GRX480 AIRP1 CBP60G EDS5 AT1G74360 EDS16 CYP71A13 AT5G52760 PR5 EDS1 YLS9 MPK11 cwINV6 ARCK1 ARD3 RLP32 RING1 XBAT34 AT3G01830 AT3G47480 PAD4 AT4G27450 NUDT6 DMR6 PR1 AT3G28510 BGL2 FRK1 NIMIN1 ABCG40 AT3G13950 AT5G15120 AT5G55450 BG3 PBS3
GO:0009863 salicylic acid mediated signaling pathway	P	1.47e-24	52/633 (8.2%)	367/30320 (1.2%)	PAD3 AT1G13340 RLP23 AT1G51890 AT1G66880 WRKY38 AT4G03450 GRX480 AT2G30550 CBP60G EDS5 ALD1 AT1G74360 AT1G19020 EDS16 CYP71A13 AT5G52760 PR5 EDS1 YLS9 MPK11 cwINV6 AT1G57630 ARCK1 ARD3 PMZ RLP32 RING1 XBAT34 AIG1 AT2G18690 CRK36 AT3G01830 AT3G47480 PAD4 SAG21 AT4G27450 AT4G39670 NUDT6 AT5G67340 DMR6 PR1 AT3G28510 BGL2 FRK1 NIMIN1 ABCG40 AT3G13950 AT5G15120 AT5G55450 BG3 PBS3
GO:0009751 response to salicylic acid	P	1.77e-24	59/633 (9.3%)	487/30320 (1.6%)	PAD3 AT1G13340 RLP23 AT1G51890 MYB50 AT1G66880 WRKY38 AT4G03450 PTR3 GRX480 AT2G30550 CBP60G EDS5 ALD1 AT1G74360 AT1G19020 EDS16 CYP71A13 AT5G52760 CRK4 PR5 EDS1 YLS9 MPK11 cwINV6 MYB14 AT1G57630 ARCK1 ARD3 PMZ MYB68 RLP32 RING1 XBAT34 AIG1 AT2G18690 BAP1 CRK36 AT3G01830 AT3G47480 PAD4 SAG21 AT4G27450 AT4G39670 NUDT6 AT5G67340 DMR6 PR1 AT3G28510 BGL2 FRK1 NIMIN1 ABCG40 MYB62 AT3G13950 AT5G15120 A…
GO:0071446 cellular response to salicylic acid stimulus	P	1.91e-24	52/633 (8.2%)	369/30320 (1.2%)	PAD3 AT1G13340 RLP23 AT1G51890 AT1G66880 WRKY38 AT4G03450 GRX480 AT2G30550 CBP60G EDS5 ALD1 AT1G74360 AT1G19020 EDS16 CYP71A13 AT5G52760 PR5 EDS1 YLS9 MPK11 cwINV6 AT1G57630 ARCK1 ARD3 PMZ RLP32 RING1 XBAT34 AIG1 AT2G18690 CRK36 AT3G01830 AT3G47480 PAD4 SAG21 AT4G27450 AT4G39670 NUDT6 AT5G67340 DMR6 PR1 AT3G28510 BGL2 FRK1 NIMIN1 ABCG40 AT3G13950 AT5G15120 AT5G55450 BG3 PBS3
GO:0031348 negative regulation of defense response	P	1.96e-24	46/633 (7.3%)	278/30320 (0.9%)	PAD3 AT1G13340 RLP23 SERK4 AT1G66880 WRKY38 AT4G03450 GRX480 AT2G30550 CBP60G EDS5 AT1G74360 AT1G19020 EDS16 LHT7 CYP71A13 AT5G52760 PR5 EDS1 YLS9 MPK11 AT1G57630 ARCK1 RLP32 RING1 XBAT34 AIG1 BAP1 CRK36 AT3G01830 AT3G47480 PAD4 SAG21 AT4G39670 NUDT6 AT5G67340 DMR6 PR1 BGL2 FRK1 NIMIN1 ABCG40 AT3G13950 AT5G55450 BG3 PBS3
GO:2000377 regulation of reactive oxygen species metabolic process	P	8.28e-24	40/633 (6.3%)	205/30320 (0.7%)	PAD3 RLP23 AT1G66880 WRKY38 AT4G03450 GRX480 AIRP1 CBP60G EDS5 AT1G74360 EDS16 CYP71A13 AT5G52760 PR5 EDS1 YLS9 MPK11 cwINV6 ARCK1 ARD3 RLP32 RING1 XBAT34 AT3G01830 AT3G47480 PAD4 AT4G27450 NUDT6 DMR6 PR1 AT3G28510 BGL2 FRK1 NIMIN1 ABCG40 AT3G13950 AT5G15120 AT5G55450 BG3 PBS3
GO:0072330 monocarboxylic acid biosynthetic process	P	1.24e-23	63/633 (10.0%)	580/30320 (1.9%)	CRK14 PAD3 AT1G13340 FH4 AT1G52200 WRKY46 AT1G66880 AT3G51660 WRKY38 CRK7 AT4G03450 GRX480 AT2G30550 CBP60G EDS5 CRK37 AT4G10500 AT4G39830 EDS16 CPK29 CYP71A13 AT5G52760 AT3G48080 TAT3 PR5 TPS04 EDS1 MPK11 AT1G57630 ARCK1 AT5G17760 AT5G43910 AT1G10340 XBAT34 AIG1 Hsp70-2 CRCK1 AT2G18690 BAP1 CRK36 AT4G38560 AT3G01830 AT3G47480 PAD4 IOS1 MDHAR AT4G39670 NUDT6 AT5G67340 VSR6 DMR6 PR1 BGL2 CYP94B3 F…
GO:0000165 MAPK cascade	P	1.79e-23	41/633 (6.5%)	222/30320 (0.7%)	PAD3 RLP23 SERK4 AT1G66880 WRKY38 AT5G10760 AT4G03450 NAC036 GRX480 CBP60G EDS5 AT1G74360 EDS16 CYP71A13 AT5G52760 PR5 EDS1 YLS9 MPK11 AT1G57630 ARCK1 RLP32 RING1 XBAT34 CRK36 AT3G01830 AT3G47480 PAD4 SAG21 NUDT6 AT5G67340 DMR6 PR1 BGL2 FRK1 NIMIN1 ABCG40 AT3G13950 AT5G55450 BG3 PBS3
GO:0023014 signal transduction by phosphorylation	P	1.79e-23	41/633 (6.5%)	222/30320 (0.7%)	PAD3 RLP23 SERK4 AT1G66880 WRKY38 AT5G10760 AT4G03450 NAC036 GRX480 CBP60G EDS5 AT1G74360 EDS16 CYP71A13 AT5G52760 PR5 EDS1 YLS9 MPK11 AT1G57630 ARCK1 RLP32 RING1 XBAT34 CRK36 AT3G01830 AT3G47480 PAD4 SAG21 NUDT6 AT5G67340 DMR6 PR1 BGL2 FRK1 NIMIN1 ABCG40 AT3G13950 AT5G55450 BG3 PBS3
GO:0009862 systemic acquired resistance, salicylic acid mediated signaling pathway	P	2.06e-23	44/633 (7.0%)	264/30320 (0.9%)	PAD3 RLP23 AT1G66880 WRKY38 AT4G03450 GRX480 CBP60G EDS5 ALD1 AT1G74360 AT1G19020 EDS16 CYP71A13 AT5G52760 PR5 EDS1 YLS9 MPK11 cwINV6 ARCK1 ARD3 RLP32 RING1 XBAT34 CRK36 AT3G01830 AT3G47480 PAD4 SAG21 AT4G27450 NUDT6 AT5G67340 DMR6 PR1 AT3G28510 BGL2 FRK1 NIMIN1 ABCG40 AT3G13950 AT5G15120 AT5G55450 BG3 PBS3
GO:0014070 response to organic cyclic compound	P	1.61e-22	75/633 (11.8%)	860/30320 (2.8%)	PAD3 AT1G13340 XTH24 RLP23 CHX17 AT2G38240 SERK4 AT1G51890 MYB50 AT1G66880 WRKY38 GSTU10 AT4G03450 PTR3 GRX480 AT2G30550 AT3G20010 CBP60G EDS5 UGT73B4 ALD1 AT1G74360 AT1G19020 EDS16 CYP71A13 AT1G68620 AT5G52760 CRK4 PR5 NAC076 EDS1 YLS9 MPK11 cwINV6 MYB14 AT1G57630 ARCK1 ARD3 PMZ MYB68 RLP32 UGT87A2 RING1 XBAT34 AIG1 AT2G18690 BIA1 BAP1 CRK36 CYP710A1 AT3G01830 AT3G47480 GSTU8 PAD4 F6'H1 SAG21 AT…
GO:0009595 detection of biotic stimulus	P	3.6e-21	29/633 (4.6%)	106/30320 (0.3%)	PAD3 AT1G66880 WRKY38 AT4G03450 CBP60G EDS5 AT1G74360 EDS16 CYP71A13 AT5G52760 PR5 EDS1 MPK11 ARCK1 AT1G10340 XBAT34 AT3G47480 PAD4 SBT3.3 NUDT6 DMR6 PR1 BGL2 FRK1 NIMIN1 ABCG40 AT5G55450 BG3 PBS3
GO:0071229 cellular response to acid	P	4.52e-21	67/633 (10.6%)	730/30320 (2.4%)	PAD3 AT1G13340 CHIA XTH24 RLP23 AT1G51890 MYB50 AOX1D ATGLR1.2 AT1G66880 WRKY38 AT4G03450 GRX480 AT2G30550 CEJ1 AIRP1 CBP60G EDS5 ALD1 AT1G74360 AT1G19020 EDS16 CYP71A13 AT5G52760 TAT3 PR5 WRKY75 TPS04 EDS1 YLS9 MPK11 cwINV6 AT1G57630 ARCK1 ARD3 PMZ RLP32 RING1 XBAT34 AIG1 AT2G18690 CRK36 CYP710A1 AT3G01830 AT3G47480 PAD4 SBT3.5 AT1G06620 MDHAR SAG21 AT4G27450 GSTU11 AT4G39670 NUDT6 AT5G67340 DMR…
GO:0050832 defense response to fungus	P	5.43e-21	49/633 (7.7%)	383/30320 (1.3%)	AT5G38900 PAD3 AT1G51890 AT1G66880 WRKY38 AT4G03450 GRX480 CBP60G EDS5 AT1G74360 AT1G19020 EDS16 CYP71A13 AT5G52760 FMO1 PR5 EDS1 YLS9 MPK11 ARCK1 GSTF7 AT2G37130 CER1 HCHIB XBAT34 UGT76B1 AT2G18690 CRK36 AT3G01830 AT3G47480 PAD4 IOS1 GRXS13 SAG21 AT4G39670 TRX5 NUDT6 AT5G67340 DMR6 PR1 BGL2 FRK1 NIMIN1 ABCG40 AT3G13950 BCB AT5G55450 BG3 PBS3
GO:0009620 response to fungus	P	1.64e-20	58/633 (9.2%)	560/30320 (1.8%)	AT5G38900 PAD3 AT5G57670 AT1G51890 AT1G66880 WRKY38 AT4G03450 GRX480 CBP60G EDS5 AT1G74360 AT1G19020 EDS16 CYP71A13 AT5G52760 FMO1 TAT3 PR5 TPS04 EDS1 YLS9 MPK11 ARCK1 GSTF7 AT2G37130 CER1 HCHIB RING1 XBAT34 UGT76B1 AT2G18690 BAP1 CRK36 AT3G01830 AT3G47480 PAD4 IOS1 MDHAR GRXS13 SAG21 AT4G39670 TRX5 NUDT6 AT5G67340 DMR6 PR1 BGL2 CYP94B3 FRK1 NIMIN1 ABCG40 AT4G25160 AT3G13950 BCB AT5G55450 BG3 PBS…
GO:0050896 response to stimulus	P	6.51e-20	247/633 (39.0%)	6616/30320 (21.8%)	PLP4 RLP20 SUB AT2G44380 AT1G57670 CRK14 TIP4;1 RH1 AT5G38900 AT3G22910 NAC042 AT1G78990 AT1G26420 PAD3 ABS2 CPSF30 PHT3;2 AT1G13340 FH4 CHIA SRF4 PNP-A AT5G18470 AT1G19210 AT5G57670 SDR3 CAX3 XTH24 RLP23 AT3G06630 CHX17 AT3G14880 AT2G39540 AT2G38240 SAUR36 SERK4 AT3G24240 AT1G52200 AT1G21520 GRF7 AT1G51890 MYB50 AOX1D CRK23 ATGLR1.2 WRKY46 TPST AT1G66880 AT3G51660 AT1G63350 EMS1 NRT1.6 WRKY38 CR…
GO:0034976 response to endoplasmic reticulum stress	P	6.56e-20	46/633 (7.3%)	353/30320 (1.2%)	AT5G38900 NAC042 PNP-A RLP23 WRKY38 CRK7 AT5G10760 HSP17.6II GRX480 AT4G00700 EDS5 AT1G65690 CRK37 AT3G60540 AT1G74360 AT1G19020 EDS16 LHT7 PR5 RLP41 EDS1 MPK11 BIP3 UGT87A2 RING1 XBAT34 Hsp70-2 CRK36 AT5G52740 AT3G01830 AT3G47480 PAD4 AT3G63380 LHT1 SAL2 SAG21 AT4G39670 NUDT6 AT5G67340 VSR6 DMR6 PR1 BGL2 TIN1 BG3 PBS3
GO:1901617 organic hydroxy compound biosynthetic process	P	8.04e-20	58/633 (9.2%)	578/30320 (1.9%)	CRK14 PAD3 ROT3 AT1G13340 FH4 WRKY46 AT1G66880 CYP714A1 WRKY38 CRK7 AT4G03450 AT2G30550 CBP60G EDS5 CRK37 AT4G10500 AT4G39830 EDS16 CPK29 CYP71A13 AT5G52760 AT3G48080 TAT3 PR5 EDS1 MPK11 AT1G57630 ARCK1 AT5G19340 AT5G17760 AT5G43910 LUP5 AT1G10340 XBAT34 AIG1 Hsp70-2 CRCK1 CRK36 AT4G38560 CYP710A1 AT3G01830 AT3G47480 PAD4 AT4G39670 NUDT6 AT5G67340 VSR6 DMR6 PR1 BGL2 FRK1 NIMIN1 ABCG40 AT3G13950 A…
GO:0048585 negative regulation of response to stimulus	P	9.25e-20	47/633 (7.4%)	373/30320 (1.2%)	PAD3 AT1G13340 RLP23 SERK4 AT1G66880 WRKY38 AT4G03450 GRX480 AT2G30550 CBP60G EDS5 AT1G74360 AT1G19020 EDS16 LHT7 CYP71A13 AT5G52760 PR5 EDS1 KMD2 YLS9 MPK11 AT1G57630 ARCK1 RLP32 RING1 XBAT34 AIG1 BAP1 CRK36 AT3G01830 AT3G47480 PAD4 SAG21 AT4G39670 NUDT6 AT5G67340 DMR6 PR1 BGL2 FRK1 NIMIN1 ABCG40 AT3G13950 AT5G55450 BG3 PBS3
GO:0006950 response to stress	P	1.03e-19	177/633 (28.0%)	4030/30320 (13.3%)	AT1G57670 CRK14 AT5G38900 NAC042 AT1G26420 PAD3 CPSF30 PHT3;2 AT1G13340 FH4 CHIA PNP-A SDR3 RLP23 SERK4 AT1G52200 AT1G21520 AT1G51890 MYB50 CRK23 ATGLR1.2 WRKY46 TPST AT1G66880 AT3G51660 AT1G63350 WRKY38 CRK7 AT1G17615 AT5G10760 HSP17.6II AT4G03450 PTR3 RLP34 AT5G45210 NAC036 GEA6 AGP5 MSRB7 GRX480 AT2G30550 AT4G27190 SAG13 CEJ1 RLP7 AT3G20010 AT4G00700 DWA3 AIRP1 CBP60G EDS5 AT1G65690 CRK37 AT4G…
GO:0009867 jasmonic acid mediated signaling pathway	P	1.13e-19	42/633 (6.6%)	292/30320 (1.0%)	PAD3 RLP23 AT1G66880 WRKY38 GRX480 AT2G30550 CBP60G EDS5 AT1G74360 EDS16 CYP71A13 AT5G52760 TAT3 PR5 TPS04 EDS1 YLS9 MPK11 AT1G57630 PMZ RLP32 RING1 XBAT34 CRK36 AT3G01830 AT3G47480 PAD4 AT1G06620 MDHAR SAG21 AT4G39670 NUDT6 AT5G67340 DMR6 PR1 BGL2 FRK1 NIMIN1 ABCG40 AT5G55450 BG3 PBS3
GO:0071395 cellular response to jasmonic acid stimulus	P	1.13e-19	42/633 (6.6%)	292/30320 (1.0%)	PAD3 RLP23 AT1G66880 WRKY38 GRX480 AT2G30550 CBP60G EDS5 AT1G74360 EDS16 CYP71A13 AT5G52760 TAT3 PR5 TPS04 EDS1 YLS9 MPK11 AT1G57630 PMZ RLP32 RING1 XBAT34 CRK36 AT3G01830 AT3G47480 PAD4 AT1G06620 MDHAR SAG21 AT4G39670 NUDT6 AT5G67340 DMR6 PR1 BGL2 FRK1 NIMIN1 ABCG40 AT5G55450 BG3 PBS3
GO:0010033 response to organic substance	P	1.57e-19	140/633 (22.1%)	2805/30320 (9.3%)	PLP4 CRK14 TIP4;1 AT5G38900 NAC042 AT1G78990 AT1G26420 PAD3 PHT3;2 AT1G13340 AT1G19210 AT5G57670 XTH24 RLP23 CHX17 AT2G39540 AT2G38240 SAUR36 SERK4 AT3G24240 AT1G51890 MYB50 AOX1D WRKY46 TPST AT1G66880 EMS1 WRKY38 GSTU10 AT4G03450 PTR3 NAC036 GEA6 GRX480 AT2G30550 ADF9 CEJ1 RLP7 AT3G20010 DWA3 AIRP1 CBP60G EDS5 RSL4 UGT73B4 ALD1 AT2G42360 AT1G74360 AT1G19020 EDS16 LHT7 CYP71A13 AT1G68620 AT5G5276…
GO:0009617 response to bacterium	P	2.14e-19	59/633 (9.3%)	610/30320 (2.0%)	CRK14 PAD3 SDR3 RLP23 SERK4 AT3G24240 AT1G51890 AT1G66880 EMS1 WRKY38 AT4G03450 PTR3 AGP5 GRX480 CEJ1 RLP7 CBP60G EDS5 ALD1 AT1G74360 EDS16 CYP71A13 AT5G52760 CRK13 FMO1 CRK4 AT1G33950 PR5 TPS04 EDS1 YLS9 MPK11 AT1G57630 ARCK1 GSTF7 RLP32 AT1G10340 CER1 RING1 XBAT34 AIG1 Hsp70-2 AT3G01830 AT3G47480 PAD4 AT5G63930 NUDT6 HWI1 DMR6 PR1 BGL2 FRK1 NIMIN1 ABCG40 AT3G13950 CYP71B23 AT5G55450 BG3 PBS3
GO:0010243 response to organonitrogen compound	P	3.17e-19	50/633 (7.9%)	438/30320 (1.4%)	AT1G26420 PAD3 AT1G19210 SERK4 WRKY46 AT1G66880 WRKY38 PTR3 NAC036 CEJ1 CBP60G EDS5 AT2G42360 AT1G74360 AT1G19020 EDS16 CYP71A13 AT1G68620 AT5G52760 CRK13 PR5 NAC061 EDS1 YLS9 PMZ RING1 XBAT34 AT2G18690 AT1G05340 BAP1 CRK36 AT3G01830 AT3G47480 PAD4 AT1G68340 IOS1 AT3G63380 AT4G39670 NUDT6 DMR6 PR1 AT1G51620 BGL2 CYP94B3 FRK1 NIMIN1 ABCG40 AT5G55450 BG3 PBS3
GO:0010200 response to chitin	P	4.04e-19	49/633 (7.7%)	422/30320 (1.4%)	AT1G26420 PAD3 AT1G19210 SERK4 WRKY46 AT1G66880 WRKY38 NAC036 CEJ1 CBP60G EDS5 AT2G42360 AT1G74360 AT1G19020 EDS16 CYP71A13 AT1G68620 AT5G52760 CRK13 PR5 NAC061 EDS1 YLS9 PMZ RING1 XBAT34 AT2G18690 AT1G05340 BAP1 CRK36 AT3G01830 AT3G47480 PAD4 AT1G68340 IOS1 AT3G63380 AT4G39670 NUDT6 DMR6 PR1 AT1G51620 BGL2 CYP94B3 FRK1 NIMIN1 ABCG40 AT5G55450 BG3 PBS3
GO:0001101 response to acid	P	4.55e-19	99/633 (15.6%)	1604/30320 (5.3%)	PLP4 AT2G44380 PAD3 AT1G13340 CHIA XTH24 RLP23 AT2G39540 AT1G52200 AT1G51890 MYB50 AOX1D ATGLR1.2 AT1G66880 WRKY38 AT4G03450 PTR3 AT3G22600 GEA6 GRX480 AT2G30550 CEJ1 DWA3 AIRP1 CBP60G EDS5 ALD1 AT1G74360 AT1G19020 EDS16 CYP71A13 AT5G52760 PGSIP5 TAT3 CRK4 AMY1 PR5 WRKY75 TPS04 EDS1 YLS9 MPK11 cwINV6 MYB14 AT4G38410 AT1G57630 ARCK1 ARD3 PMZ LAC7 MYB68 LTP2 RLP32 MYB78 MYB76 CER1 HCHIB RING1 XBAT3…
GO:0071407 cellular response to organic cyclic compound	P	1.45e-18	55/633 (8.7%)	551/30320 (1.8%)	PAD3 AT1G13340 RLP23 SERK4 AT1G51890 AT1G66880 WRKY38 AT4G03450 GRX480 AT2G30550 AT3G20010 CBP60G EDS5 ALD1 AT1G74360 AT1G19020 EDS16 CYP71A13 AT5G52760 PR5 EDS1 YLS9 MPK11 cwINV6 AT1G57630 ARCK1 ARD3 PMZ RLP32 RING1 XBAT34 AIG1 AT2G18690 BIA1 CRK36 AT3G01830 AT3G47480 PAD4 SAG21 AT4G27450 AT4G39670 NUDT6 AT5G67340 DMR6 PR1 AT3G28510 BGL2 FRK1 NIMIN1 ABCG40 AT3G13950 AT5G15120 AT5G55450 BG3 PBS3
GO:0009753 response to jasmonic acid	P	3.6e-18	51/633 (8.1%)	482/30320 (1.6%)	PAD3 RLP23 MYB50 AT1G66880 WRKY38 PTR3 GRX480 AT2G30550 CBP60G EDS5 AT1G74360 EDS16 CYP71A13 AT5G52760 TAT3 PR5 TPS04 EDS1 YLS9 MPK11 MYB14 AT1G57630 PMZ RLP32 MYB76 RING1 XBAT34 GA2OX2 BAP1 CRK36 AT3G01830 AT3G47480 PAD4 AT1G06620 MDHAR SAG21 AT4G39670 SEN1 NUDT6 AT5G67340 DMR6 PR1 BGL2 CYP94B3 FRK1 NIMIN1 ABCG40 BCB AT5G55450 BG3 PBS3
GO:0042221 response to chemical	P	4.81e-18	166/633 (26.2%)	3787/30320 (12.5%)	PLP4 AT2G44380 CRK14 TIP4;1 AT5G38900 NAC042 AT1G78990 AT1G26420 PAD3 PHT3;2 AT1G13340 CHIA AT1G19210 AT5G57670 CAX3 XTH24 RLP23 CHX17 AT2G39540 AT2G38240 SAUR36 SERK4 AT3G24240 AT1G52200 AT1G51890 MYB50 AOX1D ATGLR1.2 WRKY46 TPST AT1G66880 EMS1 WRKY38 GSTU10 HSP17.6II AT4G03450 PTR3 NAC036 AT3G22600 GEA6 MSRB7 GRX480 AT2G30550 ADF9 CEJ1 RLP7 AT3G20010 DWA3 AIRP1 CBP60G EDS5 RSL4 UGT73B4 ALD1 AT2…
GO:0042743 hydrogen peroxide metabolic process	P	3.01e-17	42/633 (6.6%)	337/30320 (1.1%)	PAD3 CHIA RLP23 AT1G66880 WRKY38 AT4G03450 GRX480 AIRP1 CBP60G EDS5 AT1G74360 EDS16 CYP71A13 AT5G52760 PR5 EDS1 YLS9 MPK11 cwINV6 ARCK1 ARD3 RLP32 RING1 XBAT34 AT3G01830 AT3G47480 PAD4 MDHAR AT4G27450 NUDT6 DMR6 PR1 AT3G28510 BGL2 FRK1 NIMIN1 ABCG40 AT3G13950 AT5G15120 AT5G55450 BG3 PBS3
GO:0007165 signal transduction	P	3.23e-17	96/633 (15.2%)	1617/30320 (5.3%)	RLP20 SUB TIP4;1 AT1G78990 PAD3 AT1G13340 SRF4 XTH24 RLP23 AT3G06630 SERK4 AT3G24240 AT1G51890 MYB50 AOX1D AT1G66880 EMS1 WRKY38 AT5G10760 AT4G03450 RLP34 DGK4 NAC036 GEA6 GRX480 AT2G30550 AT1G66830 CEJ1 RLP7 RLP56 AIRP1 CBP60G EDS5 ALD1 AT1G74360 AT1G19020 EDS16 LHT7 CYP71A13 AT5G52760 FMO1 TAT3 PR5 RLP41 TPS04 EDS1 KMD2 YLS9 MPK11 cwINV6 AT1G57630 ARCK1 ARD3 PMZ RLP32 HCHIB RING1 XBAT34 AIG1 RL…
GO:1901700 response to oxygen-containing compound	P	3.62e-17	124/633 (19.6%)	2460/30320 (8.1%)	PLP4 AT2G44380 AT1G26420 PAD3 AT1G13340 CHIA AT1G19210 XTH24 RLP23 AT2G39540 SERK4 AT1G52200 AT1G51890 MYB50 AOX1D ATGLR1.2 WRKY46 AT1G66880 WRKY38 HSP17.6II AT4G03450 PTR3 NAC036 AT3G22600 GEA6 MSRB7 GRX480 AT2G30550 ADF9 CEJ1 DWA3 AIRP1 CBP60G EDS5 ALD1 AT2G42360 AT1G74360 AT1G19020 EDS16 CYP71A13 AT1G68620 AT5G52760 CRK13 PGSIP5 TAT3 CRK4 AMY1 PR5 WRKY75 GLYI4 NAC076 TPS04 NAC061 EDS1 YLS9 MPK…
GO:0031347 regulation of defense response	P	3.77e-17	53/633 (8.4%)	549/30320 (1.8%)	PAD3 AT1G13340 RLP23 SERK4 AT1G51890 AT1G66880 WRKY38 AT4G03450 GRX480 AT2G30550 CBP60G EDS5 AT1G74360 AT1G19020 EDS16 LHT7 CYP71A13 AT5G52760 FMO1 PR5 AT4G08850 EDS1 YLS9 MPK11 AT1G57630 ARCK1 PMZ RLP32 RING1 XBAT34 AIG1 AT2G18690 BAP1 CRK36 AT3G01830 AT3G47480 PAD4 LHT1 SAG21 AT4G39670 NUDT6 AT5G67340 DMR6 PR1 BGL2 FRK1 NIMIN1 ABCG40 AT3G13950 CYP71B23 AT5G55450 BG3 PBS3
GO:0007154 cell communication	P	5.86e-17	111/633 (17.5%)	2072/30320 (6.8%)	RLP20 SUB TIP4;1 AT1G78990 PAD3 AT1G13340 CHIA SRF4 XTH24 RLP23 AT3G06630 RALFL8 SERK4 AT3G24240 AT1G51890 MYB50 AOX1D ATGLR1.2 AT1G66880 EMS1 NRT1.6 WRKY38 AT5G10760 AT4G03450 RLP34 DGK4 NAC036 GEA6 GRX480 AT2G30550 AT1G66830 CEJ1 RLP7 AT3G20010 RLP56 AIRP1 CBP60G EDS5 ALD1 AT1G74360 AT1G19020 EDS16 LHT7 CYP71A13 AT5G52760 FMO1 PGSIP5 TAT3 PR5 WRKY75 RLP41 TPS04 AT4G08850 EDS1 KMD2 YLS9 MPK11 cw…
GO:0035556 intracellular signal transduction	P	6.43e-17	45/633 (7.1%)	398/30320 (1.3%)	PAD3 RLP23 SERK4 AOX1D AT1G66880 WRKY38 AT5G10760 AT4G03450 NAC036 GRX480 CEJ1 CBP60G EDS5 AT1G74360 EDS16 CYP71A13 AT5G52760 PR5 EDS1 YLS9 MPK11 AT1G57630 ARCK1 RLP32 RING1 XBAT34 CRK36 AT3G01830 AT3G47480 PAD4 CBL8 SAG21 AT4G39670 NUDT6 AT5G67340 DMR6 PR1 BGL2 FRK1 NIMIN1 ABCG40 AT3G13950 AT5G55450 BG3 PBS3
GO:1901701 cellular response to oxygen-containing compound	P	7.95e-17	71/633 (11.2%)	970/30320 (3.2%)	PAD3 AT1G13340 CHIA XTH24 RLP23 SERK4 AT1G51890 MYB50 AOX1D ATGLR1.2 AT1G66880 WRKY38 AT4G03450 GEA6 GRX480 AT2G30550 CEJ1 AIRP1 CBP60G EDS5 ALD1 AT1G74360 AT1G19020 EDS16 CYP71A13 AT5G52760 TAT3 PR5 WRKY75 TPS04 EDS1 YLS9 MPK11 cwINV6 AT1G57630 ARCK1 ARD3 PMZ RLP32 RING1 XBAT34 AIG1 AT2G18690 BIA1 CRK36 CYP710A1 AT3G01830 AT3G47480 PAD4 F6'H1 SBT3.5 AT1G06620 MDHAR SAG21 AT4G27450 GSTU11 AT4G396…
GO:0012501 programmed cell death	P	1.02e-16	48/633 (7.6%)	460/30320 (1.5%)	PAD3 RLP23 SERK4 AT1G51890 AT1G66880 WRKY38 GRX480 AT2G30550 CBP60G EDS5 AT1G74360 EDS16 CYP71A13 AT5G52760 CRK13 FMO1 CRK4 PR5 EDS1 YLS9 MPK11 AT1G57630 PMZ LTP2 RLP32 RING1 XBAT34 AT2G18690 CRK36 AT3G01830 AT3G47480 PAD4 F6'H1 LHT1 SAG21 AT4G39670 NUDT6 AT5G67340 DMR6 PR1 BGL2 FRK1 NIMIN1 ABCG40 AT3G13950 AT5G55450 BG3 PBS3
GO:0051606 detection of stimulus	P	1.12e-16	29/633 (4.6%)	149/30320 (0.5%)	PAD3 AT1G66880 WRKY38 AT4G03450 CBP60G EDS5 AT1G74360 EDS16 CYP71A13 AT5G52760 PR5 EDS1 MPK11 ARCK1 AT1G10340 XBAT34 AT3G47480 PAD4 SBT3.3 NUDT6 DMR6 PR1 BGL2 FRK1 NIMIN1 ABCG40 AT5G55450 BG3 PBS3
GO:0009626 plant-type hypersensitive response	P	1.42e-16	45/633 (7.1%)	406/30320 (1.3%)	PAD3 RLP23 SERK4 AT1G51890 AT1G66880 WRKY38 GRX480 AT2G30550 CBP60G EDS5 AT1G74360 EDS16 CYP71A13 AT5G52760 CRK13 FMO1 PR5 EDS1 YLS9 MPK11 AT1G57630 PMZ RLP32 RING1 XBAT34 AT2G18690 CRK36 AT3G01830 AT3G47480 PAD4 LHT1 SAG21 AT4G39670 NUDT6 AT5G67340 DMR6 PR1 BGL2 FRK1 NIMIN1 ABCG40 AT3G13950 AT5G55450 BG3 PBS3
GO:0045088 regulation of innate immune response	P	1.43e-16	46/633 (7.3%)	425/30320 (1.4%)	PAD3 RLP23 SERK4 AT1G51890 AT1G66880 WRKY38 AT4G03450 GRX480 AT2G30550 CBP60G EDS5 AT1G74360 EDS16 CYP71A13 AT5G52760 FMO1 PR5 EDS1 YLS9 MPK11 AT1G57630 ARCK1 PMZ RLP32 RING1 XBAT34 AT2G18690 CRK36 AT3G01830 AT3G47480 PAD4 LHT1 SAG21 AT4G39670 NUDT6 AT5G67340 DMR6 PR1 BGL2 FRK1 NIMIN1 ABCG40 AT3G13950 AT5G55450 BG3 PBS3
GO:0044700 single organism signaling	P	1.54e-16	98/633 (15.5%)	1712/30320 (5.6%)	RLP20 SUB TIP4;1 AT1G78990 PAD3 AT1G13340 SRF4 XTH24 RLP23 AT3G06630 RALFL8 SERK4 AT3G24240 AT1G51890 MYB50 AOX1D AT1G66880 EMS1 WRKY38 AT5G10760 AT4G03450 RLP34 DGK4 NAC036 GEA6 GRX480 AT2G30550 AT1G66830 CEJ1 RLP7 AT3G20010 RLP56 AIRP1 CBP60G EDS5 ALD1 AT1G74360 AT1G19020 EDS16 LHT7 CYP71A13 AT5G52760 FMO1 TAT3 PR5 RLP41 TPS04 EDS1 KMD2 YLS9 MPK11 cwINV6 AT1G57630 ARCK1 ARD3 PMZ RLP32 HCHIB RIN…
GO:0034050 host programmed cell death induced by symbiont	P	1.57e-16	45/633 (7.1%)	407/30320 (1.3%)	PAD3 RLP23 SERK4 AT1G51890 AT1G66880 WRKY38 GRX480 AT2G30550 CBP60G EDS5 AT1G74360 EDS16 CYP71A13 AT5G52760 CRK13 FMO1 PR5 EDS1 YLS9 MPK11 AT1G57630 PMZ RLP32 RING1 XBAT34 AT2G18690 CRK36 AT3G01830 AT3G47480 PAD4 LHT1 SAG21 AT4G39670 NUDT6 AT5G67340 DMR6 PR1 BGL2 FRK1 NIMIN1 ABCG40 AT3G13950 AT5G55450 BG3 PBS3
GO:0023052 signaling	P	1.6e-16	98/633 (15.5%)	1713/30320 (5.6%)	RLP20 SUB TIP4;1 AT1G78990 PAD3 AT1G13340 SRF4 XTH24 RLP23 AT3G06630 RALFL8 SERK4 AT3G24240 AT1G51890 MYB50 AOX1D AT1G66880 EMS1 WRKY38 AT5G10760 AT4G03450 RLP34 DGK4 NAC036 GEA6 GRX480 AT2G30550 AT1G66830 CEJ1 RLP7 AT3G20010 RLP56 AIRP1 CBP60G EDS5 ALD1 AT1G74360 AT1G19020 EDS16 LHT7 CYP71A13 AT5G52760 FMO1 TAT3 PR5 RLP41 TPS04 EDS1 KMD2 YLS9 MPK11 cwINV6 AT1G57630 ARCK1 ARD3 PMZ RLP32 HCHIB RIN…
GO:0050776 regulation of immune response	P	1.73e-16	46/633 (7.3%)	427/30320 (1.4%)	PAD3 RLP23 SERK4 AT1G51890 AT1G66880 WRKY38 AT4G03450 GRX480 AT2G30550 CBP60G EDS5 AT1G74360 EDS16 CYP71A13 AT5G52760 FMO1 PR5 EDS1 YLS9 MPK11 AT1G57630 ARCK1 PMZ RLP32 RING1 XBAT34 AT2G18690 CRK36 AT3G01830 AT3G47480 PAD4 LHT1 SAG21 AT4G39670 NUDT6 AT5G67340 DMR6 PR1 BGL2 FRK1 NIMIN1 ABCG40 AT3G13950 AT5G55450 BG3 PBS3
GO:0016265 death	P	2.07e-16	50/633 (7.9%)	508/30320 (1.7%)	PAD3 RLP23 SERK4 AT1G51890 AT1G66880 WRKY38 GRX480 AT2G30550 CEJ1 CBP60G EDS5 AT1G74360 EDS16 CYP71A13 AT5G52760 CRK13 FMO1 CRK4 PR5 EDS1 MLO9 YLS9 MPK11 AT1G57630 PMZ LTP2 RLP32 RING1 XBAT34 AT2G18690 CRK36 AT3G01830 AT3G47480 PAD4 F6'H1 LHT1 SAG21 AT4G39670 NUDT6 AT5G67340 DMR6 PR1 BGL2 FRK1 NIMIN1 ABCG40 AT3G13950 AT5G55450 BG3 PBS3
GO:0008219 cell death	P	2.07e-16	50/633 (7.9%)	508/30320 (1.7%)	PAD3 RLP23 SERK4 AT1G51890 AT1G66880 WRKY38 GRX480 AT2G30550 CEJ1 CBP60G EDS5 AT1G74360 EDS16 CYP71A13 AT5G52760 CRK13 FMO1 CRK4 PR5 EDS1 MLO9 YLS9 MPK11 AT1G57630 PMZ LTP2 RLP32 RING1 XBAT34 AT2G18690 CRK36 AT3G01830 AT3G47480 PAD4 F6'H1 LHT1 SAG21 AT4G39670 NUDT6 AT5G67340 DMR6 PR1 BGL2 FRK1 NIMIN1 ABCG40 AT3G13950 AT5G55450 BG3 PBS3
GO:0010363 regulation of plant-type hypersensitive response	P	2.14e-16	43/633 (6.8%)	373/30320 (1.2%)	PAD3 RLP23 SERK4 AT1G51890 AT1G66880 WRKY38 GRX480 AT2G30550 CBP60G EDS5 AT1G74360 EDS16 CYP71A13 AT5G52760 PR5 EDS1 YLS9 MPK11 AT1G57630 PMZ RLP32 RING1 XBAT34 AT2G18690 CRK36 AT3G01830 AT3G47480 PAD4 LHT1 SAG21 AT4G39670 NUDT6 AT5G67340 DMR6 PR1 BGL2 FRK1 NIMIN1 ABCG40 AT3G13950 AT5G55450 BG3 PBS3
GO:0002682 regulation of immune system process	P	2.29e-16	46/633 (7.3%)	430/30320 (1.4%)	PAD3 RLP23 SERK4 AT1G51890 AT1G66880 WRKY38 AT4G03450 GRX480 AT2G30550 CBP60G EDS5 AT1G74360 EDS16 CYP71A13 AT5G52760 FMO1 PR5 EDS1 YLS9 MPK11 AT1G57630 ARCK1 PMZ RLP32 RING1 XBAT34 AT2G18690 CRK36 AT3G01830 AT3G47480 PAD4 LHT1 SAG21 AT4G39670 NUDT6 AT5G67340 DMR6 PR1 BGL2 FRK1 NIMIN1 ABCG40 AT3G13950 AT5G55450 BG3 PBS3
GO:0006612 protein targeting to membrane	P	3.23e-16	43/633 (6.8%)	377/30320 (1.2%)	PAD3 RLP23 SERK4 AT1G51890 AT1G66880 WRKY38 GRX480 AT2G30550 CBP60G EDS5 AT1G74360 EDS16 CYP71A13 AT5G52760 PR5 EDS1 YLS9 MPK11 AT1G57630 PMZ RLP32 RING1 XBAT34 AT2G18690 CRK36 AT3G01830 AT3G47480 PAD4 LHT1 SAG21 AT4G39670 NUDT6 AT5G67340 DMR6 PR1 BGL2 FRK1 NIMIN1 ABCG40 AT3G13950 AT5G55450 BG3 PBS3
GO:0080134 regulation of response to stress	P	3.5e-16	53/633 (8.4%)	577/30320 (1.9%)	PAD3 AT1G13340 RLP23 SERK4 AT1G51890 AT1G66880 WRKY38 AT4G03450 GRX480 AT2G30550 CBP60G EDS5 AT1G74360 AT1G19020 EDS16 LHT7 CYP71A13 AT5G52760 FMO1 PR5 AT4G08850 EDS1 YLS9 MPK11 AT1G57630 ARCK1 PMZ RLP32 RING1 XBAT34 AIG1 AT2G18690 BAP1 CRK36 AT3G01830 AT3G47480 PAD4 LHT1 SAG21 AT4G39670 NUDT6 AT5G67340 DMR6 PR1 BGL2 FRK1 NIMIN1 ABCG40 AT3G13950 CYP71B23 AT5G55450 BG3 PBS3
GO:0090150 establishment of protein localization to membrane	P	3.95e-16	43/633 (6.8%)	379/30320 (1.2%)	PAD3 RLP23 SERK4 AT1G51890 AT1G66880 WRKY38 GRX480 AT2G30550 CBP60G EDS5 AT1G74360 EDS16 CYP71A13 AT5G52760 PR5 EDS1 YLS9 MPK11 AT1G57630 PMZ RLP32 RING1 XBAT34 AT2G18690 CRK36 AT3G01830 AT3G47480 PAD4 LHT1 SAG21 AT4G39670 NUDT6 AT5G67340 DMR6 PR1 BGL2 FRK1 NIMIN1 ABCG40 AT3G13950 AT5G55450 BG3 PBS3
GO:0072657 protein localization to membrane	P	3.95e-16	43/633 (6.8%)	379/30320 (1.2%)	PAD3 RLP23 SERK4 AT1G51890 AT1G66880 WRKY38 GRX480 AT2G30550 CBP60G EDS5 AT1G74360 EDS16 CYP71A13 AT5G52760 PR5 EDS1 YLS9 MPK11 AT1G57630 PMZ RLP32 RING1 XBAT34 AT2G18690 CRK36 AT3G01830 AT3G47480 PAD4 LHT1 SAG21 AT4G39670 NUDT6 AT5G67340 DMR6 PR1 BGL2 FRK1 NIMIN1 ABCG40 AT3G13950 AT5G55450 BG3 PBS3
GO:1901615 organic hydroxy compound metabolic process	P	4.87e-16	61/633 (9.6%)	760/30320 (2.5%)	CRK14 PAD3 ROT3 AT1G13340 FH4 CSY1 WRKY46 AT1G66880 CYP714A1 WRKY38 CRK7 AT4G03450 AT2G30550 CBP60G EDS5 CRK37 AT4G10500 AT4G39830 EDS16 CPK29 CYP71A13 AT5G52760 AT3G48080 TAT3 PR5 EDS1 MPK11 AT1G57630 ARCK1 AT5G19340 AT5G17760 AT5G43910 LUP5 AT1G10340 XBAT34 AIG1 Hsp70-2 CRCK1 BIA1 CRK36 AT4G38560 CYP710A1 AT3G01830 AT3G47480 PAD4 AT4G39670 NUDT6 ATSAC1B AT5G67340 VSR6 DMR6 PR1 BGL2 FRK1 NIMIN1 …
GO:1901698 response to nitrogen compound	P	8.39e-16	62/633 (9.8%)	792/30320 (2.6%)	AT2G44380 AT1G26420 PAD3 AT1G19210 SERK4 AT1G52200 WRKY46 AT1G66880 WRKY38 PTR3 NAC036 AT3G22600 CEJ1 AT3G20010 CBP60G EDS5 AT2G42360 AT1G74360 AT1G19020 EDS16 CYP71A13 AT1G68620 AT5G52760 CRK13 PGSIP5 PR5 NAC061 EDS1 YLS9 PMZ LAC7 HCHIB RING1 XBAT34 WRKY35 CYP705A25 AT2G18690 BIA1 AT1G05340 BAP1 CRK36 AT3G01830 AT3G47480 PAD4 AT1G68340 IOS1 AT3G63380 GRXS13 AT4G39670 NUDT6 DMR6 PR1 AT1G51620 BGL…
GO:0080135 regulation of cellular response to stress	P	9.67e-16	43/633 (6.8%)	388/30320 (1.3%)	PAD3 RLP23 SERK4 AT1G51890 AT1G66880 WRKY38 GRX480 AT2G30550 CBP60G EDS5 AT1G74360 EDS16 CYP71A13 AT5G52760 PR5 EDS1 YLS9 MPK11 AT1G57630 PMZ RLP32 RING1 XBAT34 AT2G18690 CRK36 AT3G01830 AT3G47480 PAD4 LHT1 SAG21 AT4G39670 NUDT6 AT5G67340 DMR6 PR1 BGL2 FRK1 NIMIN1 ABCG40 AT3G13950 AT5G55450 BG3 PBS3
GO:0010941 regulation of cell death	P	9.73e-16	44/633 (7.0%)	407/30320 (1.3%)	PAD3 RLP23 SERK4 AT1G51890 AT1G66880 WRKY38 GRX480 AT2G30550 CEJ1 CBP60G EDS5 AT1G74360 EDS16 CYP71A13 AT5G52760 PR5 EDS1 YLS9 MPK11 AT1G57630 PMZ RLP32 RING1 XBAT34 AT2G18690 CRK36 AT3G01830 AT3G47480 PAD4 LHT1 SAG21 AT4G39670 NUDT6 AT5G67340 DMR6 PR1 BGL2 FRK1 NIMIN1 ABCG40 AT3G13950 AT5G55450 BG3 PBS3
GO:0072593 reactive oxygen species metabolic process	P	1.14e-15	42/633 (6.6%)	371/30320 (1.2%)	PAD3 CHIA RLP23 AT1G66880 WRKY38 AT4G03450 GRX480 AIRP1 CBP60G EDS5 AT1G74360 EDS16 CYP71A13 AT5G52760 PR5 EDS1 YLS9 MPK11 cwINV6 ARCK1 ARD3 RLP32 RING1 XBAT34 AT3G01830 AT3G47480 PAD4 MDHAR AT4G27450 NUDT6 DMR6 PR1 AT3G28510 BGL2 FRK1 NIMIN1 ABCG40 AT3G13950 AT5G15120 AT5G55450 BG3 PBS3
GO:0043067 regulation of programmed cell death	P	2.79e-15	43/633 (6.8%)	399/30320 (1.3%)	PAD3 RLP23 SERK4 AT1G51890 AT1G66880 WRKY38 GRX480 AT2G30550 CBP60G EDS5 AT1G74360 EDS16 CYP71A13 AT5G52760 PR5 EDS1 YLS9 MPK11 AT1G57630 PMZ RLP32 RING1 XBAT34 AT2G18690 CRK36 AT3G01830 AT3G47480 PAD4 LHT1 SAG21 AT4G39670 NUDT6 AT5G67340 DMR6 PR1 BGL2 FRK1 NIMIN1 ABCG40 AT3G13950 AT5G55450 BG3 PBS3
GO:0051716 cellular response to stimulus	P	4.87e-15	130/633 (20.5%)	2811/30320 (9.3%)	RLP20 SUB TIP4;1 AT5G38900 NAC042 AT1G78990 PAD3 AT1G13340 CHIA SRF4 PNP-A XTH24 RLP23 AT3G06630 SERK4 AT3G24240 AT1G51890 MYB50 AOX1D ATGLR1.2 AT1G66880 EMS1 NRT1.6 WRKY38 CRK7 AT5G10760 HSP17.6II AT4G03450 RLP34 DGK4 NAC036 GEA6 GRX480 AT2G30550 AT1G66830 CEJ1 RLP7 AT3G20010 AT4G00700 RLP56 AIRP1 CBP60G EDS5 AT1G65690 CRK37 MSH5 AT3G60540 ALD1 AT1G74360 AT1G19020 CEN2 EDS16 LHT7 CYP71A13 AT5G52…
GO:0033554 cellular response to stress	P	4e-14	85/633 (13.4%)	1475/30320 (4.9%)	AT5G38900 NAC042 PAD3 CHIA PNP-A RLP23 SERK4 AT1G51890 ATGLR1.2 AT1G66880 WRKY38 CRK7 AT5G10760 HSP17.6II GRX480 AT2G30550 AT4G00700 CBP60G EDS5 AT1G65690 CRK37 MSH5 AT3G60540 AT1G74360 AT1G19020 CEN2 EDS16 LHT7 CYP71A13 AT5G52760 CRK13 FMO1 PGSIP5 PR5 WRKY75 RLP41 AT4G08850 EDS1 YLS9 MPK11 AT1G57630 PMZ LAC7 BIP3 RLP32 UGT87A2 FLOT1 RING1 XBAT34 WRKY35 Hsp70-2 CYP705A25 AT2G18690 BIA1 CRK36 AT5G…
GO:0009719 response to endogenous stimulus	P	8.1e-14	98/633 (15.5%)	1879/30320 (6.2%)	PLP4 TIP4;1 AT5G38900 NAC042 AT1G78990 AT1G26420 PAD3 PHT3;2 AT1G19210 XTH24 RLP23 AT2G39540 SAUR36 SERK4 MYB50 AOX1D WRKY46 TPST AT1G66880 WRKY38 PTR3 NAC036 GEA6 GRX480 AT2G30550 CEJ1 DWA3 AIRP1 CBP60G EDS5 RSL4 UGT73B4 AT2G42360 AT1G74360 AT1G19020 EDS16 CYP71A13 AT1G68620 AT5G52760 CRK13 TAT3 AMY1 PR5 WRKY75 NAC076 TPS04 NAC061 EDS1 KMD2 YLS9 MPK11 MYB14 AT1G57630 ARCK1 PMZ MYB68 AT2G24400 RL…
GO:0048583 regulation of response to stimulus	P	2.13e-13	56/633 (8.8%)	740/30320 (2.4%)	PAD3 AT1G13340 RLP23 SERK4 AT1G51890 AT1G66880 WRKY38 AT4G03450 GRX480 AT2G30550 AIRP1 CBP60G EDS5 AT1G74360 AT1G19020 EDS16 LHT7 CYP71A13 AT5G52760 FMO1 PR5 WRKY75 AT4G08850 EDS1 KMD2 YLS9 MPK11 AT1G57630 ARCK1 PMZ RLP32 RING1 XBAT34 AIG1 AT2G18690 BAP1 CRK36 AT3G01830 AT3G47480 PAD4 LHT1 SAG21 AT4G39670 NUDT6 AT5G67340 DMR6 PR1 BGL2 FRK1 NIMIN1 ABCG40 AT3G13950 CYP71B23 AT5G55450 BG3 PBS3
GO:0042742 defense response to bacterium	P	3.3e-13	41/633 (6.5%)	413/30320 (1.4%)	PAD3 SDR3 AT1G51890 AT1G66880 WRKY38 AT4G03450 PTR3 GRX480 CEJ1 CBP60G EDS5 ALD1 AT1G74360 EDS16 CYP71A13 AT5G52760 CRK13 FMO1 CRK4 PR5 EDS1 YLS9 ARCK1 GSTF7 CER1 XBAT34 AT3G01830 AT3G47480 PAD4 NUDT6 HWI1 DMR6 PR1 BGL2 FRK1 NIMIN1 ABCG40 AT3G13950 AT5G55450 BG3 PBS3
GO:0070887 cellular response to chemical stimulus	P	3.96e-13	82/633 (13.0%)	1446/30320 (4.8%)	TIP4;1 AT1G78990 PAD3 AT1G13340 CHIA XTH24 RLP23 SERK4 AT1G51890 MYB50 AOX1D ATGLR1.2 AT1G66880 WRKY38 AT4G03450 GEA6 GRX480 AT2G30550 CEJ1 AT3G20010 AIRP1 CBP60G EDS5 ALD1 AT1G74360 AT1G19020 EDS16 LHT7 CYP71A13 AT5G52760 FMO1 TAT3 PR5 WRKY75 TPS04 EDS1 KMD2 YLS9 MPK11 cwINV6 AT1G57630 ARCK1 ARD3 PMZ RLP32 FLOT1 HCHIB RING1 XBAT34 AIG1 Hsp70-2 AT2G18690 BIA1 CRK36 CYP710A1 AT3G01830 AT3G47480 PA…
GO:0016053 organic acid biosynthetic process	P	1.96e-12	67/633 (10.6%)	1064/30320 (3.5%)	CRK14 NAC042 PAD3 AT1G13340 FH4 AT1G52200 WRKY46 AT1G66880 AT3G51660 WRKY38 CRK7 GA3OX4 AT4G03450 GRX480 AT2G30550 CBP60G EDS5 CRK37 AT4G10500 AT4G39830 EDS16 CPK29 CYP71A13 GulLO3 AT5G52760 AT3G48080 TAT3 PR5 TPS04 EDS1 MPK11 AT1G57630 ARCK1 AT5G17760 AT5G43910 AT1G10340 XBAT34 AIG1 Hsp70-2 CRCK1 AT2G18690 BAP1 CRK36 AT4G38560 AT3G01830 AT3G47480 PAD4 IOS1 MDHAR AT4G39670 NUDT6 AT5G67340 VSR6 DM…
GO:0046394 carboxylic acid biosynthetic process	P	1.96e-12	67/633 (10.6%)	1064/30320 (3.5%)	CRK14 NAC042 PAD3 AT1G13340 FH4 AT1G52200 WRKY46 AT1G66880 AT3G51660 WRKY38 CRK7 GA3OX4 AT4G03450 GRX480 AT2G30550 CBP60G EDS5 CRK37 AT4G10500 AT4G39830 EDS16 CPK29 CYP71A13 GulLO3 AT5G52760 AT3G48080 TAT3 PR5 TPS04 EDS1 MPK11 AT1G57630 ARCK1 AT5G17760 AT5G43910 AT1G10340 XBAT34 AIG1 Hsp70-2 CRCK1 AT2G18690 BAP1 CRK36 AT4G38560 AT3G01830 AT3G47480 PAD4 IOS1 MDHAR AT4G39670 NUDT6 AT5G67340 VSR6 DM…
GO:1902578 single-organism localization	P	3.08e-12	43/633 (6.8%)	483/30320 (1.6%)	PAD3 RLP23 SERK4 AT1G51890 AT1G66880 WRKY38 GRX480 AT2G30550 CBP60G EDS5 AT1G74360 EDS16 CYP71A13 AT5G52760 PR5 EDS1 YLS9 MPK11 AT1G57630 PMZ RLP32 RING1 XBAT34 AT2G18690 CRK36 AT3G01830 AT3G47480 PAD4 LHT1 SAG21 AT4G39670 NUDT6 AT5G67340 DMR6 PR1 BGL2 FRK1 NIMIN1 ABCG40 AT3G13950 AT5G55450 BG3 PBS3
GO:1902580 single-organism cellular localization	P	3.08e-12	43/633 (6.8%)	483/30320 (1.6%)	PAD3 RLP23 SERK4 AT1G51890 AT1G66880 WRKY38 GRX480 AT2G30550 CBP60G EDS5 AT1G74360 EDS16 CYP71A13 AT5G52760 PR5 EDS1 YLS9 MPK11 AT1G57630 PMZ RLP32 RING1 XBAT34 AT2G18690 CRK36 AT3G01830 AT3G47480 PAD4 LHT1 SAG21 AT4G39670 NUDT6 AT5G67340 DMR6 PR1 BGL2 FRK1 NIMIN1 ABCG40 AT3G13950 AT5G55450 BG3 PBS3
GO:0071310 cellular response to organic substance	P	7.33e-12	73/633 (11.5%)	1261/30320 (4.2%)	TIP4;1 AT1G78990 PAD3 AT1G13340 XTH24 RLP23 SERK4 AT1G51890 MYB50 AOX1D AT1G66880 WRKY38 AT4G03450 GEA6 GRX480 AT2G30550 CEJ1 AT3G20010 AIRP1 CBP60G EDS5 ALD1 AT1G74360 AT1G19020 EDS16 LHT7 CYP71A13 AT5G52760 TAT3 PR5 TPS04 EDS1 KMD2 YLS9 MPK11 cwINV6 AT1G57630 ARCK1 ARD3 PMZ RLP32 HCHIB RING1 XBAT34 AIG1 Hsp70-2 AT2G18690 BIA1 CRK36 AT3G01830 AT3G47480 PAD4 AT3G63380 AT1G06620 MDHAR LHT1 SAG21 A…
GO:0071702 organic substance transport	P	2.41e-11	86/633 (13.6%)	1678/30320 (5.5%)	RH1 PAD3 UGT73D1 RLP23 CHX17 SERK4 AT1G52200 AT1G14780 AT1G51890 ATGLR1.2 AT1G66880 WRKY38 AT3G01760 AT1G36150 PTR3 AT3G22600 GRX480 AT3G51760 AT2G30550 AT4G05140 AT1G15590 AMT1;4 AT5G38170 CBP60G EDS5 AT1G65690 AT3G18250 AT3G60540 AT2G42360 AT1G74360 EDS16 LHT7 CYP71A13 AT5G52760 CRK13 PR5 GLR2.5 GDU7 AT4G08850 EDS1 YLS9 MPK11 AT1G57630 PMZ LTP2 RLP32 MYB76 PUM24 RING1 XBAT34 AT4G39756 AT2G18690…
GO:0061024 membrane organization	P	6.48e-11	45/633 (7.1%)	573/30320 (1.9%)	PAD3 RLP23 SERK4 AT1G51890 AT1G66880 WRKY38 GRX480 AT2G30550 CBP60G EDS5 AT1G74360 EDS16 CYP71A13 AT5G52760 PR5 EDS1 YLS9 MPK11 AT1G57630 PMZ LTP2 RLP32 FLOT1 RING1 XBAT34 AT2G18690 CRK36 AT3G01830 AT3G47480 PAD4 LHT1 SAG21 AT4G39670 NUDT6 AT5G67340 DMR6 PR1 BGL2 FRK1 NIMIN1 ABCG40 AT3G13950 AT5G55450 BG3 PBS3
GO:0032787 monocarboxylic acid metabolic process	P	7.37e-11	68/633 (10.7%)	1176/30320 (3.9%)	CRK14 PAD3 ABS2 AT1G13340 FH4 CSY1 AT1G52200 WRKY46 AT1G66880 AT3G51660 WRKY38 CRK7 AT4G03450 GRX480 AT2G30550 CBP60G EDS5 CRK37 AT4G10500 AT4G39830 EDS16 CPK29 CYP71A13 AT5G52760 AT3G48080 TAT3 PR5 TPS04 EDS1 MPK11 AT1G57630 ARCK1 AT5G17760 AT5G43910 AT1G10340 XBAT34 AIG1 GA2OX2 Hsp70-2 CRCK1 AT2G18690 BAP1 CRK36 AT4G38560 AT3G01830 AT3G47480 GSTU8 PAD4 IOS1 MDHAR GSTU11 AT4G39670 NUDT6 AT5G6734…
GO:0043900 regulation of multi-organism process	P	8.13e-11	23/633 (3.6%)	145/30320 (0.5%)	PAD3 CPK24 AT1G66880 WRKY38 CBP60G EDS5 EDS16 CYP71A13 AT5G52760 PR5 EDS1 PAD4 MDHAR NUDT6 DMR6 PR1 BGL2 FRK1 NIMIN1 ABCG40 AT5G55450 BG3 PBS3
GO:0016310 phosphorylation	P	8.88e-11	51/633 (8.1%)	724/30320 (2.4%)	PAD3 SRF4 RLP23 AT3G06630 SERK4 AT3G24240 CPK24 AT1G66880 WRKY38 AT4G00960 AT5G10760 AT4G03450 NAC036 GRX480 AT1G66830 CBP60G EDS5 AT1G74360 EDS16 CPK29 CYP71A13 AT5G52760 PR5 EDS1 YLS9 MPK11 AT1G57630 ARCK1 RLP32 RING1 XBAT34 CRK36 AT3G01830 AT3G47480 PAD4 SAG21 AP4.3A AT5G63930 NUDT6 AT5G67340 DMR6 PR1 BGL2 FRK1 NIMIN1 ABCG40 AT3G13950 CPK15 AT5G55450 BG3 PBS3
GO:0044802 single-organism membrane organization	P	2.29e-10	44/633 (7.0%)	570/30320 (1.9%)	PAD3 RLP23 SERK4 AT1G51890 AT1G66880 WRKY38 GRX480 AT2G30550 CBP60G EDS5 AT1G74360 EDS16 CYP71A13 AT5G52760 PR5 EDS1 YLS9 MPK11 AT1G57630 PMZ LTP2 RLP32 RING1 XBAT34 AT2G18690 CRK36 AT3G01830 AT3G47480 PAD4 LHT1 SAG21 AT4G39670 NUDT6 AT5G67340 DMR6 PR1 BGL2 FRK1 NIMIN1 ABCG40 AT3G13950 AT5G55450 BG3 PBS3
GO:0009755 hormone-mediated signaling pathway	P	2.49e-10	53/633 (8.4%)	795/30320 (2.6%)	TIP4;1 AT1G78990 PAD3 XTH24 RLP23 SERK4 MYB50 AOX1D AT1G66880 WRKY38 GRX480 AT2G30550 CEJ1 AIRP1 CBP60G EDS5 AT1G74360 EDS16 CYP71A13 AT5G52760 TAT3 PR5 TPS04 EDS1 KMD2 YLS9 MPK11 AT1G57630 PMZ RLP32 HCHIB RING1 XBAT34 BIA1 CRK36 AT3G01830 AT3G47480 PAD4 AT1G06620 MDHAR SAG21 AT4G39670 NUDT6 AT5G67340 DMR6 PR1 BGL2 FRK1 NIMIN1 ABCG40 AT5G55450 BG3 PBS3
GO:0043069 negative regulation of programmed cell death	P	2.83e-10	24/633 (3.8%)	169/30320 (0.6%)	SERK4 AT1G51890 WRKY38 GRX480 CBP60G AT1G74360 EDS16 AT5G52760 PR5 EDS1 YLS9 MPK11 XBAT34 AT2G18690 CRK36 AT3G47480 PAD4 LHT1 SAG21 AT5G67340 BGL2 ABCG40 AT3G13950 PBS3
GO:0009725 response to hormone	P	3.01e-10	83/633 (13.1%)	1662/30320 (5.5%)	PLP4 TIP4;1 AT5G38900 NAC042 AT1G78990 PAD3 PHT3;2 XTH24 RLP23 AT2G39540 SAUR36 SERK4 MYB50 AOX1D TPST AT1G66880 WRKY38 PTR3 GEA6 GRX480 AT2G30550 CEJ1 DWA3 AIRP1 CBP60G EDS5 RSL4 UGT73B4 AT1G74360 EDS16 CYP71A13 AT5G52760 TAT3 AMY1 PR5 WRKY75 NAC076 TPS04 EDS1 KMD2 YLS9 MPK11 MYB14 AT1G57630 ARCK1 PMZ MYB68 AT2G24400 RLP32 MYB78 MYB76 HCHIB RING1 XBAT34 GA2OX2 CRCK1 BIA1 BAP1 CRK36 AT3G01830 AT3…
GO:0060548 negative regulation of cell death	P	4.79e-10	24/633 (3.8%)	173/30320 (0.6%)	SERK4 AT1G51890 WRKY38 GRX480 CBP60G AT1G74360 EDS16 AT5G52760 PR5 EDS1 YLS9 MPK11 XBAT34 AT2G18690 CRK36 AT3G47480 PAD4 LHT1 SAG21 AT5G67340 BGL2 ABCG40 AT3G13950 PBS3
GO:0032870 cellular response to hormone stimulus	P	1.61e-09	53/633 (8.4%)	834/30320 (2.8%)	TIP4;1 AT1G78990 PAD3 XTH24 RLP23 SERK4 MYB50 AOX1D AT1G66880 WRKY38 GRX480 AT2G30550 CEJ1 AIRP1 CBP60G EDS5 AT1G74360 EDS16 CYP71A13 AT5G52760 TAT3 PR5 TPS04 EDS1 KMD2 YLS9 MPK11 AT1G57630 PMZ RLP32 HCHIB RING1 XBAT34 BIA1 CRK36 AT3G01830 AT3G47480 PAD4 AT1G06620 MDHAR SAG21 AT4G39670 NUDT6 AT5G67340 DMR6 PR1 BGL2 FRK1 NIMIN1 ABCG40 AT5G55450 BG3 PBS3
GO:0071495 cellular response to endogenous stimulus	P	2.03e-09	53/633 (8.4%)	839/30320 (2.8%)	TIP4;1 AT1G78990 PAD3 XTH24 RLP23 SERK4 MYB50 AOX1D AT1G66880 WRKY38 GRX480 AT2G30550 CEJ1 AIRP1 CBP60G EDS5 AT1G74360 EDS16 CYP71A13 AT5G52760 TAT3 PR5 TPS04 EDS1 KMD2 YLS9 MPK11 AT1G57630 PMZ RLP32 HCHIB RING1 XBAT34 BIA1 CRK36 AT3G01830 AT3G47480 PAD4 AT1G06620 MDHAR SAG21 AT4G39670 NUDT6 AT5G67340 DMR6 PR1 BGL2 FRK1 NIMIN1 ABCG40 AT5G55450 BG3 PBS3
GO:0044283 small molecule biosynthetic process	P	2.3e-09	72/633 (11.4%)	1386/30320 (4.6%)	CRK14 NAC042 PAD3 ROT3 AT1G13340 FH4 AT1G52200 WRKY46 AT1G66880 AT3G51660 CYP714A1 WRKY38 CRK7 GA3OX4 AT4G03450 GRX480 AT2G30550 CBP60G EDS5 CRK37 AT4G10500 AT4G39830 EDS16 CPK29 CYP71A13 GulLO3 AT5G52760 AT3G48080 TAT3 PR5 TPS04 EDS1 MPK11 AT1G57630 ARCK1 AT5G19340 AT5G17760 AT5G43910 LUP5 AT1G10340 XBAT34 AIG1 Hsp70-2 CRCK1 AT2G18690 BAP1 CRK36 AT4G38560 CYP710A1 AT3G01830 AT3G47480 PAD4 IOS1 M…
GO:0002237 response to molecule of bacterial origin	P	8.65e-09	18/633 (2.8%)	103/30320 (0.3%)	CRK14 SERK4 AT3G24240 EMS1 AT4G03450 RLP7 CBP60G AT5G52760 CRK13 AT1G57630 ARCK1 AT1G10340 XBAT34 AT3G47480 AT5G63930 AT3G13950 CYP71B23 PBS3
GO:0045730 respiratory burst	P	1.84e-08	19/633 (3.0%)	122/30320 (0.4%)	AT1G26420 CEJ1 AT2G42360 AT1G74360 EDS16 CRK13 PR5 EDS1 YLS9 XBAT34 AT3G01830 AT3G47480 PAD4 IOS1 AT3G63380 AT4G39670 AT1G51620 BGL2 PBS3
GO:0002679 respiratory burst involved in defense response	P	1.84e-08	19/633 (3.0%)	122/30320 (0.4%)	AT1G26420 CEJ1 AT2G42360 AT1G74360 EDS16 CRK13 PR5 EDS1 YLS9 XBAT34 AT3G01830 AT3G47480 PAD4 IOS1 AT3G63380 AT4G39670 AT1G51620 BGL2 PBS3
GO:0044765 single-organism transport	P	6.03e-08	108/633 (17.1%)	2697/30320 (8.9%)	AT2G44380 RH1 AT3G22910 PAD3 RABH1a UGT73D1 CAX3 RLP23 AT3G06630 CHX17 SERK4 AT3G24240 AT1G52200 AT1G14780 CPK24 AT1G51890 ATGLR1.2 AT1G66880 NRT1.6 WRKY38 AT3G01760 AT1G36150 PTR3 AT3G22600 GRX480 AT3G51760 AT2G30550 AT4G05140 AT1G15590 AMT1;4 AT5G38170 CBP60G EDS5 AT1G65690 AT3G53940 GLP9 AT3G18250 AT2G42360 AT1G74360 EDS16 LHT7 CYP71A13 AT5G52760 CRK13 PGSIP5 PR5 GLR2.5 GDU7 AT4G08850 EDS1 YLS…
GO:0006810 transport	P	1.15e-07	116/633 (18.3%)	3014/30320 (9.9%)	AT2G44380 TIP4;1 RH1 AT3G22910 PAD3 RABH1a PHT3;2 UGT73D1 CAX3 RLP23 AT3G06630 CHX17 SERK4 AT3G24240 AT1G52200 AT1G14780 CPK24 AT1G51890 ATGLR1.2 AT1G66880 NRT1.6 WRKY38 AT3G01760 AT1G36150 PTR3 AT3G22600 GRX480 AT3G51760 AT2G30550 AT4G05140 AT1G15590 AMT1;4 AT5G38170 CBP60G EDS5 AT1G65690 AT3G53940 GLP9 AT3G18250 AT3G60540 AT2G42360 AT1G74360 EDS16 LHT7 CYP71A13 AT5G52760 CRK13 PGSIP5 PR5 GLR2.5…
GO:0051179 localization	P	1.87e-07	123/633 (19.4%)	3295/30320 (10.9%)	AT2G44380 TIP4;1 RH1 AT3G22910 PAD3 RABH1a PHT3;2 UGT73D1 CAX3 RLP23 AT3G06630 CHX17 SERK4 AT3G24240 AT1G52200 AT1G14780 CPK24 AT1G51890 ATGLR1.2 AT1G66880 NRT1.6 WRKY38 AT3G01760 AT1G36150 PTR3 AT3G22600 XIC GEA6 GRX480 AT3G51760 AT2G30550 AT4G05140 AT1G15590 AMT1;4 AT5G38170 CBP60G EDS5 AT1G65690 AT3G53940 GLP9 AT3G18250 AT3G60540 AT2G42360 PEL3 AT1G74360 CEN2 EDS16 LHT7 CYP71A13 AT5G52760 CRK1…
GO:0051234 establishment of localization	P	5.32e-07	116/633 (18.3%)	3091/30320 (10.2%)	AT2G44380 TIP4;1 RH1 AT3G22910 PAD3 RABH1a PHT3;2 UGT73D1 CAX3 RLP23 AT3G06630 CHX17 SERK4 AT3G24240 AT1G52200 AT1G14780 CPK24 AT1G51890 ATGLR1.2 AT1G66880 NRT1.6 WRKY38 AT3G01760 AT1G36150 PTR3 AT3G22600 GRX480 AT3G51760 AT2G30550 AT4G05140 AT1G15590 AMT1;4 AT5G38170 CBP60G EDS5 AT1G65690 AT3G53940 GLP9 AT3G18250 AT3G60540 AT2G42360 AT1G74360 EDS16 LHT7 CYP71A13 AT5G52760 CRK13 PGSIP5 PR5 GLR2.5…
GO:0050794 regulation of cellular process	P	1.14e-06	142/633 (22.4%)	4116/30320 (13.6%)	RLP20 SUB TIP4;1 WRKY74 AT1G78990 PAD3 ABS2 CPSF30 AT1G13340 SRF4 AT1G19210 CSY1 AT3G17280 XTH24 RLP23 AT3G06630 SERK4 AT3G24240 NCRK CPK24 AT1G51890 MYB50 AOX1D WRKY46 TPST AT1G66880 EMS1 WRKY38 RKD5 AT5G10760 AT4G03450 RLP34 DGK4 NAC036 MEE27 GEA6 GRX480 AT2G30550 AT3G25990 BBM AT1G66830 AT5G66940 MYB118 CEJ1 MYB3R2 RLP7 AT3G20010 AT5G38170 RLP56 AIRP1 CBP60G EDS5 SOM RSL4 AT4G38340 MSH5 AT1G43…
GO:0006605 protein targeting	P	1.82e-06	49/633 (7.7%)	892/30320 (2.9%)	RH1 PAD3 RLP23 CHX17 SERK4 AT1G51890 AT1G66880 WRKY38 GRX480 AT2G30550 CBP60G EDS5 AT1G74360 EDS16 CYP71A13 AT5G52760 PR5 EDS1 YLS9 MPK11 AT1G57630 PMZ RLP32 PUM24 RING1 XBAT34 AT2G18690 CRK36 AT3G01830 AT3G47480 PAD4 LHT1 SAG21 AT4G39670 NUDT6 AT5G67340 VSR6 DMR6 PR1 BGL2 FRK1 AT1G74870 NIMIN1 ABCG40 AT3G13950 AT1G15480 AT5G55450 BG3 PBS3
GO:0009581 detection of external stimulus	P	2.94e-06	11/633 (1.7%)	45/30320 (0.1%)	AT4G03450 AT1G74360 AT5G52760 MPK11 ARCK1 AT1G10340 XBAT34 AT3G47480 PAD4 SBT3.3 PBS3
GO:0015031 protein transport	P	3.76e-06	52/633 (8.2%)	1001/30320 (3.3%)	RH1 PAD3 RLP23 CHX17 SERK4 AT1G51890 AT1G66880 WRKY38 GRX480 AT2G30550 CBP60G EDS5 AT3G60540 AT1G74360 EDS16 CYP71A13 AT5G52760 PR5 EDS1 YLS9 MPK11 AT1G57630 PMZ RLP32 PUM24 RING1 XBAT34 AT2G18690 CRK36 AT3G01830 AT3G47480 PAD4 LHT1 SAG21 AT4G39670 NUDT6 AT5G67340 VSR6 DMR6 PR1 AT3G10780 BGL2 FRK1 AT1G74870 NIMIN1 ABCG40 AT3G13950 TIM17-1 AT1G15480 AT5G55450 BG3 PBS3
GO:0045184 establishment of protein localization	P	3.76e-06	52/633 (8.2%)	1001/30320 (3.3%)	RH1 PAD3 RLP23 CHX17 SERK4 AT1G51890 AT1G66880 WRKY38 GRX480 AT2G30550 CBP60G EDS5 AT3G60540 AT1G74360 EDS16 CYP71A13 AT5G52760 PR5 EDS1 YLS9 MPK11 AT1G57630 PMZ RLP32 PUM24 RING1 XBAT34 AT2G18690 CRK36 AT3G01830 AT3G47480 PAD4 LHT1 SAG21 AT4G39670 NUDT6 AT5G67340 VSR6 DMR6 PR1 AT3G10780 BGL2 FRK1 AT1G74870 NIMIN1 ABCG40 AT3G13950 TIM17-1 AT1G15480 AT5G55450 BG3 PBS3
GO:0033036 macromolecule localization	P	4.74e-06	63/633 (10.0%)	1350/30320 (4.5%)	RH1 PAD3 RLP23 CHX17 SERK4 AT1G51890 AT1G66880 WRKY38 AT1G36150 AT3G22600 GEA6 GRX480 AT2G30550 AT5G38170 CBP60G EDS5 AT3G60540 AT1G74360 EDS16 CYP71A13 AT5G52760 PR5 EDS1 YLS9 MPK11 AT1G57630 PMZ LTP2 RLP32 PUM24 RING1 XBAT34 AT3G18570 AT4G39756 AT2G18690 CRK36 AT3G01830 AT3G47480 PAD4 AT3G53980 LHT1 SAG21 AT4G39670 NUDT6 AT5G67340 VSR6 DMR6 PR1 AT3G10780 BGL2 FRK1 AT2G32140 AT1G74870 NIMIN1 ABC…
GO:0006820 anion transport	P	6.17e-06	37/633 (5.8%)	587/30320 (1.9%)	AT2G44380 UGT73D1 AT3G24240 AT1G52200 AT1G14780 ATGLR1.2 NRT1.6 AT3G01760 AT3G22600 AMT1;4 AT1G65690 AT3G18250 AT2G42360 LHT7 CRK13 PGSIP5 GLR2.5 GDU7 AT1G57630 LAC7 LTP2 HCHIB WRKY35 CYP705A25 BIA1 NAC047 IOS1 LHT1 GRXS13 AT2G18590 AT5G67340 AT1G51620 FRK1 GAD ABCG40 AT5G58620 CML41
GO:0006886 intracellular protein transport	P	6.46e-06	50/633 (7.9%)	957/30320 (3.2%)	RH1 PAD3 RLP23 CHX17 SERK4 AT1G51890 AT1G66880 WRKY38 GRX480 AT2G30550 CBP60G EDS5 AT1G74360 EDS16 CYP71A13 AT5G52760 PR5 EDS1 YLS9 MPK11 AT1G57630 PMZ RLP32 PUM24 RING1 XBAT34 AT2G18690 CRK36 AT3G01830 AT3G47480 PAD4 LHT1 SAG21 AT4G39670 NUDT6 AT5G67340 VSR6 DMR6 PR1 AT3G10780 BGL2 FRK1 AT1G74870 NIMIN1 ABCG40 AT3G13950 AT1G15480 AT5G55450 BG3 PBS3
GO:0071705 nitrogen compound transport	P	6.82e-06	44/633 (7.0%)	783/30320 (2.6%)	AT2G44380 RH1 UGT73D1 AT1G52200 AT1G14780 ATGLR1.2 NRT1.6 AT3G01760 PTR3 AT3G22600 AT3G51760 AT4G05140 AT1G15590 AMT1;4 AT1G65690 AT3G18250 AT2G42360 LHT7 CRK13 PGSIP5 GLR2.5 GDU7 AT4G08850 AT1G57630 LAC7 MYB76 PUM24 HCHIB WRKY35 CYP705A25 BIA1 NAC047 IOS1 LHT1 GRXS13 AT2G18590 GONST5 AT5G67340 AT1G51620 FRK1 GAD AT5G58620 CML41 AT3G49480
GO:0065007 biological regulation	P	1.17e-05	171/633 (27.0%)	5427/30320 (17.9%)	RLP20 SUB TIP4;1 WRKY74 AT3G22910 NAC042 AT1G78990 PAD3 ABS2 CPSF30 ROT3 AT1G13340 SRF4 AT1G19210 CSY1 AT3G17280 CAX3 XTH24 RLP23 AT3G06630 CHX17 SAUR36 SERK4 AT3G24240 NCRK AT1G52200 CPK24 AT1G51890 MYB50 AOX1D ATGLR1.2 WRKY46 TPST AT1G66880 AT3G51660 CYP714A1 EMS1 WRKY38 RKD5 AT5G10760 AT4G03450 RLP34 DGK4 AT2G33640 NAC036 MEE27 GEA6 GRX480 AT2G30550 AT3G25990 BBM AT1G66830 AT5G66940 MYB118 CEJ…
GO:0034613 cellular protein localization	P	1.27e-05	50/633 (7.9%)	977/30320 (3.2%)	RH1 PAD3 RLP23 CHX17 SERK4 AT1G51890 AT1G66880 WRKY38 GRX480 AT2G30550 CBP60G EDS5 AT1G74360 EDS16 CYP71A13 AT5G52760 PR5 EDS1 YLS9 MPK11 AT1G57630 PMZ RLP32 PUM24 RING1 XBAT34 AT2G18690 CRK36 AT3G01830 AT3G47480 PAD4 LHT1 SAG21 AT4G39670 NUDT6 AT5G67340 VSR6 DMR6 PR1 AT3G10780 BGL2 FRK1 AT1G74870 NIMIN1 ABCG40 AT3G13950 AT1G15480 AT5G55450 BG3 PBS3
GO:0008104 protein localization	P	2.38e-05	52/633 (8.2%)	1058/30320 (3.5%)	RH1 PAD3 RLP23 CHX17 SERK4 AT1G51890 AT1G66880 WRKY38 GRX480 AT2G30550 CBP60G EDS5 AT3G60540 AT1G74360 EDS16 CYP71A13 AT5G52760 PR5 EDS1 YLS9 MPK11 AT1G57630 PMZ RLP32 PUM24 RING1 XBAT34 AT2G18690 CRK36 AT3G01830 AT3G47480 PAD4 LHT1 SAG21 AT4G39670 NUDT6 AT5G67340 VSR6 DMR6 PR1 AT3G10780 BGL2 FRK1 AT1G74870 NIMIN1 ABCG40 AT3G13950 TIM17-1 AT1G15480 AT5G55450 BG3 PBS3
GO:0070727 cellular macromolecule localization	P	3.77e-05	50/633 (7.9%)	1011/30320 (3.3%)	RH1 PAD3 RLP23 CHX17 SERK4 AT1G51890 AT1G66880 WRKY38 GRX480 AT2G30550 CBP60G EDS5 AT1G74360 EDS16 CYP71A13 AT5G52760 PR5 EDS1 YLS9 MPK11 AT1G57630 PMZ RLP32 PUM24 RING1 XBAT34 AT2G18690 CRK36 AT3G01830 AT3G47480 PAD4 LHT1 SAG21 AT4G39670 NUDT6 AT5G67340 VSR6 DMR6 PR1 AT3G10780 BGL2 FRK1 AT1G74870 NIMIN1 ABCG40 AT3G13950 AT1G15480 AT5G55450 BG3 PBS3
GO:0001666 response to hypoxia	P	4.03e-05	14/633 (2.2%)	100/30320 (0.3%)	CBP60G FMO1 EDS1 cwINV6 AT1G57630 ARD3 FLOT1 PAD4 AT4G27450 DMR6 AT3G28510 NIMIN1 AT5G15120 PBS3
GO:0019752 carboxylic acid metabolic process	P	5.39e-05	73/633 (11.5%)	1779/30320 (5.9%)	CRK14 NAC042 PAD3 ABS2 AT1G13340 FH4 CSY1 AT1G52200 WRKY46 AT1G66880 AT3G51660 WRKY38 CRK7 GA3OX4 AT4G03450 GRX480 AT2G30550 CBP60G EDS5 CRK37 AT4G10500 AT4G39830 EDS16 CPK29 CYP71A13 GulLO3 AT5G52760 AT3G48080 TAT3 PR5 TPS04 EDS1 MPK11 AT1G57630 ARCK1 AT5G17760 AT5G43910 AT1G10340 XBAT34 AIG1 GA2OX2 Hsp70-2 CRCK1 AT2G18690 BAP1 CRK36 AT4G38560 AT3G01830 AT3G47480 GSTU8 PAD4 IOS1 MDHAR GSTU11 AT4…
GO:0036293 response to decreased oxygen levels	P	5.92e-05	14/633 (2.2%)	103/30320 (0.3%)	CBP60G FMO1 EDS1 cwINV6 AT1G57630 ARD3 FLOT1 PAD4 AT4G27450 DMR6 AT3G28510 NIMIN1 AT5G15120 PBS3
GO:0070482 response to oxygen levels	P	6.71e-05	14/633 (2.2%)	104/30320 (0.3%)	CBP60G FMO1 EDS1 cwINV6 AT1G57630 ARD3 FLOT1 PAD4 AT4G27450 DMR6 AT3G28510 NIMIN1 AT5G15120 PBS3
GO:0043436 oxoacid metabolic process	P	7.37e-05	73/633 (11.5%)	1793/30320 (5.9%)	CRK14 NAC042 PAD3 ABS2 AT1G13340 FH4 CSY1 AT1G52200 WRKY46 AT1G66880 AT3G51660 WRKY38 CRK7 GA3OX4 AT4G03450 GRX480 AT2G30550 CBP60G EDS5 CRK37 AT4G10500 AT4G39830 EDS16 CPK29 CYP71A13 GulLO3 AT5G52760 AT3G48080 TAT3 PR5 TPS04 EDS1 MPK11 AT1G57630 ARCK1 AT5G17760 AT5G43910 AT1G10340 XBAT34 AIG1 GA2OX2 Hsp70-2 CRCK1 AT2G18690 BAP1 CRK36 AT4G38560 AT3G01830 AT3G47480 GSTU8 PAD4 IOS1 MDHAR GSTU11 AT4…
GO:0006082 organic acid metabolic process	P	7.54e-05	73/633 (11.5%)	1794/30320 (5.9%)	CRK14 NAC042 PAD3 ABS2 AT1G13340 FH4 CSY1 AT1G52200 WRKY46 AT1G66880 AT3G51660 WRKY38 CRK7 GA3OX4 AT4G03450 GRX480 AT2G30550 CBP60G EDS5 CRK37 AT4G10500 AT4G39830 EDS16 CPK29 CYP71A13 GulLO3 AT5G52760 AT3G48080 TAT3 PR5 TPS04 EDS1 MPK11 AT1G57630 ARCK1 AT5G17760 AT5G43910 AT1G10340 XBAT34 AIG1 GA2OX2 Hsp70-2 CRCK1 AT2G18690 BAP1 CRK36 AT4G38560 AT3G01830 AT3G47480 GSTU8 PAD4 IOS1 MDHAR GSTU11 AT4…
GO:0015711 organic anion transport	P	0.000232	23/633 (3.6%)	303/30320 (1.0%)	UGT73D1 AT1G52200 AT1G14780 ATGLR1.2 AT3G01760 AT1G65690 AT3G18250 AT2G42360 LHT7 CRK13 GLR2.5 GDU7 AT1G57630 LTP2 NAC047 IOS1 LHT1 AT5G67340 AT1G51620 FRK1 ABCG40 AT5G58620 CML41
GO:0009415 response to water	P	0.000237	28/633 (4.4%)	428/30320 (1.4%)	PAD3 CHIA MYB50 ATGLR1.2 GRX480 AT2G30550 CEJ1 AIRP1 TAT3 WRKY75 TPS04 MPK11 AT4G38410 ARCK1 PMZ LTP2 MYB76 CER1 CRK36 CYP710A1 SBT3.5 AT1G06620 MDHAR SAG21 GSTU11 AT5G67340 PR1 ABCG40
GO:0050789 regulation of biological process	P	0.000355	152/633 (24.0%)	4910/30320 (16.2%)	RLP20 SUB TIP4;1 WRKY74 NAC042 AT1G78990 PAD3 ABS2 CPSF30 AT1G13340 SRF4 AT1G19210 CSY1 AT3G17280 XTH24 RLP23 AT3G06630 SAUR36 SERK4 AT3G24240 NCRK CPK24 AT1G51890 MYB50 AOX1D WRKY46 TPST AT1G66880 EMS1 WRKY38 RKD5 AT5G10760 AT4G03450 RLP34 DGK4 AT2G33640 NAC036 MEE27 GEA6 GRX480 AT2G30550 AT3G25990 BBM AT1G66830 AT5G66940 MYB118 CEJ1 MYB3R2 RLP7 AT3G20010 AT5G38170 RLP56 AIRP1 CBP60G LSH3 AT1G03…
GO:0015849 organic acid transport	P	0.000367	22/633 (3.5%)	287/30320 (0.9%)	UGT73D1 AT1G52200 AT1G14780 ATGLR1.2 AT3G01760 AT1G65690 AT3G18250 AT2G42360 LHT7 CRK13 GLR2.5 GDU7 AT1G57630 NAC047 IOS1 LHT1 AT5G67340 AT1G51620 FRK1 ABCG40 AT5G58620 CML41
GO:0046942 carboxylic acid transport	P	0.000367	22/633 (3.5%)	287/30320 (0.9%)	UGT73D1 AT1G52200 AT1G14780 ATGLR1.2 AT3G01760 AT1G65690 AT3G18250 AT2G42360 LHT7 CRK13 GLR2.5 GDU7 AT1G57630 NAC047 IOS1 LHT1 AT5G67340 AT1G51620 FRK1 ABCG40 AT5G58620 CML41
GO:0006865 amino acid transport	P	0.000374	21/633 (3.3%)	264/30320 (0.9%)	UGT73D1 AT1G52200 AT1G14780 ATGLR1.2 AT3G01760 AT1G65690 AT3G18250 AT2G42360 LHT7 CRK13 GLR2.5 GDU7 AT1G57630 NAC047 IOS1 LHT1 AT5G67340 AT1G51620 FRK1 AT5G58620 CML41
GO:0019438 aromatic compound biosynthetic process	P	0.000378	105/633 (16.6%)	3051/30320 (10.1%)	CRK14 WRKY74 NAC042 PAD3 ABS2 AT1G13340 FH4 AT1G19210 CSY1 RLP23 AT1G52200 MYB50 WRKY46 AT1G66880 AT3G51660 WRKY38 CRK7 RKD5 AT4G03450 MEE27 AT3G49080 GRX480 AT2G30550 AT3G25990 BBM AT5G66940 MYB118 CEJ1 MYB3R2 AT3G20010 AT5G38170 CBP60G EDS5 SOM CRK37 AT4G10500 RSL4 AT4G38340 AT1G43770 AT3G53940 AT4G39830 ASG4 EDS16 CPK29 CYP71A13 CDF2 AT5G52760 AT3G48080 TAT3 PR5 WRKY75 NAC076 NAC061 EDS1 MPK11…
GO:0048519 negative regulation of biological process	P	0.000421	56/633 (8.8%)	1290/30320 (4.3%)	NAC042 PAD3 ABS2 AT1G13340 RLP23 SERK4 AT1G51890 TPST AT1G66880 WRKY38 AT4G03450 GRX480 AT2G30550 AT3G20010 CBP60G EDS5 SOM AT1G74360 AT1G19020 EDS16 LHT7 CYP71A13 AT5G52760 PR5 EDS1 KMD2 YLS9 MPK11 AT1G57630 ARCK1 RLP32 RING1 XBAT34 AIG1 AT2G18690 BAP1 CRK36 AT3G01830 AT3G47480 PAD4 CCS52A2 LHT1 SAG21 AT4G39670 NUDT6 AT5G67340 DMR6 PR1 BGL2 FRK1 NIMIN1 ABCG40 AT3G13950 AT5G55450 BG3 PBS3
GO:0009414 response to water deprivation	P	0.000589	27/633 (4.3%)	421/30320 (1.4%)	PAD3 CHIA MYB50 ATGLR1.2 GRX480 AT2G30550 CEJ1 AIRP1 TAT3 WRKY75 TPS04 MPK11 ARCK1 PMZ LTP2 MYB76 CER1 CRK36 CYP710A1 SBT3.5 AT1G06620 MDHAR SAG21 GSTU11 AT5G67340 PR1 ABCG40
GO:1902582 single-organism intracellular transport	P	0.000721	52/633 (8.2%)	1179/30320 (3.9%)	RH1 PAD3 RABH1a RLP23 CHX17 SERK4 AT1G51890 AT1G66880 WRKY38 GRX480 AT2G30550 CBP60G EDS5 AT3G53940 AT1G74360 EDS16 CYP71A13 AT5G52760 PR5 EDS1 YLS9 MPK11 AT1G57630 PMZ RLP32 PUM24 RING1 XBAT34 AT2G18690 CRK36 AT3G01830 AT3G47480 PAD4 LHT1 SAG21 AT4G39670 NUDT6 AT5G67340 VSR6 DMR6 PR1 BGL2 FRK1 AT1G74870 NIMIN1 ABCG40 AT3G13950 AT5G58620 AT1G15480 AT5G55450 BG3 PBS3
GO:1901362 organic cyclic compound biosynthetic process	P	0.000749	110/633 (17.4%)	3288/30320 (10.8%)	CRK14 WRKY74 NAC042 PAD3 ABS2 ROT3 AT1G13340 FH4 AT1G19210 CSY1 RLP23 AT1G52200 MYB50 WRKY46 AT1G66880 AT3G51660 CYP714A1 WRKY38 CRK7 RKD5 AT4G03450 MEE27 AT3G49080 GRX480 AT2G30550 AT3G25990 BBM AT5G66940 MYB118 CEJ1 MYB3R2 AT3G20010 AT5G38170 CBP60G EDS5 SOM CRK37 AT4G10500 RSL4 AT4G38340 AT1G43770 AT3G53940 AT4G39830 ASG4 EDS16 CPK29 CYP71A13 CDF2 AT5G52760 AT3G48080 TAT3 PR5 WRKY75 NAC076 NAC…
GO:0044699 single-organism process	P	0.000813	282/633 (44.5%)	10642/30320 (35.1%)	RLP20 SUB AT2G44380 CRK14 TIP4;1 RH1 AT3G22910 PSK4 AT1G64405 NAC042 AT1G78990 AT1G26420 PAD3 ABS2 CPSF30 ROT3 RABH1a AT1G13340 FH4 UGT73D1 CHIA SRF4 PNP-A CSY1 AT3G17280 CAX3 XTH24 RLP23 AT3G06630 RALFL8 CHX17 AT2G38240 SAUR36 SERK4 AT3G24240 NCRK AT1G52200 GRF7 AT1G14780 CPK24 AT1G51890 MYB50 AOX1D ATGLR1.2 WRKY46 TPST AT1G66880 AT3G51660 CYP714A1 AT3G10320 AT5G35430 EMS1 NRT1.6 WRKY38 ADF11 CR…
GO:0006984 ER-nucleus signaling pathway	P	0.00141	17/633 (2.7%)	194/30320 (0.6%)	GRX480 AT1G74360 AT1G19020 LHT7 MPK11 XBAT34 Hsp70-2 CRK36 AT3G01830 PAD4 AT3G63380 LHT1 SAG21 AT4G39670 AT5G67340 TIN1 PBS3
GO:0009611 response to wounding	P	0.00176	23/633 (3.6%)	340/30320 (1.1%)	CHIA AT1G52200 AT3G51660 PTR3 GRX480 CEJ1 FAR6 AT1G19020 TAT3 TPS04 MPK11 PMZ MYB76 HCHIB BAP1 F6'H1 AT1G06620 MDHAR SAG21 SEN1 AT5G67340 CYP94B3 BCB
GO:0006811 ion transport	P	0.00209	49/633 (7.7%)	1122/30320 (3.7%)	AT2G44380 AT3G22910 UGT73D1 CAX3 AT3G06630 CHX17 AT3G24240 AT1G52200 AT1G14780 CPK24 ATGLR1.2 NRT1.6 AT3G01760 AT3G22600 AMT1;4 AT1G65690 GLP9 AT3G18250 AT2G42360 LHT7 CRK13 PGSIP5 GLR2.5 GDU7 AT1G57630 LAC7 MYB68 LTP2 HCHIB WRKY35 CYP705A25 BIA1 NAC047 IOS1 AT3G63380 LHT1 GRXS13 AT2G18590 AT5G67340 AT1G51620 FRK1 GAD ABCG40 BCB AT5G58620 AT3G26470 CML41 CHX12 GLR1.4
GO:0007568 aging	P	0.00211	15/633 (2.4%)	157/30320 (0.5%)	NAC042 XTH24 CHX17 SAUR36 SERK4 AT3G10320 SAG13 ALD1 YLS9 UGT76B1 NAC047 PAD4 GSTU11 SEN1 NAC3
GO:0098543 detection of other organism	P	0.00222	6/633 (0.9%)	18/30320 (0.1%)	PAD3 WRKY38 CYP71A13 FRK1 NIMIN1 PBS3
GO:0016045 detection of bacterium	P	0.00222	6/633 (0.9%)	18/30320 (0.1%)	PAD3 WRKY38 CYP71A13 FRK1 NIMIN1 PBS3
GO:0009404 toxin metabolic process	P	0.00253	18/633 (2.8%)	225/30320 (0.7%)	NAC042 PAD3 CHX17 AT2G38240 GSTU10 UGT73B4 CYP71A13 AT1G68620 PMZ GSTF7 UGT87A2 CYP710A1 GSTU8 F6'H1 GSTU11 BCAT7 GSTU4 AT3G26470
GO:0046907 intracellular transport	P	0.00255	53/633 (8.4%)	1264/30320 (4.2%)	RH1 PAD3 RABH1a RLP23 CHX17 SERK4 AT1G51890 AT1G66880 WRKY38 GRX480 AT2G30550 CBP60G EDS5 AT3G53940 AT1G74360 EDS16 CYP71A13 AT5G52760 PR5 EDS1 YLS9 MPK11 AT1G57630 PMZ RLP32 PUM24 RING1 XBAT34 AT2G18690 CRK36 AT3G01830 AT3G47480 PAD4 LHT1 SAG21 AT4G39670 NUDT6 AT5G67340 VSR6 DMR6 PR1 AT3G10780 BGL2 FRK1 AT1G74870 NIMIN1 ABCG40 AT3G13950 AT5G58620 AT1G15480 AT5G55450 BG3 PBS3
GO:0098581 detection of external biotic stimulus	P	0.00319	6/633 (0.9%)	19/30320 (0.1%)	PAD3 WRKY38 CYP71A13 FRK1 NIMIN1 PBS3
GO:0030968 endoplasmic reticulum unfolded protein response	P	0.00377	16/633 (2.5%)	186/30320 (0.6%)	GRX480 AT1G74360 AT1G19020 LHT7 MPK11 XBAT34 Hsp70-2 CRK36 AT3G01830 PAD4 AT3G63380 LHT1 SAG21 AT4G39670 AT5G67340 PBS3
GO:0034620 cellular response to unfolded protein	P	0.00434	16/633 (2.5%)	188/30320 (0.6%)	GRX480 AT1G74360 AT1G19020 LHT7 MPK11 XBAT34 Hsp70-2 CRK36 AT3G01830 PAD4 AT3G63380 LHT1 SAG21 AT4G39670 AT5G67340 PBS3
GO:0006986 response to unfolded protein	P	0.00434	16/633 (2.5%)	188/30320 (0.6%)	GRX480 AT1G74360 AT1G19020 LHT7 MPK11 XBAT34 Hsp70-2 CRK36 AT3G01830 PAD4 AT3G63380 LHT1 SAG21 AT4G39670 AT5G67340 PBS3
GO:0035967 cellular response to topologically incorrect protein	P	0.00434	16/633 (2.5%)	188/30320 (0.6%)	GRX480 AT1G74360 AT1G19020 LHT7 MPK11 XBAT34 Hsp70-2 CRK36 AT3G01830 PAD4 AT3G63380 LHT1 SAG21 AT4G39670 AT5G67340 PBS3
GO:0044763 single-organism cellular process	P	0.00471	217/633 (34.3%)	7917/30320 (26.1%)	RLP20 SUB CRK14 TIP4;1 RH1 AT3G22910 PSK4 NAC042 AT1G78990 PAD3 ABS2 CPSF30 ROT3 AT1G13340 FH4 CHIA SRF4 PNP-A CSY1 AT3G17280 CAX3 XTH24 RLP23 AT3G06630 RALFL8 CHX17 AT2G38240 SERK4 AT3G24240 NCRK AT1G52200 CPK24 AT1G51890 MYB50 AOX1D ATGLR1.2 WRKY46 TPST AT1G66880 AT3G51660 EMS1 NRT1.6 WRKY38 ADF11 CRK7 AT5G10760 GSTU10 GA3OX4 AT4G03450 RLP34 DGK4 AT2G33640 NAC036 XIC GEA6 AT3G49080 GRX480 AT2G3…
GO:0002252 immune effector process	P	0.00485	20/633 (3.2%)	284/30320 (0.9%)	AT1G26420 CEJ1 AT3G20010 AT2G42360 AT1G74360 EDS16 CRK13 PR5 EDS1 YLS9 XBAT34 AT3G01830 AT3G47480 PAD4 IOS1 AT3G63380 AT4G39670 AT1G51620 BGL2 PBS3

## Sheet: SA biosynthesis and signaling
SA biosynthesis and signaling
GO:0009697 salicylic acid biosynthetic process	P	1.9e-38	53/633 (8.4%)	210/30320 (0.7%)	CRK14 PAD3 AT1G13340 FH4 WRKY46 AT1G66880 WRKY38 CRK7 AT4G03450 AT2G30550 CBP60G EDS5 CRK37 AT4G10500 AT4G39830 EDS16 CPK29 CYP71A13 AT5G52760 AT3G48080 TAT3 PR5 EDS1 MPK11 AT1G57630 ARCK1 AT5G17760 AT5G43910 AT1G10340 XBAT34 AIG1 Hsp70-2 CRCK1 CRK36 AT4G38560 AT3G01830 AT3G47480 PAD4 AT4G39670 NUDT6 AT5G67340 VSR6 DMR6 PR1 BGL2 FRK1 NIMIN1 ABCG40 AT3G13950 ABCC7 AT5G55450 BG3 PBS3
GO:0009696 salicylic acid metabolic process	P	5.67e-37	53/633 (8.4%)	223/30320 (0.7%)	CRK14 PAD3 AT1G13340 FH4 WRKY46 AT1G66880 WRKY38 CRK7 AT4G03450 AT2G30550 CBP60G EDS5 CRK37 AT4G10500 AT4G39830 EDS16 CPK29 CYP71A13 AT5G52760 AT3G48080 TAT3 PR5 EDS1 MPK11 AT1G57630 ARCK1 AT5G17760 AT5G43910 AT1G10340 XBAT34 AIG1 Hsp70-2 CRCK1 CRK36 AT4G38560 AT3G01830 AT3G47480 PAD4 AT4G39670 NUDT6 AT5G67340 VSR6 DMR6 PR1 BGL2 FRK1 NIMIN1 ABCG40 AT3G13950 ABCC7 AT5G55450 BG3 PBS3
GO:0009863 salicylic acid mediated signaling pathway	P	1.47e-24	52/633 (8.2%)	367/30320 (1.2%)	PAD3 AT1G13340 RLP23 AT1G51890 AT1G66880 WRKY38 AT4G03450 GRX480 AT2G30550 CBP60G EDS5 ALD1 AT1G74360 AT1G19020 EDS16 CYP71A13 AT5G52760 PR5 EDS1 YLS9 MPK11 cwINV6 AT1G57630 ARCK1 ARD3 PMZ RLP32 RING1 XBAT34 AIG1 AT2G18690 CRK36 AT3G01830 AT3G47480 PAD4 SAG21 AT4G27450 AT4G39670 NUDT6 AT5G67340 DMR6 PR1 AT3G28510 BGL2 FRK1 NIMIN1 ABCG40 AT3G13950 AT5G15120 AT5G55450 BG3 PBS3
GO:0009751 response to salicylic acid	P	1.77e-24	59/633 (9.3%)	487/30320 (1.6%)	PAD3 AT1G13340 RLP23 AT1G51890 MYB50 AT1G66880 WRKY38 AT4G03450 PTR3 GRX480 AT2G30550 CBP60G EDS5 ALD1 AT1G74360 AT1G19020 EDS16 CYP71A13 AT5G52760 CRK4 PR5 EDS1 YLS9 MPK11 cwINV6 MYB14 AT1G57630 ARCK1 ARD3 PMZ MYB68 RLP32 RING1 XBAT34 AIG1 AT2G18690 BAP1 CRK36 AT3G01830 AT3G47480 PAD4 SAG21 AT4G27450 AT4G39670 NUDT6 AT5G67340 DMR6 PR1 AT3G28510 BGL2 FRK1 NIMIN1 ABCG40 MYB62 AT3G13950 AT5G15120 A…
GO:0071446 cellular response to salicylic acid stimulus	P	1.91e-24	52/633 (8.2%)	369/30320 (1.2%)	PAD3 AT1G13340 RLP23 AT1G51890 AT1G66880 WRKY38 AT4G03450 GRX480 AT2G30550 CBP60G EDS5 ALD1 AT1G74360 AT1G19020 EDS16 CYP71A13 AT5G52760 PR5 EDS1 YLS9 MPK11 cwINV6 AT1G57630 ARCK1 ARD3 PMZ RLP32 RING1 XBAT34 AIG1 AT2G18690 CRK36 AT3G01830 AT3G47480 PAD4 SAG21 AT4G27450 AT4G39670 NUDT6 AT5G67340 DMR6 PR1 AT3G28510 BGL2 FRK1 NIMIN1 ABCG40 AT3G13950 AT5G15120 AT5G55450 BG3 PBS3
GO:0009862 systemic acquired resistance, salicylic acid mediated signaling pathway	P	2.06e-23	44/633 (7.0%)	264/30320 (0.9%)	PAD3 RLP23 AT1G66880 WRKY38 AT4G03450 GRX480 CBP60G EDS5 ALD1 AT1G74360 AT1G19020 EDS16 CYP71A13 AT5G52760 PR5 EDS1 YLS9 MPK11 cwINV6 ARCK1 ARD3 RLP32 RING1 XBAT34 CRK36 AT3G01830 AT3G47480 PAD4 SAG21 AT4G27450 NUDT6 AT5G67340 DMR6 PR1 AT3G28510 BGL2 FRK1 NIMIN1 ABCG40 AT3G13950 AT5G15120 AT5G55450 BG3 PBS3
			8.25	1.05

## Sheet: Hormone signaling
Hormone signaling (other than SA)
GO:0009867 jasmonic acid mediated signaling pathway	P	1.13e-19	42/633 (6.6%)	292/30320 (1.0%)	PAD3 RLP23 AT1G66880 WRKY38 GRX480 AT2G30550 CBP60G EDS5 AT1G74360 EDS16 CYP71A13 AT5G52760 TAT3 PR5 TPS04 EDS1 YLS9 MPK11 AT1G57630 PMZ RLP32 RING1 XBAT34 CRK36 AT3G01830 AT3G47480 PAD4 AT1G06620 MDHAR SAG21 AT4G39670 NUDT6 AT5G67340 DMR6 PR1 BGL2 FRK1 NIMIN1 ABCG40 AT5G55450 BG3 PBS3
GO:0071395 cellular response to jasmonic acid stimulus	P	1.13e-19	42/633 (6.6%)	292/30320 (1.0%)	PAD3 RLP23 AT1G66880 WRKY38 GRX480 AT2G30550 CBP60G EDS5 AT1G74360 EDS16 CYP71A13 AT5G52760 TAT3 PR5 TPS04 EDS1 YLS9 MPK11 AT1G57630 PMZ RLP32 RING1 XBAT34 CRK36 AT3G01830 AT3G47480 PAD4 AT1G06620 MDHAR SAG21 AT4G39670 NUDT6 AT5G67340 DMR6 PR1 BGL2 FRK1 NIMIN1 ABCG40 AT5G55450 BG3 PBS3
GO:0009753 response to jasmonic acid	P	3.6e-18	51/633 (8.1%)	482/30320 (1.6%)	PAD3 RLP23 MYB50 AT1G66880 WRKY38 PTR3 GRX480 AT2G30550 CBP60G EDS5 AT1G74360 EDS16 CYP71A13 AT5G52760 TAT3 PR5 TPS04 EDS1 YLS9 MPK11 MYB14 AT1G57630 PMZ RLP32 MYB76 RING1 XBAT34 GA2OX2 BAP1 CRK36 AT3G01830 AT3G47480 PAD4 AT1G06620 MDHAR SAG21 AT4G39670 SEN1 NUDT6 AT5G67340 DMR6 PR1 BGL2 CYP94B3 FRK1 NIMIN1 ABCG40 BCB AT5G55450 BG3 PBS3
GO:0009755 hormone-mediated signaling pathway	P	2.49e-10	53/633 (8.4%)	795/30320 (2.6%)	TIP4;1 AT1G78990 PAD3 XTH24 RLP23 SERK4 MYB50 AOX1D AT1G66880 WRKY38 GRX480 AT2G30550 CEJ1 AIRP1 CBP60G EDS5 AT1G74360 EDS16 CYP71A13 AT5G52760 TAT3 PR5 TPS04 EDS1 KMD2 YLS9 MPK11 AT1G57630 PMZ RLP32 HCHIB RING1 XBAT34 BIA1 CRK36 AT3G01830 AT3G47480 PAD4 AT1G06620 MDHAR SAG21 AT4G39670 NUDT6 AT5G67340 DMR6 PR1 BGL2 FRK1 NIMIN1 ABCG40 AT5G55450 BG3 PBS3
GO:0009725 response to hormone	P	3.01e-10	83/633 (13.1%)	1662/30320 (5.5%)	PLP4 TIP4;1 AT5G38900 NAC042 AT1G78990 PAD3 PHT3;2 XTH24 RLP23 AT2G39540 SAUR36 SERK4 MYB50 AOX1D TPST AT1G66880 WRKY38 PTR3 GEA6 GRX480 AT2G30550 CEJ1 DWA3 AIRP1 CBP60G EDS5 RSL4 UGT73B4 AT1G74360 EDS16 CYP71A13 AT5G52760 TAT3 AMY1 PR5 WRKY75 NAC076 TPS04 EDS1 KMD2 YLS9 MPK11 MYB14 AT1G57630 ARCK1 PMZ MYB68 AT2G24400 RLP32 MYB78 MYB76 HCHIB RING1 XBAT34 GA2OX2 CRCK1 BIA1 BAP1 CRK36 AT3G01830 AT3…
GO:0032870 cellular response to hormone stimulus	P	1.61e-09	53/633 (8.4%)	834/30320 (2.8%)	TIP4;1 AT1G78990 PAD3 XTH24 RLP23 SERK4 MYB50 AOX1D AT1G66880 WRKY38 GRX480 AT2G30550 CEJ1 AIRP1 CBP60G EDS5 AT1G74360 EDS16 CYP71A13 AT5G52760 TAT3 PR5 TPS04 EDS1 KMD2 YLS9 MPK11 AT1G57630 PMZ RLP32 HCHIB RING1 XBAT34 BIA1 CRK36 AT3G01830 AT3G47480 PAD4 AT1G06620 MDHAR SAG21 AT4G39670 NUDT6 AT5G67340 DMR6 PR1 BGL2 FRK1 NIMIN1 ABCG40 AT5G55450 BG3 PBS3
GO:0071495 cellular response to endogenous stimulus	P	2.03e-09	53/633 (8.4%)	839/30320 (2.8%)	TIP4;1 AT1G78990 PAD3 XTH24 RLP23 SERK4 MYB50 AOX1D AT1G66880 WRKY38 GRX480 AT2G30550 CEJ1 AIRP1 CBP60G EDS5 AT1G74360 EDS16 CYP71A13 AT5G52760 TAT3 PR5 TPS04 EDS1 KMD2 YLS9 MPK11 AT1G57630 PMZ RLP32 HCHIB RING1 XBAT34 BIA1 CRK36 AT3G01830 AT3G47480 PAD4 AT1G06620 MDHAR SAG21 AT4G39670 NUDT6 AT5G67340 DMR6 PR1 BGL2 FRK1 NIMIN1 ABCG40 AT5G55450 BG3 PBS3
			8.51	2.47

## Sheet: cell death
cell death
GO:0016265 death	P	2.07e-16	50/633 (7.9%)	508/30320 (1.7%)	PAD3 RLP23 SERK4 AT1G51890 AT1G66880 WRKY38 GRX480 AT2G30550 CEJ1 CBP60G EDS5 AT1G74360 EDS16 CYP71A13 AT5G52760 CRK13 FMO1 CRK4 PR5 EDS1 MLO9 YLS9 MPK11 AT1G57630 PMZ LTP2 RLP32 RING1 XBAT34 AT2G18690 CRK36 AT3G01830 AT3G47480 PAD4 F6'H1 LHT1 SAG21 AT4G39670 NUDT6 AT5G67340 DMR6 PR1 BGL2 FRK1 NIMIN1 ABCG40 AT3G13950 AT5G55450 BG3 PBS3
GO:0008219 cell death	P	2.07e-16	50/633 (7.9%)	508/30320 (1.7%)	PAD3 RLP23 SERK4 AT1G51890 AT1G66880 WRKY38 GRX480 AT2G30550 CEJ1 CBP60G EDS5 AT1G74360 EDS16 CYP71A13 AT5G52760 CRK13 FMO1 CRK4 PR5 EDS1 MLO9 YLS9 MPK11 AT1G57630 PMZ LTP2 RLP32 RING1 XBAT34 AT2G18690 CRK36 AT3G01830 AT3G47480 PAD4 F6'H1 LHT1 SAG21 AT4G39670 NUDT6 AT5G67340 DMR6 PR1 BGL2 FRK1 NIMIN1 ABCG40 AT3G13950 AT5G55450 BG3 PBS3
GO:0010941 regulation of cell death	P	9.73e-16	44/633 (7.0%)	407/30320 (1.3%)	PAD3 RLP23 SERK4 AT1G51890 AT1G66880 WRKY38 GRX480 AT2G30550 CEJ1 CBP60G EDS5 AT1G74360 EDS16 CYP71A13 AT5G52760 PR5 EDS1 YLS9 MPK11 AT1G57630 PMZ RLP32 RING1 XBAT34 AT2G18690 CRK36 AT3G01830 AT3G47480 PAD4 LHT1 SAG21 AT4G39670 NUDT6 AT5G67340 DMR6 PR1 BGL2 FRK1 NIMIN1 ABCG40 AT3G13950 AT5G55450 BG3 PBS3
GO:0043067 regulation of programmed cell death	P	2.79e-15	43/633 (6.8%)	399/30320 (1.3%)	PAD3 RLP23 SERK4 AT1G51890 AT1G66880 WRKY38 GRX480 AT2G30550 CBP60G EDS5 AT1G74360 EDS16 CYP71A13 AT5G52760 PR5 EDS1 YLS9 MPK11 AT1G57630 PMZ RLP32 RING1 XBAT34 AT2G18690 CRK36 AT3G01830 AT3G47480 PAD4 LHT1 SAG21 AT4G39670 NUDT6 AT5G67340 DMR6 PR1 BGL2 FRK1 NIMIN1 ABCG40 AT3G13950 AT5G55450 BG3 PBS3
GO:0012501 programmed cell death	P	1.02e-16	48/633 (7.6%)	460/30320 (1.5%)	PAD3 RLP23 SERK4 AT1G51890 AT1G66880 WRKY38 GRX480 AT2G30550 CBP60G EDS5 AT1G74360 EDS16 CYP71A13 AT5G52760 CRK13 FMO1 CRK4 PR5 EDS1 YLS9 MPK11 AT1G57630 PMZ LTP2 RLP32 RING1 XBAT34 AT2G18690 CRK36 AT3G01830 AT3G47480 PAD4 F6'H1 LHT1 SAG21 AT4G39670 NUDT6 AT5G67340 DMR6 PR1 BGL2 FRK1 NIMIN1 ABCG40 AT3G13950 AT5G55450 BG3 PBS3
GO:0034050 host programmed cell death induced by symbiont	P	1.57e-16	45/633 (7.1%)	407/30320 (1.3%)	PAD3 RLP23 SERK4 AT1G51890 AT1G66880 WRKY38 GRX480 AT2G30550 CBP60G EDS5 AT1G74360 EDS16 CYP71A13 AT5G52760 CRK13 FMO1 PR5 EDS1 YLS9 MPK11 AT1G57630 PMZ RLP32 RING1 XBAT34 AT2G18690 CRK36 AT3G01830 AT3G47480 PAD4 LHT1 SAG21 AT4G39670 NUDT6 AT5G67340 DMR6 PR1 BGL2 FRK1 NIMIN1 ABCG40 AT3G13950 AT5G55450 BG3 PBS3
GO:0043069 negative regulation of programmed cell death	P	2.83e-10	24/633 (3.8%)	169/30320 (0.6%)	SERK4 AT1G51890 WRKY38 GRX480 CBP60G AT1G74360 EDS16 AT5G52760 PR5 EDS1 YLS9 MPK11 XBAT34 AT2G18690 CRK36 AT3G47480 PAD4 LHT1 SAG21 AT5G67340 BGL2 ABCG40 AT3G13950 PBS3
GO:0060548 negative regulation of cell death	P	4.79e-10	24/633 (3.8%)	173/30320 (0.6%)	SERK4 AT1G51890 WRKY38 GRX480 CBP60G AT1G74360 EDS16 AT5G52760 PR5 EDS1 YLS9 MPK11 XBAT34 AT2G18690 CRK36 AT3G47480 PAD4 LHT1 SAG21 AT5G67340 BGL2 ABCG40 AT3G13950 PBS3
GO:0007568 aging	P	0.00211	15/633 (2.4%)	157/30320 (0.5%)	NAC042 XTH24 CHX17 SAUR36 SERK4 AT3G10320 SAG13 ALD1 YLS9 UGT76B1 NAC047 PAD4 GSTU11 SEN1 NAC3
			6.03	1.1

## Sheet: defense response
Defense response
GO:0009814 defense response, incompatible interaction	P	2.73e-40	82/633 (13.0%)	579/30320 (1.9%)	CRK14 AT5G38900 NAC042 PAD3 FH4 PNP-A RLP23 SERK4 WRKY46 AT1G66880 WRKY38 CRK7 AT5G10760 AT4G03450 NAC036 GRX480 AT4G00700 CBP60G EDS5 AT1G65690 CRK37 AT4G10500 AT4G39830 AT3G60540 ALD1 AT1G74360 AT1G19020 EDS16 CPK29 CYP71A13 AT5G52760 AT3G48080 FMO1 TAT3 PR5 RLP41 AT4G08850 EDS1 YLS9 MPK11 cwINV6 AT1G57630 ARCK1 ARD3 GSTF7 AT5G17760 AT5G43910 RLP32 UGT87A2 AT1G10340 HCHIB RING1 XBAT34 AIG1 Hsp7…
GO:0006952 defense response	P	3.25e-37	131/633 (20.7%)	1669/30320 (5.5%)	AT1G57670 CRK14 AT5G38900 NAC042 AT1G26420 PAD3 AT1G13340 FH4 PNP-A SDR3 RLP23 SERK4 AT1G51890 CRK23 WRKY46 TPST AT1G66880 AT3G51660 AT1G63350 WRKY38 CRK7 AT1G17615 AT5G10760 AT4G03450 PTR3 RLP34 AT5G45210 NAC036 AGP5 GRX480 AT2G30550 AT4G27190 SAG13 CEJ1 RLP7 AT3G20010 AT4G00700 CBP60G EDS5 AT1G65690 CRK37 AT4G10500 AT1G58390 AT4G39830 AT3G60540 ALD1 AT2G42360 AT1G74360 AT1G19020 EDS16 CPK29 LHT…
GO:0009605 response to external stimulus	P	5.18e-29	139/633 (22.0%)	2224/30320 (7.3%)	CRK14 AT5G38900 AT3G22910 NAC042 PAD3 FH4 CHIA PNP-A AT5G57670 SDR3 CAX3 RLP23 SERK4 AT3G24240 AT1G51890 ATGLR1.2 WRKY46 AT1G66880 AT3G51660 EMS1 NRT1.6 WRKY38 CRK7 AT5G10760 AT4G03450 PTR3 NAC036 AGP5 GRX480 AT2G30550 SAG13 CEJ1 RLP7 AT3G20010 AT4G00700 ALY3 CBP60G EDS5 AT1G65690 CRK37 AT4G10500 UGT73B4 AT4G39830 AT3G60540 ALD1 AT1G74360 AT1G19020 EDS16 CPK29 CYP71A13 AT5G52760 CRK13 AT3G48080 F…
GO:0031348 negative regulation of defense response	P	1.96e-24	46/633 (7.3%)	278/30320 (0.9%)	PAD3 AT1G13340 RLP23 SERK4 AT1G66880 WRKY38 AT4G03450 GRX480 AT2G30550 CBP60G EDS5 AT1G74360 AT1G19020 EDS16 LHT7 CYP71A13 AT5G52760 PR5 EDS1 YLS9 MPK11 AT1G57630 ARCK1 RLP32 RING1 XBAT34 AIG1 BAP1 CRK36 AT3G01830 AT3G47480 PAD4 SAG21 AT4G39670 NUDT6 AT5G67340 DMR6 PR1 BGL2 FRK1 NIMIN1 ABCG40 AT3G13950 AT5G55450 BG3 PBS3
GO:0031347 regulation of defense response	P	3.77e-17	53/633 (8.4%)	549/30320 (1.8%)	PAD3 AT1G13340 RLP23 SERK4 AT1G51890 AT1G66880 WRKY38 AT4G03450 GRX480 AT2G30550 CBP60G EDS5 AT1G74360 AT1G19020 EDS16 LHT7 CYP71A13 AT5G52760 FMO1 PR5 AT4G08850 EDS1 YLS9 MPK11 AT1G57630 ARCK1 PMZ RLP32 RING1 XBAT34 AIG1 AT2G18690 BAP1 CRK36 AT3G01830 AT3G47480 PAD4 LHT1 SAG21 AT4G39670 NUDT6 AT5G67340 DMR6 PR1 BGL2 FRK1 NIMIN1 ABCG40 AT3G13950 CYP71B23 AT5G55450 BG3 PBS3
GO:0051716 cellular response to stimulus	P	4.87e-15	130/633 (20.5%)	2811/30320 (9.3%)	RLP20 SUB TIP4;1 AT5G38900 NAC042 AT1G78990 PAD3 AT1G13340 CHIA SRF4 PNP-A XTH24 RLP23 AT3G06630 SERK4 AT3G24240 AT1G51890 MYB50 AOX1D ATGLR1.2 AT1G66880 EMS1 NRT1.6 WRKY38 CRK7 AT5G10760 HSP17.6II AT4G03450 RLP34 DGK4 NAC036 GEA6 GRX480 AT2G30550 AT1G66830 CEJ1 RLP7 AT3G20010 AT4G00700 RLP56 AIRP1 CBP60G EDS5 AT1G65690 CRK37 MSH5 AT3G60540 ALD1 AT1G74360 AT1G19020 CEN2 EDS16 LHT7 CYP71A13 AT5G52…
GO:0033554 cellular response to stress	P	4e-14	85/633 (13.4%)	1475/30320 (4.9%)	AT5G38900 NAC042 PAD3 CHIA PNP-A RLP23 SERK4 AT1G51890 ATGLR1.2 AT1G66880 WRKY38 CRK7 AT5G10760 HSP17.6II GRX480 AT2G30550 AT4G00700 CBP60G EDS5 AT1G65690 CRK37 MSH5 AT3G60540 AT1G74360 AT1G19020 CEN2 EDS16 LHT7 CYP71A13 AT5G52760 CRK13 FMO1 PGSIP5 PR5 WRKY75 RLP41 AT4G08850 EDS1 YLS9 MPK11 AT1G57630 PMZ LAC7 BIP3 RLP32 UGT87A2 FLOT1 RING1 XBAT34 WRKY35 Hsp70-2 CYP705A25 AT2G18690 BIA1 CRK36 AT5G…
GO:0009719 response to endogenous stimulus	P	8.1e-14	98/633 (15.5%)	1879/30320 (6.2%)	PLP4 TIP4;1 AT5G38900 NAC042 AT1G78990 AT1G26420 PAD3 PHT3;2 AT1G19210 XTH24 RLP23 AT2G39540 SAUR36 SERK4 MYB50 AOX1D WRKY46 TPST AT1G66880 WRKY38 PTR3 NAC036 GEA6 GRX480 AT2G30550 CEJ1 DWA3 AIRP1 CBP60G EDS5 RSL4 UGT73B4 AT2G42360 AT1G74360 AT1G19020 EDS16 CYP71A13 AT1G68620 AT5G52760 CRK13 TAT3 AMY1 PR5 WRKY75 NAC076 TPS04 NAC061 EDS1 KMD2 YLS9 MPK11 MYB14 AT1G57630 ARCK1 PMZ MYB68 AT2G24400 RL…
GO:0048583 regulation of response to stimulus	P	2.13e-13	56/633 (8.8%)	740/30320 (2.4%)	PAD3 AT1G13340 RLP23 SERK4 AT1G51890 AT1G66880 WRKY38 AT4G03450 GRX480 AT2G30550 AIRP1 CBP60G EDS5 AT1G74360 AT1G19020 EDS16 LHT7 CYP71A13 AT5G52760 FMO1 PR5 WRKY75 AT4G08850 EDS1 KMD2 YLS9 MPK11 AT1G57630 ARCK1 PMZ RLP32 RING1 XBAT34 AIG1 AT2G18690 BAP1 CRK36 AT3G01830 AT3G47480 PAD4 LHT1 SAG21 AT4G39670 NUDT6 AT5G67340 DMR6 PR1 BGL2 FRK1 NIMIN1 ABCG40 AT3G13950 CYP71B23 AT5G55450 BG3 PBS3
GO:0051606 detection of stimulus	P	1.12e-16	29/633 (4.6%)	149/30320 (0.5%)	PAD3 AT1G66880 WRKY38 AT4G03450 CBP60G EDS5 AT1G74360 EDS16 CYP71A13 AT5G52760 PR5 EDS1 MPK11 ARCK1 AT1G10340 XBAT34 AT3G47480 PAD4 SBT3.3 NUDT6 DMR6 PR1 BGL2 FRK1 NIMIN1 ABCG40 AT5G55450 BG3 PBS3
GO:0080135 regulation of cellular response to stress	P	9.67e-16	43/633 (6.8%)	388/30320 (1.3%)	PAD3 RLP23 SERK4 AT1G51890 AT1G66880 WRKY38 GRX480 AT2G30550 CBP60G EDS5 AT1G74360 EDS16 CYP71A13 AT5G52760 PR5 EDS1 YLS9 MPK11 AT1G57630 PMZ RLP32 RING1 XBAT34 AT2G18690 CRK36 AT3G01830 AT3G47480 PAD4 LHT1 SAG21 AT4G39670 NUDT6 AT5G67340 DMR6 PR1 BGL2 FRK1 NIMIN1 ABCG40 AT3G13950 AT5G55450 BG3 PBS3
GO:0080134 regulation of response to stress	P	3.5e-16	53/633 (8.4%)	577/30320 (1.9%)	PAD3 AT1G13340 RLP23 SERK4 AT1G51890 AT1G66880 WRKY38 AT4G03450 GRX480 AT2G30550 CBP60G EDS5 AT1G74360 AT1G19020 EDS16 LHT7 CYP71A13 AT5G52760 FMO1 PR5 AT4G08850 EDS1 YLS9 MPK11 AT1G57630 ARCK1 PMZ RLP32 RING1 XBAT34 AIG1 AT2G18690 BAP1 CRK36 AT3G01830 AT3G47480 PAD4 LHT1 SAG21 AT4G39670 NUDT6 AT5G67340 DMR6 PR1 BGL2 FRK1 NIMIN1 ABCG40 AT3G13950 CYP71B23 AT5G55450 BG3 PBS3
GO:0009581 detection of external stimulus	P	2.94e-06	11/633 (1.7%)	45/30320 (0.1%)	AT4G03450 AT1G74360 AT5G52760 MPK11 ARCK1 AT1G10340 XBAT34 AT3G47480 PAD4 SBT3.3 PBS3
			11.62	3.38

## Sheet: systemic acquired resistance
Supplemental Dataset 2 for "Precocious leaf senescence by functional loss of PROTEIN S-ACYL TRANSFERASE14 involves the NPR1-dependent salicylic acid signaling." Xin-Ying Zhao1, Jia-Gang Wang1, Shi-Jian Song, Qun Wang, Hui Kang, Yan Zhang*, Sha Li*
Systemic acquired resistance
GO:0009627 systemic acquired resistance	P	5.05e-43	77/633 (12.2%)	460/30320 (1.5%)	CRK14 AT5G38900 NAC042 PAD3 FH4 PNP-A RLP23 WRKY46 AT1G66880 WRKY38 CRK7 AT5G10760 AT4G03450 GRX480 AT4G00700 CBP60G EDS5 AT1G65690 CRK37 AT4G10500 AT4G39830 AT3G60540 ALD1 AT1G74360 AT1G19020 EDS16 CPK29 CYP71A13 AT5G52760 AT3G48080 FMO1 TAT3 PR5 RLP41 AT4G08850 EDS1 YLS9 MPK11 cwINV6 ARCK1 ARD3 AT5G17760 AT5G43910 RLP32 UGT87A2 AT1G10340 RING1 XBAT34 AIG1 Hsp70-2 CRCK1 CRK36 AT5G52740 AT4G38560…
GO:0002376 immune system process	P	6.21e-35	100/633 (15.8%)	1034/30320 (3.4%)	CRK14 AT5G38900 NAC042 AT1G26420 PAD3 AT1G13340 FH4 PNP-A RLP23 SERK4 AT1G51890 WRKY46 TPST AT1G66880 WRKY38 CRK7 AT5G10760 AT4G03450 NAC036 AGP5 GRX480 AT2G30550 CEJ1 AT3G20010 AT4G00700 CBP60G EDS5 AT1G65690 CRK37 AT4G10500 AT4G39830 AT3G60540 ALD1 AT2G42360 AT1G74360 AT1G19020 EDS16 CPK29 CYP71A13 AT5G52760 CRK13 AT3G48080 FMO1 TAT3 PR5 RLP41 AT4G08850 EDS1 YLS9 MPK11 cwINV6 AT1G57630 ARCK1 AR…
GO:0006955 immune response	P	1.77e-34	94/633 (14.8%)	922/30320 (3.0%)	CRK14 AT5G38900 NAC042 PAD3 AT1G13340 FH4 PNP-A RLP23 SERK4 AT1G51890 WRKY46 TPST AT1G66880 WRKY38 CRK7 AT5G10760 AT4G03450 NAC036 AGP5 GRX480 AT2G30550 AT3G20010 AT4G00700 CBP60G EDS5 AT1G65690 CRK37 AT4G10500 AT4G39830 AT3G60540 ALD1 AT1G74360 AT1G19020 EDS16 CPK29 CYP71A13 AT5G52760 CRK13 AT3G48080 FMO1 TAT3 PR5 RLP41 AT4G08850 EDS1 YLS9 MPK11 cwINV6 AT1G57630 ARCK1 ARD3 PMZ GSTF7 AT5G17760 AT…
GO:0045087 innate immune response	P	6.33e-34	93/633 (14.7%)	916/30320 (3.0%)	CRK14 AT5G38900 NAC042 PAD3 AT1G13340 FH4 PNP-A RLP23 SERK4 AT1G51890 WRKY46 TPST AT1G66880 WRKY38 CRK7 AT5G10760 AT4G03450 NAC036 AGP5 GRX480 AT2G30550 AT3G20010 AT4G00700 CBP60G EDS5 AT1G65690 CRK37 AT4G10500 AT4G39830 AT3G60540 ALD1 AT1G74360 AT1G19020 EDS16 CPK29 CYP71A13 AT5G52760 CRK13 AT3G48080 FMO1 TAT3 PR5 RLP41 AT4G08850 EDS1 YLS9 MPK11 cwINV6 AT1G57630 ARCK1 ARD3 PMZ GSTF7 AT5G17760 AT…
GO:0009626 plant-type hypersensitive response	P	1.42e-16	45/633 (7.1%)	406/30320 (1.3%)	PAD3 RLP23 SERK4 AT1G51890 AT1G66880 WRKY38 GRX480 AT2G30550 CBP60G EDS5 AT1G74360 EDS16 CYP71A13 AT5G52760 CRK13 FMO1 PR5 EDS1 YLS9 MPK11 AT1G57630 PMZ RLP32 RING1 XBAT34 AT2G18690 CRK36 AT3G01830 AT3G47480 PAD4 LHT1 SAG21 AT4G39670 NUDT6 AT5G67340 DMR6 PR1 BGL2 FRK1 NIMIN1 ABCG40 AT3G13950 AT5G55450 BG3 PBS3
GO:0045088 regulation of innate immune response	P	1.43e-16	46/633 (7.3%)	425/30320 (1.4%)	PAD3 RLP23 SERK4 AT1G51890 AT1G66880 WRKY38 AT4G03450 GRX480 AT2G30550 CBP60G EDS5 AT1G74360 EDS16 CYP71A13 AT5G52760 FMO1 PR5 EDS1 YLS9 MPK11 AT1G57630 ARCK1 PMZ RLP32 RING1 XBAT34 AT2G18690 CRK36 AT3G01830 AT3G47480 PAD4 LHT1 SAG21 AT4G39670 NUDT6 AT5G67340 DMR6 PR1 BGL2 FRK1 NIMIN1 ABCG40 AT3G13950 AT5G55450 BG3 PBS3
GO:0050776 regulation of immune response	P	1.73e-16	46/633 (7.3%)	427/30320 (1.4%)	PAD3 RLP23 SERK4 AT1G51890 AT1G66880 WRKY38 AT4G03450 GRX480 AT2G30550 CBP60G EDS5 AT1G74360 EDS16 CYP71A13 AT5G52760 FMO1 PR5 EDS1 YLS9 MPK11 AT1G57630 ARCK1 PMZ RLP32 RING1 XBAT34 AT2G18690 CRK36 AT3G01830 AT3G47480 PAD4 LHT1 SAG21 AT4G39670 NUDT6 AT5G67340 DMR6 PR1 BGL2 FRK1 NIMIN1 ABCG40 AT3G13950 AT5G55450 BG3 PBS3
GO:0010363 regulation of plant-type hypersensitive response	P	2.14e-16	43/633 (6.8%)	373/30320 (1.2%)	PAD3 RLP23 SERK4 AT1G51890 AT1G66880 WRKY38 GRX480 AT2G30550 CBP60G EDS5 AT1G74360 EDS16 CYP71A13 AT5G52760 PR5 EDS1 YLS9 MPK11 AT1G57630 PMZ RLP32 RING1 XBAT34 AT2G18690 CRK36 AT3G01830 AT3G47480 PAD4 LHT1 SAG21 AT4G39670 NUDT6 AT5G67340 DMR6 PR1 BGL2 FRK1 NIMIN1 ABCG40 AT3G13950 AT5G55450 BG3 PBS3
GO:0002682 regulation of immune system process	P	2.29e-16	46/633 (7.3%)	430/30320 (1.4%)	PAD3 RLP23 SERK4 AT1G51890 AT1G66880 WRKY38 AT4G03450 GRX480 AT2G30550 CBP60G EDS5 AT1G74360 EDS16 CYP71A13 AT5G52760 FMO1 PR5 EDS1 YLS9 MPK11 AT1G57630 ARCK1 PMZ RLP32 RING1 XBAT34 AT2G18690 CRK36 AT3G01830 AT3G47480 PAD4 LHT1 SAG21 AT4G39670 NUDT6 AT5G67340 DMR6 PR1 BGL2 FRK1 NIMIN1 ABCG40 AT3G13950 AT5G55450 BG3 PBS3
GO:0002252 immune effector process	P	0.00485	20/633 (3.2%)	284/30320 (0.9%)	AT1G26420 CEJ1 AT3G20010 AT2G42360 AT1G74360 EDS16 CRK13 PR5 EDS1 YLS9 XBAT34 AT3G01830 AT3G47480 PAD4 IOS1 AT3G63380 AT4G39670 AT1G51620 BGL2 PBS3
			8.92	1.85

## Sheet: metabolism of organic compounds
Metabolism of organic compounds
GO:0046189 phenol-containing compound biosynthetic process	P	4.41e-37	53/633 (8.4%)	222/30320 (0.7%)	CRK14 PAD3 AT1G13340 FH4 WRKY46 AT1G66880 WRKY38 CRK7 AT4G03450 AT2G30550 CBP60G EDS5 CRK37 AT4G10500 AT4G39830 EDS16 CPK29 CYP71A13 AT5G52760 AT3G48080 TAT3 PR5 EDS1 MPK11 AT1G57630 ARCK1 AT5G17760 AT5G43910 AT1G10340 XBAT34 AIG1 Hsp70-2 CRCK1 CRK36 AT4G38560 AT3G01830 AT3G47480 PAD4 AT4G39670 NUDT6 AT5G67340 VSR6 DMR6 PR1 BGL2 FRK1 NIMIN1 ABCG40 AT3G13950 ABCC7 AT5G55450 BG3 PBS3
GO:0018958 phenol-containing compound metabolic process	P	2.68e-35	53/633 (8.4%)	239/30320 (0.8%)	CRK14 PAD3 AT1G13340 FH4 WRKY46 AT1G66880 WRKY38 CRK7 AT4G03450 AT2G30550 CBP60G EDS5 CRK37 AT4G10500 AT4G39830 EDS16 CPK29 CYP71A13 AT5G52760 AT3G48080 TAT3 PR5 EDS1 MPK11 AT1G57630 ARCK1 AT5G17760 AT5G43910 AT1G10340 XBAT34 AIG1 Hsp70-2 CRCK1 CRK36 AT4G38560 AT3G01830 AT3G47480 PAD4 AT4G39670 NUDT6 AT5G67340 VSR6 DMR6 PR1 BGL2 FRK1 NIMIN1 ABCG40 AT3G13950 ABCC7 AT5G55450 BG3 PBS3
GO:0042537 benzene-containing compound metabolic process	P	2.69e-33	53/633 (8.4%)	260/30320 (0.9%)	CRK14 PAD3 AT1G13340 FH4 WRKY46 AT1G66880 WRKY38 CRK7 AT4G03450 AT2G30550 CBP60G EDS5 CRK37 AT4G10500 AT4G39830 EDS16 CPK29 CYP71A13 AT5G52760 AT3G48080 TAT3 PR5 EDS1 MPK11 AT1G57630 ARCK1 AT5G17760 AT5G43910 AT1G10340 XBAT34 AIG1 Hsp70-2 CRCK1 CRK36 AT4G38560 AT3G01830 AT3G47480 PAD4 AT4G39670 NUDT6 AT5G67340 VSR6 DMR6 PR1 BGL2 FRK1 NIMIN1 ABCG40 AT3G13950 ABCC7 AT5G55450 BG3 PBS3
GO:0072330 monocarboxylic acid biosynthetic process	P	1.24e-23	63/633 (10.0%)	580/30320 (1.9%)	CRK14 PAD3 AT1G13340 FH4 AT1G52200 WRKY46 AT1G66880 AT3G51660 WRKY38 CRK7 AT4G03450 GRX480 AT2G30550 CBP60G EDS5 CRK37 AT4G10500 AT4G39830 EDS16 CPK29 CYP71A13 AT5G52760 AT3G48080 TAT3 PR5 TPS04 EDS1 MPK11 AT1G57630 ARCK1 AT5G17760 AT5G43910 AT1G10340 XBAT34 AIG1 Hsp70-2 CRCK1 AT2G18690 BAP1 CRK36 AT4G38560 AT3G01830 AT3G47480 PAD4 IOS1 MDHAR AT4G39670 NUDT6 AT5G67340 VSR6 DMR6 PR1 BGL2 CYP94B3 F…
GO:0032787 monocarboxylic acid metabolic process	P	7.37e-11	68/633 (10.7%)	1176/30320 (3.9%)	CRK14 PAD3 ABS2 AT1G13340 FH4 CSY1 AT1G52200 WRKY46 AT1G66880 AT3G51660 WRKY38 CRK7 AT4G03450 GRX480 AT2G30550 CBP60G EDS5 CRK37 AT4G10500 AT4G39830 EDS16 CPK29 CYP71A13 AT5G52760 AT3G48080 TAT3 PR5 TPS04 EDS1 MPK11 AT1G57630 ARCK1 AT5G17760 AT5G43910 AT1G10340 XBAT34 AIG1 GA2OX2 Hsp70-2 CRCK1 AT2G18690 BAP1 CRK36 AT4G38560 AT3G01830 AT3G47480 GSTU8 PAD4 IOS1 MDHAR GSTU11 AT4G39670 NUDT6 AT5G6734…
GO:0016053 organic acid biosynthetic process	P	1.96e-12	67/633 (10.6%)	1064/30320 (3.5%)	CRK14 NAC042 PAD3 AT1G13340 FH4 AT1G52200 WRKY46 AT1G66880 AT3G51660 WRKY38 CRK7 GA3OX4 AT4G03450 GRX480 AT2G30550 CBP60G EDS5 CRK37 AT4G10500 AT4G39830 EDS16 CPK29 CYP71A13 GulLO3 AT5G52760 AT3G48080 TAT3 PR5 TPS04 EDS1 MPK11 AT1G57630 ARCK1 AT5G17760 AT5G43910 AT1G10340 XBAT34 AIG1 Hsp70-2 CRCK1 AT2G18690 BAP1 CRK36 AT4G38560 AT3G01830 AT3G47480 PAD4 IOS1 MDHAR AT4G39670 NUDT6 AT5G67340 VSR6 DM…
GO:0046394 carboxylic acid biosynthetic process	P	1.96e-12	67/633 (10.6%)	1064/30320 (3.5%)	CRK14 NAC042 PAD3 AT1G13340 FH4 AT1G52200 WRKY46 AT1G66880 AT3G51660 WRKY38 CRK7 GA3OX4 AT4G03450 GRX480 AT2G30550 CBP60G EDS5 CRK37 AT4G10500 AT4G39830 EDS16 CPK29 CYP71A13 GulLO3 AT5G52760 AT3G48080 TAT3 PR5 TPS04 EDS1 MPK11 AT1G57630 ARCK1 AT5G17760 AT5G43910 AT1G10340 XBAT34 AIG1 Hsp70-2 CRCK1 AT2G18690 BAP1 CRK36 AT4G38560 AT3G01830 AT3G47480 PAD4 IOS1 MDHAR AT4G39670 NUDT6 AT5G67340 VSR6 DM…
GO:0006082 organic acid metabolic process	P	7.54e-05	73/633 (11.5%)	1794/30320 (5.9%)	CRK14 NAC042 PAD3 ABS2 AT1G13340 FH4 CSY1 AT1G52200 WRKY46 AT1G66880 AT3G51660 WRKY38 CRK7 GA3OX4 AT4G03450 GRX480 AT2G30550 CBP60G EDS5 CRK37 AT4G10500 AT4G39830 EDS16 CPK29 CYP71A13 GulLO3 AT5G52760 AT3G48080 TAT3 PR5 TPS04 EDS1 MPK11 AT1G57630 ARCK1 AT5G17760 AT5G43910 AT1G10340 XBAT34 AIG1 GA2OX2 Hsp70-2 CRCK1 AT2G18690 BAP1 CRK36 AT4G38560 AT3G01830 AT3G47480 GSTU8 PAD4 IOS1 MDHAR GSTU11 AT4…
GO:0043436 oxoacid metabolic process	P	7.37e-05	73/633 (11.5%)	1793/30320 (5.9%)	CRK14 NAC042 PAD3 ABS2 AT1G13340 FH4 CSY1 AT1G52200 WRKY46 AT1G66880 AT3G51660 WRKY38 CRK7 GA3OX4 AT4G03450 GRX480 AT2G30550 CBP60G EDS5 CRK37 AT4G10500 AT4G39830 EDS16 CPK29 CYP71A13 GulLO3 AT5G52760 AT3G48080 TAT3 PR5 TPS04 EDS1 MPK11 AT1G57630 ARCK1 AT5G17760 AT5G43910 AT1G10340 XBAT34 AIG1 GA2OX2 Hsp70-2 CRCK1 AT2G18690 BAP1 CRK36 AT4G38560 AT3G01830 AT3G47480 GSTU8 PAD4 IOS1 MDHAR GSTU11 AT4…
GO:0019752 carboxylic acid metabolic process	P	5.39e-05	73/633 (11.5%)	1779/30320 (5.9%)	CRK14 NAC042 PAD3 ABS2 AT1G13340 FH4 CSY1 AT1G52200 WRKY46 AT1G66880 AT3G51660 WRKY38 CRK7 GA3OX4 AT4G03450 GRX480 AT2G30550 CBP60G EDS5 CRK37 AT4G10500 AT4G39830 EDS16 CPK29 CYP71A13 GulLO3 AT5G52760 AT3G48080 TAT3 PR5 TPS04 EDS1 MPK11 AT1G57630 ARCK1 AT5G17760 AT5G43910 AT1G10340 XBAT34 AIG1 GA2OX2 Hsp70-2 CRCK1 AT2G18690 BAP1 CRK36 AT4G38560 AT3G01830 AT3G47480 GSTU8 PAD4 IOS1 MDHAR GSTU11 AT4…
GO:0019438 aromatic compound biosynthetic process	P	0.000378	105/633 (16.6%)	3051/30320 (10.1%)	CRK14 WRKY74 NAC042 PAD3 ABS2 AT1G13340 FH4 AT1G19210 CSY1 RLP23 AT1G52200 MYB50 WRKY46 AT1G66880 AT3G51660 WRKY38 CRK7 RKD5 AT4G03450 MEE27 AT3G49080 GRX480 AT2G30550 AT3G25990 BBM AT5G66940 MYB118 CEJ1 MYB3R2 AT3G20010 AT5G38170 CBP60G EDS5 SOM CRK37 AT4G10500 RSL4 AT4G38340 AT1G43770 AT3G53940 AT4G39830 ASG4 EDS16 CPK29 CYP71A13 CDF2 AT5G52760 AT3G48080 TAT3 PR5 WRKY75 NAC076 NAC061 EDS1 MPK11…
GO:1901362 organic cyclic compound biosynthetic process	P	0.000749	110/633 (17.4%)	3288/30320 (10.8%)	CRK14 WRKY74 NAC042 PAD3 ABS2 ROT3 AT1G13340 FH4 AT1G19210 CSY1 RLP23 AT1G52200 MYB50 WRKY46 AT1G66880 AT3G51660 CYP714A1 WRKY38 CRK7 RKD5 AT4G03450 MEE27 AT3G49080 GRX480 AT2G30550 AT3G25990 BBM AT5G66940 MYB118 CEJ1 MYB3R2 AT3G20010 AT5G38170 CBP60G EDS5 SOM CRK37 AT4G10500 RSL4 AT4G38340 AT1G43770 AT3G53940 AT4G39830 ASG4 EDS16 CPK29 CYP71A13 CDF2 AT5G52760 AT3G48080 TAT3 PR5 WRKY75 NAC076 NAC…
			12.26	4.48

## Sheet: response to biotic stimulus
Response to biotic stimulus
GO:0009607 response to biotic stimulus	P	1.69e-35	123/633 (19.4%)	1536/30320 (5.1%)	CRK14 AT5G38900 AT3G22910 NAC042 PAD3 FH4 PNP-A AT5G57670 SDR3 CAX3 RLP23 SERK4 AT3G24240 AT1G51890 WRKY46 AT1G66880 AT3G51660 EMS1 WRKY38 CRK7 AT5G10760 AT4G03450 PTR3 NAC036 AGP5 GRX480 SAG13 CEJ1 RLP7 AT3G20010 AT4G00700 CBP60G EDS5 AT1G65690 CRK37 AT4G10500 UGT73B4 AT4G39830 AT3G60540 ALD1 AT1G74360 AT1G19020 EDS16 CPK29 CYP71A13 AT5G52760 CRK13 AT3G48080 FMO1 TAT3 CRK4 AT1G33950 PR5 RLP41 TP…
GO:0051707 response to other organism	P	7.65e-35	122/633 (19.3%)	1535/30320 (5.1%)	CRK14 AT5G38900 AT3G22910 NAC042 PAD3 FH4 PNP-A AT5G57670 SDR3 CAX3 RLP23 SERK4 AT3G24240 AT1G51890 WRKY46 AT1G66880 AT3G51660 EMS1 WRKY38 CRK7 AT5G10760 AT4G03450 PTR3 NAC036 AGP5 GRX480 SAG13 CEJ1 RLP7 AT3G20010 AT4G00700 CBP60G EDS5 AT1G65690 CRK37 AT4G10500 UGT73B4 AT4G39830 AT3G60540 ALD1 AT1G74360 AT1G19020 EDS16 CPK29 CYP71A13 AT5G52760 CRK13 AT3G48080 FMO1 TAT3 CRK4 AT1G33950 PR5 RLP41 TP…
GO:0043207 response to external biotic stimulus	P	7.65e-35	122/633 (19.3%)	1535/30320 (5.1%)	CRK14 AT5G38900 AT3G22910 NAC042 PAD3 FH4 PNP-A AT5G57670 SDR3 CAX3 RLP23 SERK4 AT3G24240 AT1G51890 WRKY46 AT1G66880 AT3G51660 EMS1 WRKY38 CRK7 AT5G10760 AT4G03450 PTR3 NAC036 AGP5 GRX480 SAG13 CEJ1 RLP7 AT3G20010 AT4G00700 CBP60G EDS5 AT1G65690 CRK37 AT4G10500 UGT73B4 AT4G39830 AT3G60540 ALD1 AT1G74360 AT1G19020 EDS16 CPK29 CYP71A13 AT5G52760 CRK13 AT3G48080 FMO1 TAT3 CRK4 AT1G33950 PR5 RLP41 TP…
GO:0098542 defense response to other organism	P	3e-34	102/633 (16.1%)	1096/30320 (3.6%)	CRK14 AT5G38900 NAC042 PAD3 FH4 PNP-A SDR3 RLP23 SERK4 AT1G51890 WRKY46 AT1G66880 WRKY38 CRK7 AT5G10760 AT4G03450 PTR3 NAC036 GRX480 SAG13 CEJ1 AT3G20010 AT4G00700 CBP60G EDS5 AT1G65690 CRK37 AT4G10500 AT4G39830 AT3G60540 ALD1 AT1G74360 AT1G19020 EDS16 CPK29 CYP71A13 AT5G52760 CRK13 AT3G48080 FMO1 TAT3 CRK4 PR5 RLP41 AT4G08850 EDS1 YLS9 MPK11 cwINV6 AT1G57630 ARCK1 ARD3 GSTF7 AT5G17760 AT5G43910 …
GO:0009595 detection of biotic stimulus	P	3.6e-21	29/633 (4.6%)	106/30320 (0.3%)	PAD3 AT1G66880 WRKY38 AT4G03450 CBP60G EDS5 AT1G74360 EDS16 CYP71A13 AT5G52760 PR5 EDS1 MPK11 ARCK1 AT1G10340 XBAT34 AT3G47480 PAD4 SBT3.3 NUDT6 DMR6 PR1 BGL2 FRK1 NIMIN1 ABCG40 AT5G55450 BG3 PBS3
GO:0050832 defense response to fungus	P	5.43e-21	49/633 (7.7%)	383/30320 (1.3%)	AT5G38900 PAD3 AT1G51890 AT1G66880 WRKY38 AT4G03450 GRX480 CBP60G EDS5 AT1G74360 AT1G19020 EDS16 CYP71A13 AT5G52760 FMO1 PR5 EDS1 YLS9 MPK11 ARCK1 GSTF7 AT2G37130 CER1 HCHIB XBAT34 UGT76B1 AT2G18690 CRK36 AT3G01830 AT3G47480 PAD4 IOS1 GRXS13 SAG21 AT4G39670 TRX5 NUDT6 AT5G67340 DMR6 PR1 BGL2 FRK1 NIMIN1 ABCG40 AT3G13950 BCB AT5G55450 BG3 PBS3
GO:0009620 response to fungus	P	1.64e-20	58/633 (9.2%)	560/30320 (1.8%)	AT5G38900 PAD3 AT5G57670 AT1G51890 AT1G66880 WRKY38 AT4G03450 GRX480 CBP60G EDS5 AT1G74360 AT1G19020 EDS16 CYP71A13 AT5G52760 FMO1 TAT3 PR5 TPS04 EDS1 YLS9 MPK11 ARCK1 GSTF7 AT2G37130 CER1 HCHIB RING1 XBAT34 UGT76B1 AT2G18690 BAP1 CRK36 AT3G01830 AT3G47480 PAD4 IOS1 MDHAR GRXS13 SAG21 AT4G39670 TRX5 NUDT6 AT5G67340 DMR6 PR1 BGL2 CYP94B3 FRK1 NIMIN1 ABCG40 AT4G25160 AT3G13950 BCB AT5G55450 BG3 PBS…
GO:0009617 response to bacterium	P	2.14e-19	59/633 (9.3%)	610/30320 (2.0%)	CRK14 PAD3 SDR3 RLP23 SERK4 AT3G24240 AT1G51890 AT1G66880 EMS1 WRKY38 AT4G03450 PTR3 AGP5 GRX480 CEJ1 RLP7 CBP60G EDS5 ALD1 AT1G74360 EDS16 CYP71A13 AT5G52760 CRK13 FMO1 CRK4 AT1G33950 PR5 TPS04 EDS1 YLS9 MPK11 AT1G57630 ARCK1 GSTF7 RLP32 AT1G10340 CER1 RING1 XBAT34 AIG1 Hsp70-2 AT3G01830 AT3G47480 PAD4 AT5G63930 NUDT6 HWI1 DMR6 PR1 BGL2 FRK1 NIMIN1 ABCG40 AT3G13950 CYP71B23 AT5G55450 BG3 PBS3
GO:0098543 detection of other organism	P	0.00222	6/633 (0.9%)	18/30320 (0.1%)	PAD3 WRKY38 CYP71A13 FRK1 NIMIN1 PBS3
GO:0098581 detection of external biotic stimulus	P	0.00319	6/633 (0.9%)	19/30320 (0.1%)	PAD3 WRKY38 CYP71A13 FRK1 NIMIN1 PBS3
GO:0016045 detection of bacterium	P	0.00222	6/633 (0.9%)	18/30320 (0.1%)	PAD3 WRKY38 CYP71A13 FRK1 NIMIN1 PBS3
GO:0042742 defense response to bacterium	P	3.3e-13	41/633 (6.5%)	413/30320 (1.4%)	PAD3 SDR3 AT1G51890 AT1G66880 WRKY38 AT4G03450 PTR3 GRX480 CEJ1 CBP60G EDS5 ALD1 AT1G74360 EDS16 CYP71A13 AT5G52760 CRK13 FMO1 CRK4 PR5 EDS1 YLS9 ARCK1 GSTF7 CER1 XBAT34 AT3G01830 AT3G47480 PAD4 NUDT6 HWI1 DMR6 PR1 BGL2 FRK1 NIMIN1 ABCG40 AT3G13950 AT5G55450 BG3 PBS3
GO:0002237 response to molecule of bacterial origin	P	8.65e-09	18/633 (2.8%)	103/30320 (0.3%)	CRK14 SERK4 AT3G24240 EMS1 AT4G03450 RLP7 CBP60G AT5G52760 CRK13 AT1G57630 ARCK1 AT1G10340 XBAT34 AT3G47480 AT5G63930 AT3G13950 CYP71B23 PBS3
			8.99	2.02

## Sheet: ROS-related
ROS-related
GO:0010310 regulation of hydrogen peroxide metabolic process	P	2.42e-25	40/633 (6.3%)	188/30320 (0.6%)	PAD3 RLP23 AT1G66880 WRKY38 AT4G03450 GRX480 AIRP1 CBP60G EDS5 AT1G74360 EDS16 CYP71A13 AT5G52760 PR5 EDS1 YLS9 MPK11 cwINV6 ARCK1 ARD3 RLP32 RING1 XBAT34 AT3G01830 AT3G47480 PAD4 AT4G27450 NUDT6 DMR6 PR1 AT3G28510 BGL2 FRK1 NIMIN1 ABCG40 AT3G13950 AT5G15120 AT5G55450 BG3 PBS3
GO:2000377 regulation of reactive oxygen species metabolic process	P	8.28e-24	40/633 (6.3%)	205/30320 (0.7%)	PAD3 RLP23 AT1G66880 WRKY38 AT4G03450 GRX480 AIRP1 CBP60G EDS5 AT1G74360 EDS16 CYP71A13 AT5G52760 PR5 EDS1 YLS9 MPK11 cwINV6 ARCK1 ARD3 RLP32 RING1 XBAT34 AT3G01830 AT3G47480 PAD4 AT4G27450 NUDT6 DMR6 PR1 AT3G28510 BGL2 FRK1 NIMIN1 ABCG40 AT3G13950 AT5G15120 AT5G55450 BG3 PBS3
GO:0042743 hydrogen peroxide metabolic process	P	3.01e-17	42/633 (6.6%)	337/30320 (1.1%)	PAD3 CHIA RLP23 AT1G66880 WRKY38 AT4G03450 GRX480 AIRP1 CBP60G EDS5 AT1G74360 EDS16 CYP71A13 AT5G52760 PR5 EDS1 YLS9 MPK11 cwINV6 ARCK1 ARD3 RLP32 RING1 XBAT34 AT3G01830 AT3G47480 PAD4 MDHAR AT4G27450 NUDT6 DMR6 PR1 AT3G28510 BGL2 FRK1 NIMIN1 ABCG40 AT3G13950 AT5G15120 AT5G55450 BG3 PBS3
GO:1901700 response to oxygen-containing compound	P	3.62e-17	124/633 (19.6%)	2460/30320 (8.1%)	PLP4 AT2G44380 AT1G26420 PAD3 AT1G13340 CHIA AT1G19210 XTH24 RLP23 AT2G39540 SERK4 AT1G52200 AT1G51890 MYB50 AOX1D ATGLR1.2 WRKY46 AT1G66880 WRKY38 HSP17.6II AT4G03450 PTR3 NAC036 AT3G22600 GEA6 MSRB7 GRX480 AT2G30550 ADF9 CEJ1 DWA3 AIRP1 CBP60G EDS5 ALD1 AT2G42360 AT1G74360 AT1G19020 EDS16 CYP71A13 AT1G68620 AT5G52760 CRK13 PGSIP5 TAT3 CRK4 AMY1 PR5 WRKY75 GLYI4 NAC076 TPS04 NAC061 EDS1 YLS9 MPK…
GO:1901701 cellular response to oxygen-containing compound	P	7.95e-17	71/633 (11.2%)	970/30320 (3.2%)	PAD3 AT1G13340 CHIA XTH24 RLP23 SERK4 AT1G51890 MYB50 AOX1D ATGLR1.2 AT1G66880 WRKY38 AT4G03450 GEA6 GRX480 AT2G30550 CEJ1 AIRP1 CBP60G EDS5 ALD1 AT1G74360 AT1G19020 EDS16 CYP71A13 AT5G52760 TAT3 PR5 WRKY75 TPS04 EDS1 YLS9 MPK11 cwINV6 AT1G57630 ARCK1 ARD3 PMZ RLP32 RING1 XBAT34 AIG1 AT2G18690 BIA1 CRK36 CYP710A1 AT3G01830 AT3G47480 PAD4 F6'H1 SBT3.5 AT1G06620 MDHAR SAG21 AT4G27450 GSTU11 AT4G396…
GO:1901615 organic hydroxy compound metabolic process	P	4.87e-16	61/633 (9.6%)	760/30320 (2.5%)	CRK14 PAD3 ROT3 AT1G13340 FH4 CSY1 WRKY46 AT1G66880 CYP714A1 WRKY38 CRK7 AT4G03450 AT2G30550 CBP60G EDS5 CRK37 AT4G10500 AT4G39830 EDS16 CPK29 CYP71A13 AT5G52760 AT3G48080 TAT3 PR5 EDS1 MPK11 AT1G57630 ARCK1 AT5G19340 AT5G17760 AT5G43910 LUP5 AT1G10340 XBAT34 AIG1 Hsp70-2 CRCK1 BIA1 CRK36 AT4G38560 CYP710A1 AT3G01830 AT3G47480 PAD4 AT4G39670 NUDT6 ATSAC1B AT5G67340 VSR6 DMR6 PR1 BGL2 FRK1 NIMIN1 …
GO:0072593 reactive oxygen species metabolic process	P	1.14e-15	42/633 (6.6%)	371/30320 (1.2%)	PAD3 CHIA RLP23 AT1G66880 WRKY38 AT4G03450 GRX480 AIRP1 CBP60G EDS5 AT1G74360 EDS16 CYP71A13 AT5G52760 PR5 EDS1 YLS9 MPK11 cwINV6 ARCK1 ARD3 RLP32 RING1 XBAT34 AT3G01830 AT3G47480 PAD4 MDHAR AT4G27450 NUDT6 DMR6 PR1 AT3G28510 BGL2 FRK1 NIMIN1 ABCG40 AT3G13950 AT5G15120 AT5G55450 BG3 PBS3
GO:1901617 organic hydroxy compound biosynthetic process	P	8.04e-20	58/633 (9.2%)	578/30320 (1.9%)	CRK14 PAD3 ROT3 AT1G13340 FH4 WRKY46 AT1G66880 CYP714A1 WRKY38 CRK7 AT4G03450 AT2G30550 CBP60G EDS5 CRK37 AT4G10500 AT4G39830 EDS16 CPK29 CYP71A13 AT5G52760 AT3G48080 TAT3 PR5 EDS1 MPK11 AT1G57630 ARCK1 AT5G19340 AT5G17760 AT5G43910 LUP5 AT1G10340 XBAT34 AIG1 Hsp70-2 CRCK1 CRK36 AT4G38560 CYP710A1 AT3G01830 AT3G47480 PAD4 AT4G39670 NUDT6 AT5G67340 VSR6 DMR6 PR1 BGL2 FRK1 NIMIN1 ABCG40 AT3G13950 A…
GO:0045730 respiratory burst	P	1.84e-08	19/633 (3.0%)	122/30320 (0.4%)	AT1G26420 CEJ1 AT2G42360 AT1G74360 EDS16 CRK13 PR5 EDS1 YLS9 XBAT34 AT3G01830 AT3G47480 PAD4 IOS1 AT3G63380 AT4G39670 AT1G51620 BGL2 PBS3
GO:0002679 respiratory burst involved in defense response	P	1.84e-08	19/633 (3.0%)	122/30320 (0.4%)	AT1G26420 CEJ1 AT2G42360 AT1G74360 EDS16 CRK13 PR5 EDS1 YLS9 XBAT34 AT3G01830 AT3G47480 PAD4 IOS1 AT3G63380 AT4G39670 AT1G51620 BGL2 PBS3
GO:0036293 response to decreased oxygen levels	P	5.92e-05	14/633 (2.2%)	103/30320 (0.3%)	CBP60G FMO1 EDS1 cwINV6 AT1G57630 ARD3 FLOT1 PAD4 AT4G27450 DMR6 AT3G28510 NIMIN1 AT5G15120 PBS3
GO:0070482 response to oxygen levels	P	6.71e-05	14/633 (2.2%)	104/30320 (0.3%)	CBP60G FMO1 EDS1 cwINV6 AT1G57630 ARD3 FLOT1 PAD4 AT4G27450 DMR6 AT3G28510 NIMIN1 AT5G15120 PBS3
			7.15	1.69
				1.73

## Sheet: response to abiotic stress
Response to abiotic stress (water, hypoxia, wounding, acid, organic substance)
GO:0014070 response to organic cyclic compound	P	1.61e-22	75/633 (11.8%)	860/30320 (2.8%)	PAD3 AT1G13340 XTH24 RLP23 CHX17 AT2G38240 SERK4 AT1G51890 MYB50 AT1G66880 WRKY38 GSTU10 AT4G03450 PTR3 GRX480 AT2G30550 AT3G20010 CBP60G EDS5 UGT73B4 ALD1 AT1G74360 AT1G19020 EDS16 CYP71A13 AT1G68620 AT5G52760 CRK4 PR5 NAC076 EDS1 YLS9 MPK11 cwINV6 MYB14 AT1G57630 ARCK1 ARD3 PMZ MYB68 RLP32 UGT87A2 RING1 XBAT34 AIG1 AT2G18690 BIA1 BAP1 CRK36 CYP710A1 AT3G01830 AT3G47480 GSTU8 PAD4 F6'H1 SAG21 AT…
GO:0071229 cellular response to acid	P	4.52e-21	67/633 (10.6%)	730/30320 (2.4%)	PAD3 AT1G13340 CHIA XTH24 RLP23 AT1G51890 MYB50 AOX1D ATGLR1.2 AT1G66880 WRKY38 AT4G03450 GRX480 AT2G30550 CEJ1 AIRP1 CBP60G EDS5 ALD1 AT1G74360 AT1G19020 EDS16 CYP71A13 AT5G52760 TAT3 PR5 WRKY75 TPS04 EDS1 YLS9 MPK11 cwINV6 AT1G57630 ARCK1 ARD3 PMZ RLP32 RING1 XBAT34 AIG1 AT2G18690 CRK36 CYP710A1 AT3G01830 AT3G47480 PAD4 SBT3.5 AT1G06620 MDHAR SAG21 AT4G27450 GSTU11 AT4G39670 NUDT6 AT5G67340 DMR…
GO:0050896 response to stimulus	P	6.51e-20	247/633 (39.0%)	6616/30320 (21.8%)	PLP4 RLP20 SUB AT2G44380 AT1G57670 CRK14 TIP4;1 RH1 AT5G38900 AT3G22910 NAC042 AT1G78990 AT1G26420 PAD3 ABS2 CPSF30 PHT3;2 AT1G13340 FH4 CHIA SRF4 PNP-A AT5G18470 AT1G19210 AT5G57670 SDR3 CAX3 XTH24 RLP23 AT3G06630 CHX17 AT3G14880 AT2G39540 AT2G38240 SAUR36 SERK4 AT3G24240 AT1G52200 AT1G21520 GRF7 AT1G51890 MYB50 AOX1D CRK23 ATGLR1.2 WRKY46 TPST AT1G66880 AT3G51660 AT1G63350 EMS1 NRT1.6 WRKY38 CR…
GO:0048585 negative regulation of response to stimulus	P	9.25e-20	47/633 (7.4%)	373/30320 (1.2%)	PAD3 AT1G13340 RLP23 SERK4 AT1G66880 WRKY38 AT4G03450 GRX480 AT2G30550 CBP60G EDS5 AT1G74360 AT1G19020 EDS16 LHT7 CYP71A13 AT5G52760 PR5 EDS1 KMD2 YLS9 MPK11 AT1G57630 ARCK1 RLP32 RING1 XBAT34 AIG1 BAP1 CRK36 AT3G01830 AT3G47480 PAD4 SAG21 AT4G39670 NUDT6 AT5G67340 DMR6 PR1 BGL2 FRK1 NIMIN1 ABCG40 AT3G13950 AT5G55450 BG3 PBS3
GO:0006950 response to stress	P	1.03e-19	177/633 (28.0%)	4030/30320 (13.3%)	AT1G57670 CRK14 AT5G38900 NAC042 AT1G26420 PAD3 CPSF30 PHT3;2 AT1G13340 FH4 CHIA PNP-A SDR3 RLP23 SERK4 AT1G52200 AT1G21520 AT1G51890 MYB50 CRK23 ATGLR1.2 WRKY46 TPST AT1G66880 AT3G51660 AT1G63350 WRKY38 CRK7 AT1G17615 AT5G10760 HSP17.6II AT4G03450 PTR3 RLP34 AT5G45210 NAC036 GEA6 AGP5 MSRB7 GRX480 AT2G30550 AT4G27190 SAG13 CEJ1 RLP7 AT3G20010 AT4G00700 DWA3 AIRP1 CBP60G EDS5 AT1G65690 CRK37 AT4G…
GO:0010033 response to organic substance	P	1.57e-19	140/633 (22.1%)	2805/30320 (9.3%)	PLP4 CRK14 TIP4;1 AT5G38900 NAC042 AT1G78990 AT1G26420 PAD3 PHT3;2 AT1G13340 AT1G19210 AT5G57670 XTH24 RLP23 CHX17 AT2G39540 AT2G38240 SAUR36 SERK4 AT3G24240 AT1G51890 MYB50 AOX1D WRKY46 TPST AT1G66880 EMS1 WRKY38 GSTU10 AT4G03450 PTR3 NAC036 GEA6 GRX480 AT2G30550 ADF9 CEJ1 RLP7 AT3G20010 DWA3 AIRP1 CBP60G EDS5 RSL4 UGT73B4 ALD1 AT2G42360 AT1G74360 AT1G19020 EDS16 LHT7 CYP71A13 AT1G68620 AT5G5276…
GO:0010243 response to organonitrogen compound	P	3.17e-19	50/633 (7.9%)	438/30320 (1.4%)	AT1G26420 PAD3 AT1G19210 SERK4 WRKY46 AT1G66880 WRKY38 PTR3 NAC036 CEJ1 CBP60G EDS5 AT2G42360 AT1G74360 AT1G19020 EDS16 CYP71A13 AT1G68620 AT5G52760 CRK13 PR5 NAC061 EDS1 YLS9 PMZ RING1 XBAT34 AT2G18690 AT1G05340 BAP1 CRK36 AT3G01830 AT3G47480 PAD4 AT1G68340 IOS1 AT3G63380 AT4G39670 NUDT6 DMR6 PR1 AT1G51620 BGL2 CYP94B3 FRK1 NIMIN1 ABCG40 AT5G55450 BG3 PBS3
GO:0010200 response to chitin	P	4.04e-19	49/633 (7.7%)	422/30320 (1.4%)	AT1G26420 PAD3 AT1G19210 SERK4 WRKY46 AT1G66880 WRKY38 NAC036 CEJ1 CBP60G EDS5 AT2G42360 AT1G74360 AT1G19020 EDS16 CYP71A13 AT1G68620 AT5G52760 CRK13 PR5 NAC061 EDS1 YLS9 PMZ RING1 XBAT34 AT2G18690 AT1G05340 BAP1 CRK36 AT3G01830 AT3G47480 PAD4 AT1G68340 IOS1 AT3G63380 AT4G39670 NUDT6 DMR6 PR1 AT1G51620 BGL2 CYP94B3 FRK1 NIMIN1 ABCG40 AT5G55450 BG3 PBS3
GO:0001101 response to acid	P	4.55e-19	99/633 (15.6%)	1604/30320 (5.3%)	PLP4 AT2G44380 PAD3 AT1G13340 CHIA XTH24 RLP23 AT2G39540 AT1G52200 AT1G51890 MYB50 AOX1D ATGLR1.2 AT1G66880 WRKY38 AT4G03450 PTR3 AT3G22600 GEA6 GRX480 AT2G30550 CEJ1 DWA3 AIRP1 CBP60G EDS5 ALD1 AT1G74360 AT1G19020 EDS16 CYP71A13 AT5G52760 PGSIP5 TAT3 CRK4 AMY1 PR5 WRKY75 TPS04 EDS1 YLS9 MPK11 cwINV6 MYB14 AT4G38410 AT1G57630 ARCK1 ARD3 PMZ LAC7 MYB68 LTP2 RLP32 MYB78 MYB76 CER1 HCHIB RING1 XBAT3…
GO:0071407 cellular response to organic cyclic compound	P	1.45e-18	55/633 (8.7%)	551/30320 (1.8%)	PAD3 AT1G13340 RLP23 SERK4 AT1G51890 AT1G66880 WRKY38 AT4G03450 GRX480 AT2G30550 AT3G20010 CBP60G EDS5 ALD1 AT1G74360 AT1G19020 EDS16 CYP71A13 AT5G52760 PR5 EDS1 YLS9 MPK11 cwINV6 AT1G57630 ARCK1 ARD3 PMZ RLP32 RING1 XBAT34 AIG1 AT2G18690 BIA1 CRK36 AT3G01830 AT3G47480 PAD4 SAG21 AT4G27450 AT4G39670 NUDT6 AT5G67340 DMR6 PR1 AT3G28510 BGL2 FRK1 NIMIN1 ABCG40 AT3G13950 AT5G15120 AT5G55450 BG3 PBS3
GO:0042221 response to chemical	P	4.81e-18	166/633 (26.2%)	3787/30320 (12.5%)	PLP4 AT2G44380 CRK14 TIP4;1 AT5G38900 NAC042 AT1G78990 AT1G26420 PAD3 PHT3;2 AT1G13340 CHIA AT1G19210 AT5G57670 CAX3 XTH24 RLP23 CHX17 AT2G39540 AT2G38240 SAUR36 SERK4 AT3G24240 AT1G52200 AT1G51890 MYB50 AOX1D ATGLR1.2 WRKY46 TPST AT1G66880 EMS1 WRKY38 GSTU10 HSP17.6II AT4G03450 PTR3 NAC036 AT3G22600 GEA6 MSRB7 GRX480 AT2G30550 ADF9 CEJ1 RLP7 AT3G20010 DWA3 AIRP1 CBP60G EDS5 RSL4 UGT73B4 ALD1 AT2…
GO:0070887 cellular response to chemical stimulus	P	3.96e-13	82/633 (13.0%)	1446/30320 (4.8%)	TIP4;1 AT1G78990 PAD3 AT1G13340 CHIA XTH24 RLP23 SERK4 AT1G51890 MYB50 AOX1D ATGLR1.2 AT1G66880 WRKY38 AT4G03450 GEA6 GRX480 AT2G30550 CEJ1 AT3G20010 AIRP1 CBP60G EDS5 ALD1 AT1G74360 AT1G19020 EDS16 LHT7 CYP71A13 AT5G52760 FMO1 TAT3 PR5 WRKY75 TPS04 EDS1 KMD2 YLS9 MPK11 cwINV6 AT1G57630 ARCK1 ARD3 PMZ RLP32 FLOT1 HCHIB RING1 XBAT34 AIG1 Hsp70-2 AT2G18690 BIA1 CRK36 CYP710A1 AT3G01830 AT3G47480 PA…
GO:0009611 response to wounding	P	0.00176	23/633 (3.6%)	340/30320 (1.1%)	CHIA AT1G52200 AT3G51660 PTR3 GRX480 CEJ1 FAR6 AT1G19020 TAT3 TPS04 MPK11 PMZ MYB76 HCHIB BAP1 F6'H1 AT1G06620 MDHAR SAG21 SEN1 AT5G67340 CYP94B3 BCB
GO:1901698 response to nitrogen compound	P	8.39e-16	62/633 (9.8%)	792/30320 (2.6%)	AT2G44380 AT1G26420 PAD3 AT1G19210 SERK4 AT1G52200 WRKY46 AT1G66880 WRKY38 PTR3 NAC036 AT3G22600 CEJ1 AT3G20010 CBP60G EDS5 AT2G42360 AT1G74360 AT1G19020 EDS16 CYP71A13 AT1G68620 AT5G52760 CRK13 PGSIP5 PR5 NAC061 EDS1 YLS9 PMZ LAC7 HCHIB RING1 XBAT34 WRKY35 CYP705A25 AT2G18690 BIA1 AT1G05340 BAP1 CRK36 AT3G01830 AT3G47480 PAD4 AT1G68340 IOS1 AT3G63380 GRXS13 AT4G39670 NUDT6 DMR6 PR1 AT1G51620 BGL…
GO:0071310 cellular response to organic substance	P	7.33e-12	73/633 (11.5%)	1261/30320 (4.2%)	TIP4;1 AT1G78990 PAD3 AT1G13340 XTH24 RLP23 SERK4 AT1G51890 MYB50 AOX1D AT1G66880 WRKY38 AT4G03450 GEA6 GRX480 AT2G30550 CEJ1 AT3G20010 AIRP1 CBP60G EDS5 ALD1 AT1G74360 AT1G19020 EDS16 LHT7 CYP71A13 AT5G52760 TAT3 PR5 TPS04 EDS1 KMD2 YLS9 MPK11 cwINV6 AT1G57630 ARCK1 ARD3 PMZ RLP32 HCHIB RING1 XBAT34 AIG1 Hsp70-2 AT2G18690 BIA1 CRK36 AT3G01830 AT3G47480 PAD4 AT3G63380 AT1G06620 MDHAR LHT1 SAG21 A…
GO:0001666 response to hypoxia	P	4.03e-05	14/633 (2.2%)	100/30320 (0.3%)	CBP60G FMO1 EDS1 cwINV6 AT1G57630 ARD3 FLOT1 PAD4 AT4G27450 DMR6 AT3G28510 NIMIN1 AT5G15120 PBS3
GO:0009415 response to water	P	0.000237	28/633 (4.4%)	428/30320 (1.4%)	PAD3 CHIA MYB50 ATGLR1.2 GRX480 AT2G30550 CEJ1 AIRP1 TAT3 WRKY75 TPS04 MPK11 AT4G38410 ARCK1 PMZ LTP2 MYB76 CER1 CRK36 CYP710A1 SBT3.5 AT1G06620 MDHAR SAG21 GSTU11 AT5G67340 PR1 ABCG40
GO:0009414 response to water deprivation	P	0.000589	27/633 (4.3%)	421/30320 (1.4%)	PAD3 CHIA MYB50 ATGLR1.2 GRX480 AT2G30550 CEJ1 AIRP1 TAT3 WRKY75 TPS04 MPK11 ARCK1 PMZ LTP2 MYB76 CER1 CRK36 CYP710A1 SBT3.5 AT1G06620 MDHAR SAG21 GSTU11 AT5G67340 PR1 ABCG40
GO:0009404 toxin metabolic process	P	0.00253	18/633 (2.8%)	225/30320 (0.7%)	NAC042 PAD3 CHX17 AT2G38240 GSTU10 UGT73B4 CYP71A13 AT1G68620 PMZ GSTF7 UGT87A2 CYP710A1 GSTU8 F6'H1 GSTU11 BCAT7 GSTU4 AT3G26470
			12.45	4.72

[truncated: 5 more sheets: unfolded protein response, intracellular localization and , transport, phosphorylation, signaling]
